# Supplementary material for: Identification of biomarkers and target drugs for melanoma: a topological and deep learning approach
Source: Front Genet. 2025 Mar 3;16:1471037. doi: 10.3389/fgene.2025.1471037 (PMC11911340; doi:10.3389/fgene.2025.1471037)
Supplement: Supplementary file 1 [file Table2.xls]

## Sheet: unique_DTIpairs
	Drug_smiles	Drug_ID	Protein_sequence	Protein_ID	CNN_CNN_DAVIS	Morgan_CNN_DAVIS	MPNN_CNN_DAVIS	Daylight_AAC_DAVIS	Morgan_AAC_DAVIS	CNN_CNN_BindingDB	Morgan_CNN_BindingDB	MPNN_CNN_BindingDB	Transformer_CNN_BindingDB	Daylight_AAC_BindingDB	Morgan_AAC_BindingDB	Morgan_CNN_KIBA	MPNN_CNN_KIBA	Daylight_AAC_KIBA	Morgan_AAC_KIBA
1452	Oc1ccc(\C=C\C=C(/C#N)C(=O)NCc2ccccc2)cc1O	AEG-41174	MSGLVLGQRDEPAGHRLSQEEILGSTRLVSQGLEALRSEHQAVLQSLSQTIECLQQGGHEEGLVHEKARQLRRSMENIELGL	KLC4	4.97176	5.08208	10.4713	5.05521	5.24386	6.64623	6.36433	28.1832	5.17705	6.52177	6.20494	11.7255	12.1493	11.6261	11.7255
1563	Oc1ccc(\C=C\C=C(/C#N)C(=O)NCc2ccccc2)cc1O	AEG-41174	MAAVPQNNLQEQLERHSARTLNNKLSLSKPKFSGFTFKKKTSSDNNVSVTNVSVAKTPVLRNKDVNVTEDFSFSEPLPNTTNQQRVKDFFKNAPAGQETQRGGSKSLLPDFLQTPKEVVCTTQNTPTVKKSRDTALKKLEFSSSPDSLSTINDWDDMDDFDTSETSKSFVTPPQSHFVRVSTAQKSKKGKRNFFKAQLYTTNTVKTDLPPPSSESEQIDLTEEQKDDSEWLSSDVICIDDGPIAEVHINEDAQESDSLKTHLEDERDNSEKKKNLEEAELHSTEKVPCIEFDDDDYDTDFVPPSPEEIISASSSSSKCLSTLKDLDTSDRKEDVLSTSKDLLSKPEKMSMQELNPETSTDCDARQISLQQQLIHVMEHICKLIDTIPDDKLKLLDCGNE…	BLM	5.02171	5.12137	10.6182	5.09111	6.12919	6.50258	6.27606	28.2048	5.10733	6.92135	6.27809	11.2402	12.171	11.5791	11.2402
1580	Oc1ccc(\C=C\C=C(/C#N)C(=O)NCc2ccccc2)cc1O	AEG-41174	VAGGSREVPTTGSSHSLSLSPACPTPLPRTDPT	DNAJC6	4.98978	5.09892	10.452	5.0792	5.93041	6.34665	6.26522	28.1832	5.91599	7.68275	6.99053	11.5775	12.0318	11.4963	11.5775
1648	Oc1ccc(\C=C\C=C(/C#N)C(=O)NCc2ccccc2)cc1O	AEG-41174	MALQLSREQGITLRGSAEIVAEFFLHPEKSLRKLSRMKSVQ	MAD2L1	4.99154	5.07289	10.4713	5.04767	5.96293	6.39237	6.26567	28.1981	5.5614	7.77193	7.14579	11.8189	12.1206	11.571	11.8189
1887	OC(C(O)C(O)=O)C(O)=O.CN1CCN(CC1)c1cc(Nc2cc(C)n[nH]2)nc(\C=C\c2ccccc2)n1	ENMD-2076	MSEETVPEAASPPPPQGQPYFDRFSEDDPEYMRLRNRAADLRQDFNLMEQKKRVTMILQSPSFREELEGLIQEQMKKGNNSSNIWALRQIADFMASTSHAVFPTSSMNVSMMTPINDLHTADSLNLAKGERLMRCKISSVYRLLDLYGWAQLSDTYVTLRVSKEQDHFLISPKGVSCSEVTASSLIKVNILGEVVEKGSSCFPVDTTGFCLHSAIYAARPDVRCIIHLHTPATAAVSAMKWGLLPVSHNALLVGDMAYYDFNGEMEQEADRINLQKCLGPTCKILVLRNHGVVALGDTVEEAFYKIFHLQAACEIQVSALSSAGGVENLILLEQEKHRPHEVGSVQWAGSTFGPMQKSRLGEHEFEALMRMLDNLGYRTGYTYRHPFVQEKTKHKSEVE…	ADD2	5.14849	5.33934	4.78769	5.17581	5.12371	5.65691	5.11126	6.53553	5.73613	5.00223	3.98955	11.5608	38.613	12.2357	11.5608
1894	OC(C(O)C(O)=O)C(O)=O.CN1CCN(CC1)c1cc(Nc2cc(C)n[nH]2)nc(\C=C\c2ccccc2)n1	ENMD-2076	MDRSKENCISGPVKATAPVGGPKRVLVTQQFPCQNPLPVNSGQAQRVLCPSNSSQRIPLQAQKLVSSHKPVQNQKQKQLQATSVPHPVSRPLNNTQKSKQPLPSAPENNPEEELASKQKNEESKKRQWALEDFEIGRPLGKGKFGNVYLAREKQSKFILALKVLFKAQLEKAGVEHQLRREVEIQSHLRHPNILRLYGYFHDATRVYLILEYAPLGTVYRELQKLSKFDEQRTATYITELANALSYCHSKRVIHRDIKPENLLLGSAGELKIADFGWSVHAPSSRRTTLCGTLDYLPPEMIEGRMHDEKVDLWSLGVLCYEFLVGKPPFEANTYQETYKRISRVEFTFPDFVTEGARDLISRLLKHNPSQRPMLREVLEHPWITANSSKPSNCQNKESA…	AURKA	6.64115	6.93706	3.32901	7.30514	5.93431	6.14658	7.37973	5.42358	5.83932	6.22698	4.04702	12.6345	15.9111	13.7186	12.6345
1896	OC(C(O)C(O)=O)C(O)=O.CN1CCN(CC1)c1cc(Nc2cc(C)n[nH]2)nc(\C=C\c2ccccc2)n1	ENMD-2076	MDRSKENCISGPVKATAPVGGPKRVLVTQQFPCQNPLPVNSGQAQRVLCPSNSSQRIPLQAQKLVSSHKPVQNQKQKQLQATSVPHPVSRPLNNTQKSKQPLPSAPENNPEEELASKQKNEESKKRQWALEDFEIGRPLGKGKFGNVYLAREKQSKFILALKVLFKAQLEKAGVEHQLRREVEIQSHL	AURKA	6.1506	5.38728	6.9523	7.37322	6.3271	5.39351	5.01836	7.56471	5.3181	5.90215	3.97755	12.0302	15.8039	13.4288	12.0302
1900	OC(C(O)C(O)=O)C(O)=O.CN1CCN(CC1)c1cc(Nc2cc(C)n[nH]2)nc(\C=C\c2ccccc2)n1	ENMD-2076	MDRSKENCISGPVKATAPVGGPKRVLVTQQFPCQNPLPVNSGQAQRVLCPSNSSQRIPLQAQKLVSSHKPVQNQKQKQLQATSVPHPVSRPLNNTQKSKQPLPSAPENNPEEELASKQKNEESKKRQWALEDFEIGRPLGKGKFGNVYLAREKQSKFILALKVLFKAQLEKAGVEHQLRREVEIQSHLRHPNILRLYGYFHDATRVYLILEYAPLGTVYRELQKLSKFDEQRTATYITELANALSYCHSKRVIHRDIKPENLLLGSAGELK	AURKA	6.23807	6.67523	3.87234	7.36907	6.24478	6.13542	7.03868	3.56012	5.57259	6.84032	3.99126	12.3558	12.9404	13.6277	12.3558
2015	OC(C(O)C(O)=O)C(O)=O.CN1CCN(CC1)c1cc(Nc2cc(C)n[nH]2)nc(\C=C\c2ccccc2)n1	ENMD-2076	MCARMAGRTTAAPRGPYGPWLCLLVALALDVVRVDCGQAPLDPVYLPAALELLDAPEHFRVQQVGHYPPANSSLSSRSETFLLLQPWPRAQPLLRASYPPFATQQVVPPRVTEPHQRPVPWDVRAVSVEAAVTPAEPYARVLFHLKGQDWPPGSGSLPCARLHATHPAGTAHQACRFQPSLGACVVELELPSHWFSQASTTRAELAYTLEPAAEGPGGCGSGEENDPGEQALPVGGVELRPADPPQYQEVPLDEAVTLRVPDMPVRPGQLFSATLLLRHNFTASLLTLRIKVKKGLHVTAARPAQPTLWTAKLDRFKGSRHHTTLITCHRAGLTEPDSSPLELSEFLWVDFVVENSTGGGVAVTRPVTWQLEYPGQAPEAEKDKMVWEILVSERDIRAL…	TMEM132A	4.90975	5.77292	4.91167	6.20524	6.13124	5.58778	5.57636	6.68817	5.87207	4.99619	4.32034	11.6573	38.6539	12.5201	11.6573
2238	OC(=O)c1ccc(Nc2ncc3CN=C(c4cc(Cl)ccc4-c3n2)c2c(F)cccc2F)cc1 |c:13|	MLN-8054	MDRSKENCISGPVKATAPVGGPKRVLVTQQFPCQNPLPVNSGQAQRVLCPSNSSQRIPLQAQKLVSSHKPVQNQKQKQLQATSVPHPVSRPLNNTQKSKQPLPSAPENNPEEELASKQKNEESKKRQWALEDFEIGRPLGKGKFGNVYLAREKQSKFILALKVLFKAQLEKAGVEHQLRREVEIQSHLRHPNILRLYGYFHDATRVYLILEYAPLGTVYRELQKLSKFDEQRTATYITELANALSYCHSKRVIHRDIKPENLLLGSAGELKIADFGWSVHAPSSRRTTLCGTLDYLPPEMIEGRMHDEKVDLWSLGVLCYEFLVGKPPFEANTYQETYKRISRVEFTFPDFVTEGARDLISRLLKHNPSQRPMLREVLEHPWITANSSKPSNCQNKESA…	AURKA	6.00828	7.35311	7.20268	7.65954	7.4934	6.83119	8.43763	4.23246	3.29923	7.67476	7.15083	11.9876	12.3454	12.6468	11.9876
2239	OC(=O)c1ccc(Nc2ncc3CN=C(c4cc(Cl)ccc4-c3n2)c2c(F)cccc2F)cc1 |c:13|	MLN-8054	MDRSKENCISGPVKATAPVGGPKRVLVTQQFPCQNPLPVNSGQAQRVLCPSNSSQRIPLQAQKLVSSHKPVQNQKQKQLQATSVPHPVSRPLNNTQKSKQPLPSAPENNPEEELASKQKNEESKKRQWALEDFEIGRPLGKGKFGNVYLAREKQSKFILALKVLFKAQLEKAGVEHQLRREVEIQSHLRHPNILRLYGYFHDATRVYLILEYAPLGTVYRELQKLSKFDEQRTATYITELANALSYCHSKRVIHRDIKPENLLLGSAGELKIADFGWSVHAPSSRRTTLCGTLDYLPPEMIEGRMHDEKVDLWSLGVLCYEFLVGKPPFEANTYQETYKRISRVRRN	AURKA	6.23019	7.30599	10.3721	7.62326	7.36398	6.62819	8.41687	10.1581	3.23644	7.34864	7.31473	11.9799	15.7374	12.6609	11.9799
2244	OC(=O)c1ccc(Nc2ncc3CN=C(c4cc(Cl)ccc4-c3n2)c2c(F)cccc2F)cc1 |c:13|	MLN-8054	MDRSKENCISGPVKATAPVGGPKRVLVTQQFPCQNPLPVNSGQAQRVLCPSNSSQRIPLQAQKLVSSHKPVQNQKQKQLQATSVPHPVSRPLNNTQKSKQPLPSAPENNPEEELASKQKNEESKKRQWALEDFEIGRPLGKGKFGNVYLAREKQSKFILALKVLFKAQLEKAGVEHQLRREVEIQSHLRHPNILRLYGYFHDATRVYLILEYAPLGTVYRELQKLSKFDEQRTATYITELANALSYCHSKRVIHRDIKPENLLLGSAGELK	AURKA	6.01578	7.15098	8.27089	7.49022	6.99069	6.20435	7.87068	5.1623	3.57853	6.76739	6.8638	11.8552	15.1797	12.6728	11.8552
2431	C[C@H](O)C(O)=O.CN1CCN(CC1)c1cc(Nc2cc(C)[nH]n2)nc(Sc2ccc(NC(=O)C3CC3)cc2)n1 |r|	tozasertib lactate	CRDMFSKMATYLTGELTATSEDYKLLENMNKLTSLKYLEMKDIAINISRNLKDLNQKYAGLQPYLDQINVIEEQVAALEQAAYKLDAYSKKLGNRFYFCFDVIKTASCQHILSKHNS	BLOC1S2	5.0433	5.07733	5.08888	5.4218	5.01569	5.86162	5.21439	6.72089	3.85009	5.84717	6.06612	11.1995	39.0029	11.5238	11.1995
2492	C[C@H](O)C(O)=O.CN1CCN(CC1)c1cc(Nc2cc(C)[nH]n2)nc(Sc2ccc(NC(=O)C3CC3)cc2)n1 |r|	tozasertib lactate	MATSSAALPRILGAGARAPSRWLGFLGKATPRPARPSRRTLGSATALMIRESEDSTDFNDKILNEPLKHSDFFNVKELFSVRSLFDARVHLGHKAGCRHRAPR	MRPS2	4.93492	5.075	4.27435	5.78063	5.12683	5.27827	5.16726	6.40565	3.64427	5.07114	5.33066	11.5823	38.7651	11.4246	11.5823
2582	C[C@H](O)C(O)=O.CN1CCN(CC1)c1cc(Nc2cc(C)[nH]n2)nc(Sc2ccc(NC(=O)C3CC3)cc2)n1 |r|	tozasertib lactate	MDRSKENCISGPVKATAPVGGPKRVLVTQQFPCQNPLPVNSGQAQRVLCPSNSSQRIPLQAQKLVSSHKPVQNQKQKQLQATSVPHPVSRPLNNTQKSKQPLPSAPENNPEEELASKQKNEESKKRQWALEDFEIGRPLGKGKFGNVYLAREKQSKFILALKVLFKAQLEKAGVEHQLRREVEIQSHLRHPNILRLYGYFHDATRVYLILEYAPLGTVYRELQKLSKFDEQRTATYITELANALSYCHSKRVIHRDIKPENLLLGSAGELKIADFGWSVHAPSSRRTTLCGTLDYLPPEMIEGRMHDEKVDLWSLGVLCYEFLVGKPPFEANTYQETYKRISRVEFTFPDFVTEGARDLISRLLKHNPSQRPMLREVLEHPWITANSSKPSNCQNKESA…	AURKA	6.59359	8.0516	4.23107	8.18044	7.42762	7.08412	7.64796	6.42689	3.29923	8.19843	6.81151	12.4432	13.0302	11.7403	12.4432
2583	C[C@H](O)C(O)=O.CN1CCN(CC1)c1cc(Nc2cc(C)[nH]n2)nc(Sc2ccc(NC(=O)C3CC3)cc2)n1 |r|	tozasertib lactate	MDRSKENCISGPVKATAPVGGPKRVLVTQQFPCQNPLPVNSGQAQRVLCPSNSSQRIPLQAQKLVSSHKPVQNQKQKQLQATSVPHPVSRPLNNTQKSKQPLPSAPENNPEEELASKQKNEESKKRQWALEDFEIGRPLGKGKFGNVYLAREKQSKFILALKVLFKAQLEKAGVEHQLRREVEIQSHLRHPNILRLYGYFHDATRVYLILEYAPLGTVYRELQKLSKFDEQRTATYITELANALSYCHSKRVIHRDIKPENLLLGSAGELKIADFGWSVHAPSSRRTTLCGTLDYLPPEMIEGRMHDEKVDLWSLGVLCYEFLVGKPPFEANTYQETYKRISRVRRN	AURKA	6.42289	8.04751	2.91798	8.07884	7.27797	6.88369	7.71728	3.25478	3.23644	8.05804	6.91754	12.4192	12.7486	11.7097	12.4192
2584	C[C@H](O)C(O)=O.CN1CCN(CC1)c1cc(Nc2cc(C)[nH]n2)nc(Sc2ccc(NC(=O)C3CC3)cc2)n1 |r|	tozasertib lactate	MDRSKENCISGPVKATAPVGGPKRVLVTQQFPCQNPLPVNSGQAQRVLCPSNSSQRIPLQAQKLVSSHKPVQNQKQKQLQATSVPHPVSRPLNNTQKSKQPLPSAPENNPEEELASKQKNEESKKRQWALEDFEIGRPLGKGKFGNVYLAREKQSKFILALKVLFKAQLEKAGVEHQLRREVEIQSHL	AURKA	6.00627	5.18019	3.90517	7.69101	6.26486	5.91779	5.19071	7.75382	3.39498	6.64857	6.29748	11.6738	12.7535	11.6743	11.6738
2587	C[C@H](O)C(O)=O.CN1CCN(CC1)c1cc(Nc2cc(C)[nH]n2)nc(Sc2ccc(NC(=O)C3CC3)cc2)n1 |r|	tozasertib lactate	MDRSKENCISGPVKATAPVGGPKRVLVTQQFPCQNPLPVNSGQAQRVLCPSNSSQRIPLQAQKLVSSHKPVQNQKQKQLQATSVPHPVSRPLNNTQKSKQPLPSAPENNPEEELASKQKNEESKKRQWALEDFEIGRPLGKGKFGN	AURKA	5.06774	5.08784	4.00399	7.50571	5.8176	6.00303	5.11745	2.20906	3.31468	6.20984	6.15443	11.5357	16.0417	11.6325	11.5357
2588	C[C@H](O)C(O)=O.CN1CCN(CC1)c1cc(Nc2cc(C)[nH]n2)nc(Sc2ccc(NC(=O)C3CC3)cc2)n1 |r|	tozasertib lactate	MDRSKENCISGPVKATAPVGGPKRVLVTQQFPCQNPLPVNSGQAQRVLCPSNSSQRIPLQAQKLVSSHKPVQNQKQKQLQATSVPHPVSRPLNNTQKSKQPLPSAPENNPEEELASKQKNEESKKRQWALEDFEIGRPLGKGKFGNVYLAREKQSKFILALKVLFKAQLEKAGVEHQLRREVEIQSHLRHPNILRLYGYFHDATRVYLILEYAPLGTVYRELQKLSKFDEQRTATYITELANALSYCHSKRVIHRDIKPENLLLGSAGELK	AURKA	6.08637	7.63646	6.25933	7.89948	6.95814	7.02427	7.55117	11.5288	3.57853	7.70789	6.68825	12.0865	17.6924	11.6703	12.0865
2620	C[C@H](O)C(O)=O.CN1CCN(CC1)c1cc(Nc2cc(C)[nH]n2)nc(Sc2ccc(NC(=O)C3CC3)cc2)n1 |r|	tozasertib lactate	MGRRRRLCLQLYFLWLGCVVLWAQGTAGQPQPPPPKPPRPQPPPQQVRSATAGSEGGFLAPEYREEGAAVASRVRRRGQQDVLRGPNVCGSRFHSYCCPGWKTLPGGNQCIVPICRNSCGDGFCSRPNMCTCSSGQISSTCGSKSIQQCSVRCMNGGTCADDHCQCQKGYIGTYCGQPVCENGCQNGGRCIGPNRCACVYGFTGPQCERDYRTGPCFTQVNNQMCQGQLTGIVCTKTLCCATIGRAWGHPCEMCPAQPQPCRRGFIPNIRTGACQDVDECQAIPGICQGGNCINTVGSFECRCPAGHKQSETTQKCEDIDECSIIPGICETGECSNTVGSYFCVCPRGYVTSTDGSRCIDLFRIPPTCCRELDSLSPIC	FBN2	4.8849	5.08602	4.55854	5.09521	5.07479	5.982	5.37333	6.44717	3.6269	5.06996	5.18412	11.2222	38.8337	11.462	11.2222
2748	C[C@H](O)C(O)=O.CN1CCN(CC1)c1cc(Nc2cc(C)[nH]n2)nc(Sc2ccc(NC(=O)C3CC3)cc2)n1 |r|	tozasertib lactate	MAAVGSGGYARNDAGEKLPSVMAGVPARRGQSSPPPAPPICLRRRTRLSTASEETVQNRVSLEKVLGITAQNSSGLTCDPGTGHVAYLAGCVVVILDPKENKQQHIFNTARKSLSALAFSPDGKYIVTGENGHRPAVRIWDVEEKNQVAEMLGHKYGVACVAFSPNMKHIVSMGYQHDMVLNVWDWKKDIVVASNKVSCRVIALSFSEDSSYFVTVGNRHVRFWFLEVSTETKVTSTVPLVGRSGILGELHNNIFCGVACGRGRMAGSTFCVSYSGLLCQFNEKRVLEKWINLKVSLSSCLCVSQELIFCGCTDGIVRIFQAHSLHYLANLPKPHYLGVDVAQGLEPSFLFHRKAEAVYPDTVALTFDPIHQWLSCVYKDHSIYIWDVKDINRVGKVWS…	WDR62	4.88706	5.14279	4.03237	5.64643	5.43146	5.72974	5.47807	6.48798	3.5408	5.08356	5.85445	11.8195	38.8194	11.8995	11.8195
2778	CC(O)(CBr)CCOP(O)(=O)OP(O)(O)=O	IPH-1101	MLFQCSLPDTTATLGDEPRKVLLRLYGAILQMRSCNKEGSEQAQKENEFQGAEAMVLESVMFAILAERSLGPKLYGIFPQGRLEQFIPSRRLDTEELSLPDISAEIAEKMATFHGMKMPFNKEPKWLFGTMEKYLKEVLRIKFTEESRIKKLHKLL	CHKA	4.90734	5.06555	4.4683	5.06147	5.1634	6.96675	4.28246	6.76699	5.83266	7.01428	6.04374	11.5971	39.765	11.2732	11.5971
3270	CS(O)(=O)=O.CN1CCN(Cc2ccc(cc2)C(=O)Nc2ccc(C)c(Nc3nccc(n3)-c3cccnc3)c2)CC1	imatinib, Mannkind	MDRSKENCISGPVKATAPVGGPKRVLVTQQFPCQNPLPVNSGQAQRVLCPSNSSQRIPLQAQKLVSSHKPVQNQKQKQLQATSVPHPVSRPLNNTQKSKQPLPSAPENNPEEELASKQKNEESKKRQWALEDFEIGRPLGKGKFGNVYLAREKQSKFILALKVLFKAQLEKAGVEHQLRREVEIQSHLRHPNILRLYGYFHDATRVYLILEYAPLGTVYRELQKLSKFDEQRTATYITELANALSYCHSKRVIHRDIKPENLLLGSAGELKIADFGWSVHAPSSRRTTLCGTLDYLPPEMIEGRMHDEKVDLWSLGVLCYEFLVGKPPFEANTYQETYKRISRVEFTFPDFVTEGARDLISRLLKHNPSQRPMLREVLEHPWITANSSKPSNCQNKESA…	AURKA	6.59202	5.06227	4.11036	5.0639	4.95061	4.92046	4.98202	2.44875	5.64829	5.00647	5.0873	12.0132	20.4683	12.2577	12.0132
3442	Nc1ccn(C2OC(CO)C(O)\C2=C\F)c(=O)n1	tezacitabine	MRFYRLLQIRAEALLAAGSHVIILGDLNTAHRPIDHWDAVNLECFEEDPGRKWMDSLLSNLGCQSASHVGPFIDSYRCFQPKQEGAFTCWSAVTGARHLNYGSRLDYVLGDRTLVIDTFQASFLLPEVMGSDHCPVGAVLSVSSVPAKQCPPLCTRFLPEFAGTQLKILRFLVPLEQSPVLEQSTLQHNNQTRVQTCQNKAQVRSTRPQPSQVGSSRGQKNLKSYFQPSPSCPQASPDIELPSLPLMSALMTPKTPEEKAVAKVVKGQAKTSEAKDEKELRTSFWKSVLAGPLRTPLCGGHREPCVMRTVKKPGPNLGRRFYMCARPRGPPTDPSSRCNFFLWSRPS	APEX2	5.02389	5.10419	4.4526	5.06501	5.93494	5.11004	4.30572	4.67067	8.88522	6.54741	4.41888	11.3873	11.4999	11.0887	11.3873
3530	Nc1ccn(C2OC(CO)C(O)\C2=C\F)c(=O)n1	tezacitabine	XHFKTLQTRKEVLLSPGLQGVGV	NECAP1	4.9563	5.06763	13.7683	5.07222	5.81617	4.34149	4.1131	6.6823	8.75562	6.53564	4.83188	11.7264	17.6748	10.9908	11.7264
3655	Nc1ccn(C2OC(CO)C(O)\C2=C\F)c(=O)n1	tezacitabine	MLQSQCLWLCFLLQHPGELQVRLPLGVLLRPVLQCLPRRE	FBN2	4.95797	5.06914	4.41495	5.02827	6.08644	4.33934	4.1131	5.24274	8.76406	6.63228	4.32131	11.4752	11.8407	11.2437	11.4752
3713	Nc1ccn(C2OC(CO)C(O)\C2=C\F)c(=O)n1	tezacitabine	MPCVQAQYSPSPPGSSYAAQTYSSEYTTEIMNPDYTKLTMDLGSTEITATATTSLPSISTFVEGYSSNYELKPSCVYQMQRPLIKVEEGRAPSYHHHHHHHHHHHHHHQQQHQQPSIPPASSPEDEVLPSTSMYFKQSPPSTPTTPAFPPQAGALWDEALPSAPGCIAPGPLLDPPMKAVPTVAGARFPLFHFKPSPPHPPAPSPAGGHHLGYDPTAAAALSLPLGAAAAAGSQAAALESHPYGLPLAKRAAPLAFPPLGLTPSPTASSLLGESPSLPSPPSRSSSSGEGTCAVCGDNAACQHYGVRTCEGCKGFFKRTVQKNAKYVCLANKNCPVDKRRRNRCQYCRFQKCLSVGMVKEVVRTDSLKGRRGRLPSKPKSPLQQEPSQPSPPSPPICMM…	NR4A3	5.02324	5.11583	3.97452	5.13237	6.10773	5.02912	4.25833	4.28764	8.89274	6.07927	4.09459	11.2991	11.197	11.1029	11.2991
3958	CS(O)(=O)=O.CN1CCN(Cc2ccc(cc2)C(=O)Nc2ccc(C)c(Nc3nccc(n3)-c3cccnc3)c2)CC1	imatinib, sublingual, Kedem Pharmaceuticals	MDRSKENCISGPVKATAPVGGPKRVLVTQQFPCQNPLPVNSGQAQRVLCPSNSSQRIPLQAQKLVSSHKPVQNQKQKQLQATSVPHPVSRPLNNTQKSKQPLPSAPENNPEEELASKQKNEESKKRQWALEDFEIGRPLGKGKFGNVYLAREKQSKFILALKVLFKAQLEKAGVEHQLRREVEIQSHLRHPNILRLYGYFHDATRVYLILEYAPLGTVYRELQKLSKFDEQRTATYITELANALSYCHSKRVIHRDIKPENLLLGSAGELKIADFGWSVHAPSSRRTTLCGTLDYLPPEMIEGRMHDEKVDLWSLGVLCYEFLVGKPPFEANTYQETYKRISRVEFTFPDFVTEGARDLISRLLKHNPSQRPMLREVLEHPWITANSSKPSNCQNKESA…	AURKA	6.59202	5.06227	4.89594	5.0639	4.95061	4.92046	4.98202	5.05222	5.64829	5.00647	5.0873	12.0132	12.504	12.2577	12.0132
4507	Nc1nc(F)nc2n(cnc12)C1O[C@H](COP(O)(O)=O)[C@@H](O)[C@@H]1O |r|	fludarabine phosphate, EryDel	MATDSWALAVDEQEAAAESPTELNCPISVWYW	DDX19B	4.89231	5.05606	36.0323	5.06686	5.68334	5.08834	3.40061	17.075	3.9334	6.75606	3.85971	11.8238	6.7775	10.7587	11.8238
4688	Nc1nc(F)nc2n(cnc12)C1O[C@H](COP(O)(O)=O)[C@@H](O)[C@@H]1O |r|	fludarabine phosphate, EryDel	MEEISMNVLWILIYVPMGFVKTYVVVTVVIATVAMNQMPLEETVLTLMNV	FBN2	4.88299	5.04587	36.0323	5.13246	5.77711	5.00373	3.44829	17.0849	4.07865	5.56067	3.94281	11.8385	6.72725	10.7977	11.8385
4849	Cc1cn(cn1)-c1cc(NC(=O)c2ccc(C)c(Nc3nccc(n3)-c3cccnc3)c2)cc(c1)C(F)(F)F	nilotinib, once-daily	MATDSWALAVDEQEAAAESLSNLHLKEEKIKPDTNGAVVKTNANAEKTDEEEKEDRAAQSLLNKLIRSNLVDNTNQVEVLQRDPNSPLYSVKSFEELRLKPQLLQGVYAMGFNRPSKIQENALPLMLAEPPQNLIAQSQSGTGKTAAFVLAMLSQVEPANKYPQCLCLSPTYELALQTGKVIEQMGKFYPELKLAYAVRGNKLERGQKISEQIVIGTPGTVLDWCSKLKFIDPKKIKVFVLDEADVMIATQGHQDQSIRIQRMLPRNCQMLLFSATFEDSVWKFAQKVVPDPNVIKLKREEETLDTIKQYYVLCSSRDEKFQALCNLYGAITIAQAMIFCHTRKTASWLAAELSKEGHQVALLSGEMMVEQRAAVIERFREGKEKVLVTTNVCARGIDV…	DDX19B	5.47296	5.05919	40.755	5.08816	4.97422	4.94663	5.12415	15.5455	5.01198	4.99664	5.06	11.172	6.47136	11.5679	11.172
5195	C[C@@H](N1C[C@H](C)O[C@H](C)C1)c1cc(Nc2nc(C)cn3c(cnc23)-c2cn[nH]c2)sn1 |r|	imidazo[1,2-a]pyrazines, Merck & Co	MATDSWALAVDEQEAAAESPTELNCPISVWYW	DDX19B	4.92607	5.05387	4.91474	5.02408	5.10128	7.11892	5.8695	3.21309	3.9334	7.41855	6.66408	14.4978	11.0205	13.466	14.4978
5209	C[C@@H](N1C[C@H](C)O[C@H](C)C1)c1cc(Nc2nc(C)cn3c(cnc23)-c2cn[nH]c2)sn1 |r|	imidazo[1,2-a]pyrazines, Merck & Co	MAPWRKADKERHGVAIYNFQGSGAPQLSLQIGDVVRIQETCGDWYRGYLIKHKMLQGIFPKSFIHIKEVTVEKRRNTENIIPAEIPLAQEVTTTLWEWGSIWKQLYVASKKERFLQVQSMMYDLMEWRSQLLSGTLPKDELKELKQKVTSKIDYGNKILELDLIVRDEDGNILDPDNTSVISLFHAHEEATDKITERIKEEMSKDQPDYAMYSRISSSPTHSLYVFVRNFVCRIGEDAELFMSLYDPNKQTVISENYLVRWGSRGFPKEIEMLNNLKVVFTDLGNKDLNRDKIYLICQIVRVGKMDLKDTGAKKCTQGLRRPFGVAVMDITDIIKGKAESDEEKQHFIPFHPVTAENDFLHSLLGKVIASKGDSGGQGLWVTMKMLVGDIIQIRKDYPH…	DOCK2	4.91724	5.13634	4.83884	5.05375	5.10776	7.20364	6.1571	4.94295	4.05805	6.83716	6.0898	14.5232	12.181	13.6995	14.5232
5210	C[C@@H](N1C[C@H](C)O[C@H](C)C1)c1cc(Nc2nc(C)cn3c(cnc23)-c2cn[nH]c2)sn1 |r|	imidazo[1,2-a]pyrazines, Merck & Co	MAPWRKADKERHGVAIYNFQGSGAPQLSLQIGDVVRIQETCGDWYRGYLIKHKMLQGIFPKSFIHIKEVTVEKRRNTENIIPAEIPLAQEVTTTLWEWGSIWKQLYVASKKERFLQVQSMMYDLMEWRSQLLSGTLPKDELKELKQKVTSKIDYGNKILELDLIVRDEDGNILDPDNTSVISLFHAHEEATDKITERIKEEMSKDQPDYAMYSRISSSPTHSLYVFVRNFVCRIGEDAELFMSLYDPNKQTVISENYLVRWGSRGFPKEIEMLNNLKVVFTDLGNKDLNRDKIYLICQIVRVGKMDLKDTGAKKCTQGLRRPFGVAVMDITDIIKGKAESDEEKQHFIPFHPVTAENDFLHSLLGKVIASKGDSGGQGLWVTMKMLVGDIIQIRKDYPH…	DOCK2	4.91348	5.1371	7.79536	5.11229	5.10303	7.22069	6.13729	6.8648	3.93882	6.60043	6.07321	14.5264	18.1099	13.7533	14.5264
5231	C[C@@H](N1C[C@H](C)O[C@H](C)C1)c1cc(Nc2nc(C)cn3c(cnc23)-c2cn[nH]c2)sn1 |r|	imidazo[1,2-a]pyrazines, Merck & Co	MSSLYYANALFSKYPASSSVFATGAFPEQTSCAFASNPQRPGYGAGSGASFAASMQGLYPGGGGMAGQSAAGVYAAGYGLEPSSFNMHCAPFEQNLSGVCPGDSAKAAGAKEQRDSDLAAESNFRIYPWMRSS	HOXB7	4.93381	5.08534	6.36765	5.03271	5.10212	6.97831	5.90816	3.52975	3.77239	7.09998	6.34064	14.46	12.6473	13.3944	14.46
5242	C[C@@H](N1C[C@H](C)O[C@H](C)C1)c1cc(Nc2nc(C)cn3c(cnc23)-c2cn[nH]c2)sn1 |r|	imidazo[1,2-a]pyrazines, Merck & Co	MATSSAALPRILGAGARAPSRWLGFLGKATPRPARPSRRTLGSATALMIRESEDSTGNTGRPAELGGNEERPAAAGDANPRGAWALHAVETARSAGLLPLPCSPPLGPA	MRPS2	4.89554	5.08867	6.7097	5.00928	5.09472	6.9346	5.98503	3.88421	3.85463	6.36577	6.00517	14.5211	12.0835	13.574	14.5211
5268	C[C@@H](N1C[C@H](C)O[C@H](C)C1)c1cc(Nc2nc(C)cn3c(cnc23)-c2cn[nH]c2)sn1 |r|	imidazo[1,2-a]pyrazines, Merck & Co	MDVQATTPLDPRVLDAMLPYLINYYGNPHSRTHAYGWESEAAMERARQQVASLIGADPREIIFTSGATESNNIAIKGVARFYRSRKKHLITTQTEHKCVLDSCRSLEAEGFQVTYLPVQKSGIIDLKELEAAIQPDTSLVSVMTVNNEIGVKQPIAEIGRICSSRKVYFHTDAAQAVGKIPLDVNDMKIDLMSISGHKIYGPKGVGAIYIRRRPRVRVEALQSGGGQERGMRSGTVPTPLVVGLGAACEVAQQEMEYDHKRISKLSERLIQNIMKSLPDVVMNGDPKHHYPGCINLSFAYVEGESLLMALKDVALSSGSACTSASLEPSYVLRAIGTDEDLAHSSIRFGIGRFTTEEEVDYTVEKCIQHVKRLREMSPLWEMVQDGIDLKSIKWTQH	NFS1	5.09332	5.09723	8.38587	5.05646	5.12076	6.80612	6.06672	3.53392	3.77242	6.03302	5.77523	14.4553	14.5389	13.6604	14.4553
5276	C[C@@H](N1C[C@H](C)O[C@H](C)C1)c1cc(Nc2nc(C)cn3c(cnc23)-c2cn[nH]c2)sn1 |r|	imidazo[1,2-a]pyrazines, Merck & Co	MATSSMSKGCFVFKPNSKKRKISLPIEDYFNKGKNEPEDSKLRFETYQLIWQQMKSENERLQEELNKNLFDNLIEFLQKSHSGFQKNSRDLGGQIKLREIPTAALVLGVNVTDHDLTFGSLTEALQNNVTPYVVSLQAKDCPDMKHFLQKLISQLMDCCVDIKSKEEESVHVTQRKTHYSMDSLSSWYMTVTQKTDPKMLSKKRTTSSQWQSPPVVVILKDMESFATKVLQDFIIISSQHLHEFPLILIFGIATSPIIIHRLLPHAVSSLLCIELFQSLSCKEHLTTVLDKLLLTTQFPFKINEKVLQVLTNIFLYHDFSVQNFIKGLQLSLLEHFYSQPLSVLCCNLPEAKRRINFLSNNQCENIRRLPSFRRYVEKQASEKQVALLTNERYLKEETQ…	ORC3	4.91903	5.18876	5.13374	5.95653	5.17737	7.00225	6.11124	6.98186	3.78729	6.20953	5.99376	14.4944	19.6113	13.7459	14.4944
5376	C[C@@H](N1C[C@H](C)O[C@H](C)C1)c1cc(Nc2nc(C)cn3c(cnc23)-c2cn[nH]c2)sn1 |r|	imidazo[1,2-a]pyrazines, Merck & Co	MEEISMNVLWILIYVPMGFVKTYVVVTVVIATVAMNQMPLEETVLTLMNV	FBN2	4.91545	5.05423	4.26602	5.04635	5.11203	7.11541	5.95856	6.43007	4.07865	7.35879	6.74829	14.4799	11.6557	13.5541	14.4799
5436	C[C@@H](N1C[C@H](C)O[C@H](C)C1)c1cc(Nc2nc(C)cn3c(cnc23)-c2cn[nH]c2)sn1 |r|	imidazo[1,2-a]pyrazines, Merck & Co	MGSELIGRLAPRLGLAEPDMLRPAVQSCAWTLQLPG	ORC6	4.92607	5.05144	4.16785	5.00418	5.09446	7.14259	5.86506	7.3725	4.00029	6.86071	6.20065	14.4414	22.9318	13.6144	14.4414
5487	C[C@@H](N1C[C@H](C)O[C@H](C)C1)c1cc(Nc2nc(C)cn3c(cnc23)-c2cn[nH]c2)sn1 |r|	imidazo[1,2-a]pyrazines, Merck & Co	XLTLLASASRDRLIHVLNVEKNYNLEQTLDDHSSSITAIKFAGNRDIQMISCGADKSIYFRSAQQQRKPPCMTWTLTSPRSTWPWPARTAM	WDR62	4.93649	5.06403	26.2152	5.03804	5.12359	7.13424	5.89554	12.0231	3.74237	7.34063	6.67587	14.4557	20.043	13.5374	14.4557
6366	COC(=O)c1ccc(NCc2cc(O)ccc2O)cc1	AG-957	MDRSKENCISGPVKATAPVGGPKRVLVTQQFPCQNPLPVNSGQAQRVLCPSNSSQRIPLQAQKLVSSHKPVQNQKQKQLQATSVPHPVSRPLNNTQKSKQPLPSAPENNPEEELASKQKNEESKKRQWALEDFEIGRPLGKGKFGNVYLAREKQSKFILALKVLFKAQLEKAGVEHQLRREVEIQSHLRHPNILRLYGYFHDATRVYLILEYAPLGTVYRELQKLSKFDEQRTATYITELANALSYCHSKRVIHRDIKPENLLLGSAGELKIADFGWSVHAPSSRRTTLCGTLDYLPPEMIEGRMHDEKVDLWSLGVLCYEFLVGKPPFEANTYQETYKRISRVEFTFPDFVTEGARDLISRLLKHNPSQRPMLREVLEHPWITANSSKPSNCQNKESA…	AURKA	6.59472	5.65369	4.92968	5.07927	5.11756	4.1939	5.41971	5.9067	4.42972	4.97149	5.96599	10.79	12.8228	11.682	10.79
8644	CN1CCN(CC1)c1ccc(Nc2ncc(F)c(N[C@@H]3[C@@H]4C[C@@H](C=C4)[C@@H]3C(N)=O)n2)cc1C |r,c:24|	R-763	MAPWRKADKERHGVAIYNFQGSGAPQLSLQIGDVVRIQETCGDWYRGYLIKHKMLQGIFPKSFIHIKEVTVEKRRNTENIIPAEIPLAQEVTTTLWEWGSIWKQLYVASKKERFLQVQSMMYDLMEWRSQLLSGTLPKDELKELKQKVTSKIDYGNKILELDLIVRDEDGNILDPDNTSVISLFHAHEEATDKITERIKEEMSKDQPDYAMYSRISSSPTHSLYVFVRNFVCRIGEDAELFMSLYDPNKQTVISENYLVRWGSRGFPKEIEMLNNLKVVFTDLGNKDLNRDKIYLICQIVRVGKMDLKDTGAKKCTQGLRRPFGVAVMDITDIIKGKAESDEEKQHFIPFHPVTAENDFLHSLLGKVIASKGDSGGQGLWVTMKMLVGDIIQIRKDYPH…	DOCK2	4.95941	5.07338	4.74604	6.86067	5.73364	7.34295	7.44398	3.93593	4.05805	7.59798	7.05243	13.1323	9.99678	14.2116	13.1323
8645	CN1CCN(CC1)c1ccc(Nc2ncc(F)c(N[C@@H]3[C@@H]4C[C@@H](C=C4)[C@@H]3C(N)=O)n2)cc1C |r,c:24|	R-763	MAPWRKADKERHGVAIYNFQGSGAPQLSLQIGDVVRIQETCGDWYRGYLIKHKMLQGIFPKSFIHIKEVTVEKRRNTENIIPAEIPLAQEVTTTLWEWGSIWKQLYVASKKERFLQVQSMMYDLMEWRSQLLSGTLPKDELKELKQKVTSKIDYGNKILELDLIVRDEDGNILDPDNTSVISLFHAHEEATDKITERIKEEMSKDQPDYAMYSRISSSPTHSLYVFVRNFVCRIGEDAELFMSLYDPNKQTVISENYLVRWGSRGFPKEIEMLNNLKVVFTDLGNKDLNRDKIYLICQIVRVGKMDLKDTGAKKCTQGLRRPFGVAVMDITDIIKGKAESDEEKQHFIPFHPVTAENDFLHSLLGKVIASKGDSGGQGLWVTMKMLVGDIIQIRKDYPH…	DOCK2	4.95941	5.07338	6.57254	6.86098	5.73995	7.34295	7.44398	8.255	4.05805	7.58855	7.05345	13.1242	12.2571	14.21	13.1242
8762	CN1CCN(CC1)c1ccc(Nc2ncc(F)c(N[C@@H]3[C@@H]4C[C@@H](C=C4)[C@@H]3C(N)=O)n2)cc1C |r,c:24|	R-763	MKEPLDGECGKAVVPQQELLDKIKEEPDNAQEYGCVQQPKTQESKLKIGGVSSVNERPIAQQLNPGFQLSFASSGPSVLLPSVPAVAIKVFCSGCKKMLYKGQTAYHKTGSTQLFCSTRCITRHSSPACLPPPPKKTCTNCSKDILNPKDVITTRFENSYPSKDFCSQSCLSSYELKKKPVVTIYTKSISTKCSMCQKNADTRFEVKYQNVVHGLCSDACFSKFHSTNNLTMNCCENCGSYCYSSSGPCQSQKVFSSTSVTAYKQNSAQIPPYALGKSLRPSAEMIETTNDSGKTELFCSINCLSAYRVKTVTSSGVQVSCHSCKTSAIPQYHLAMSNGTIYSFCSSSCVVAFQNVFSKPKGTNSSAVPLSQGQVVVSPPSSRSAVSIGGGNTSAVSPS…	ZMYM6	4.99061	5.07102	5.28013	6.18235	5.22324	7.65394	7.37622	3.12161	3.96078	7.59028	7.14049	13.0854	11.1475	14.0223	13.0854
8854	CN1CCN(CC1)c1ccc(Nc2ncc(F)c(N[C@@H]3[C@@H]4C[C@@H](C=C4)[C@@H]3C(N)=O)n2)cc1C |r,c:24|	R-763	MADPAECSIKVMCRFRPLNEAEILRGDKFIPKFKGDETVVIGQGKPYVFDRVLPPNTTQEQVYNACAKQIVKDVLEGYNGTIFAYGQTSSGKTHTMEGKLHDPQLMGIIPRIAHDIFDHIYSMDENLEFHIKVSYFEIYLDKIRDLLDVSKTNLAVHEDKNRVPYVKGCTERFVSSPEEVMDVIDEGKANRHVAVTNMNEHSSRSHSIFLINIKQENVETEKKLSGKLYLVDLAGSEKVSKTGAEGAVLDEAKNINKSLSALGNVISALAEGTKTHVPYRDSKMTRILQDSLGGNCRTTIVICCSPSVFNEAETKSTLMFGQRAKTIKNTVSVNLELTAEEWKKKYEKEKEKNKTLKNVIQHLEMELNRWRNGEAVPEDEQISAKDQKNLEPCDNTPII…	KIF5C	4.97701	5.07388	4.38972	6.53042	5.542	6.97319	7.43889	5.33232	3.70685	7.76514	7.07844	12.807	13.7891	14.1294	12.807
8855	CN1CCN(CC1)c1ccc(Nc2ncc(F)c(N[C@@H]3[C@@H]4C[C@@H](C=C4)[C@@H]3C(N)=O)n2)cc1C |r,c:24|	R-763	GKLHDPQLMGIIPRIAHDIFDHIYSMDENLEFHIKVSYFEIYLDKIRDLLDVSKTNLAVHEDKNRVPYVKGCTERFVSSPEEVMDVIDEGKANRHVAVTNMNEHSSRSHSIFLINIKQENVETEKKLSGKLYLVDLAGSEKVSKTGAEGAVLDEAKNINKSLSALGNVISALAEGTKTHVPYRDSKMTRILQDSLGGNCRTTIVICCSPSVFNEAETKSTLMFGQRAKTIKNTVSVNLELTAEEWKKKYEKEKEKNKTLKNVIQHLEMELNRWRNGEAVPEDEQISAKDQKNLEPCDNTPIIDNIAPVVAGISTEEKEKYDEEISSLYRQLDDKDDEINQQSQLAEKLKQQMLDQDELLASTRRDYEKIQEELTRLQIENEAAKDEVKEVLQALEELAV…	KIF5C	4.96453	5.07439	10.9018	6.54139	5.54707	6.96394	7.44653	9.26059	3.75959	8.00695	7.02122	12.7998	12.0053	14.097	12.7998
8857	CN1CCN(CC1)c1ccc(Nc2ncc(F)c(N[C@@H]3[C@@H]4C[C@@H](C=C4)[C@@H]3C(N)=O)n2)cc1C |r,c:24|	R-763	MADPAECSIKVMCRFRPLNEAEILRGDKFIPKFKGDETVVIGQGKPYVFDRVLPPNTTQEQVYNACAKQIVKDVLEGYNGTIFAYGQTSSGKTHTMEGKLHDPQLMGIIPRIAHDIFDHIYSMDENLEFHIKVSYFEIYLDKIRDLLDVSKTNLAVHEDKNRVPYVKGCTERFVSSPEEVMDVIDEGKANRHVAVTNMNEHSSRSHSIFLINIKQENVETEKKLSGKLYLVDLAGSEKVSKTGAEGAVLDEAKNINKSLSALGNVISALAEGTKTHVPYRDSKMTRILQDSLGGNCRTTIVICCSPSVFNEAETKSTLMFGQRAKTIKNTVSVNLELTAEEWKKKYEKEKEKNKTLKNVIQHLEMELNRWRNGEAVPEDEQISAKDQKNLEPCDNTPII…	KIF5C	4.97596	5.07323	4.022	6.50588	5.49806	7.0103	7.40243	7.4847	3.7125	7.99083	7.0983	12.7706	11.5056	14.1062	12.7706
8859	CN1CCN(CC1)c1ccc(Nc2ncc(F)c(N[C@@H]3[C@@H]4C[C@@H](C=C4)[C@@H]3C(N)=O)n2)cc1C |r,c:24|	R-763	MADPAECSIKVMCRFRPLNEAEILRGDKFIPKFKGDETVVIGQGKPYVFDRVLPPNTTQEQVYNACAKQIVKDVLEGYNGTIFAYGQTSSGKTHTMEGKLHDPQLMGIIPRIAHDIFDHIYSMDENLEFHIKVSYFEIYLDKIRDLLDVSKTNLAVHEDKNRVPYVKGCTERFVSSPEEVMDVIDEGKANRHVAVTNMNEHSSRSHSIFLINIKQENVETEKKLSGKLYLVDLAGSEKVSKTGAEGAVLDEAKNINKSLSALGNVISALAEGTKTHVPYRDSKMTRILQDSLGGNCRTTIVICCSPSVFNEAETKSTLMFGQRAKTIKNTVSVNLELTAEEWKKKYEKEKEKNKTLKNVIQHLEMELNRWRNGEAVPEDEQISAKDQKNLEPCDNTPII…	KIF5C	4.97121	5.07388	3.80907	6.51472	5.54023	6.95502	7.43889	7.54561	3.70685	7.77592	7.0702	12.799	12.2139	14.1314	12.799
8860	CN1CCN(CC1)c1ccc(Nc2ncc(F)c(N[C@@H]3[C@@H]4C[C@@H](C=C4)[C@@H]3C(N)=O)n2)cc1C |r,c:24|	R-763	MADPAECSIKVMCRFRPLNEAEILRGDKFIPKFKGDETVVIGQGKPYVFDRVLPPNTTQEQVYNACAKQIVKDVLEGYNGTIFAYGQTSSGKTHTMEGKLHDPQLMGIIPRIAHDIFDHIYSMDENLEFHIKVSYFEIYLDKIRDLLDVSKTNLAVHEDKNRVPYVKGCTERFVSSPEEVMDVIDEGKANRHVAVTNMNEHSSRSHSIFLINIKQENVETEKKLSGKLYLVDLAGSEKVSKTGAEGAVLDEAKNINKSLSALGNVISALAEGTKTHVPYRDSKMTRILQDSLGGNCRTTIVICCSPSVFNEAETKSTLMFGQRAKTIKNTVSVNLELTAEEWKKKYEKEKEKNKTLKNVIQHLEMELNRWRNGEAVPEDEQISAKDQKNLEPCDNTPII…	KIF5C	4.97623	5.0612	4.26638	6.50744	5.49791	7.06867	7.41196	3.90211	3.67346	7.72535	7.00796	12.7084	9.92699	14.1024	12.7084
8861	CN1CCN(CC1)c1ccc(Nc2ncc(F)c(N[C@@H]3[C@@H]4C[C@@H](C=C4)[C@@H]3C(N)=O)n2)cc1C |r,c:24|	R-763	MADPAECSIKVMCRFRPLNEAEILRGDKFIPKFKGDETVVIGQGKPYVFDRVLPPNTTQEQVYNACAKQIVKDVLEGYNGTIFAYGQTSSGKTHTMEGKLHDPQLMGIIPRIAHDIFDHIYSMDENLEFHIKVSYFEIYLDKIRDLLDVSKTNLAVHEDKNRVPYVKGCTERFVSSPEEVMDVIDEGKANRHVAVTNMNEHSSRSHSIFLINIKQENVETEKKLSGKLYLVDLAGSEKVSKTGAEGAVLDEAKNINKSLSALGNVISALAEGTKTHVPYRDSKMTRILQDSLGGNCRTTIVICCSPSVFNEAETKSTLMFGQRAKTIKNTVSVNLELTAEEWKKKYEKEKEKNKTLKNVIQHLEMELNRWRNGEAVPEDEQISAKDQKNLEPCDNTPII…	KIF5C	4.97701	5.07387	6.53109	6.56068	5.47389	6.97319	7.43956	8.30577	3.71167	7.78626	7.07097	12.7718	12.3415	14.1141	12.7718
8864	CN1CCN(CC1)c1ccc(Nc2ncc(F)c(N[C@@H]3[C@@H]4C[C@@H](C=C4)[C@@H]3C(N)=O)n2)cc1C |r,c:24|	R-763	TMWGKLHDPQLMGIIPRIAHDIFDHIYSMDENLEFHIKVSYFEIYLDKIRDLLDVSKTNLAVHEDKNRVPYVKGCTERFVSSPEEVMDVIDEGKANRHVAVTNMNEHSSRSHSIFLINIKQENVETEKKLSGKLYLVDLAGSEKVSKTGAEGAVLDEAKNINKSLSALGNVISALAEGTKTHVPYRDSKMTRILQDSLGGNCRTTIVICCSPSVFNEAETKSTLMFGQRAKTIKNTVSVNLELTAEEWKKKYEKEKEKNKTLKNVIQHLEMELNRWRNGEAVPEDEQISAKDQKNLEPCDNTPIIDNIAPVVAGISTEEKEKYDEEISSLYRQLDDKDDEINQQSQLAEKLKQQMLDQDELLASTRRDYEKIQEELTRLQIENEAAKDEVKEVLQALEE…	KIF5C	4.96453	5.07455	3.95919	6.54585	5.55235	6.96394	7.44653	10.6464	3.75959	7.98844	7.02014	12.8028	11.1928	14.1016	12.8028
9307	CCC[C@H](NC(=O)[C@@H](NC(=O)[C@H](NC(=O)[C@@H](NC(=O)CNC(=O)CN(C)C(C)=O)C(C)C)[C@@H](C)CC)C(C)O)C(=O)N[C@@H]([C@@H](C)CC)C(=O)N[C@@H](CCCNC(N)=N)C(=O)N1CCC[C@H]1C(=O)NCC |r|	ABT-510	XVESCPARSRLSVSVSPPPPGIVELGPPFAWEFCSRLGSAVTSQRAGPAAAMVAKDYPFYLTVKRANCSLELPPASGPAKDAEEPSNKRVKPLSRVTSLANLIPPVKATPLKRFSQTLQRSISFRSESRPDILAPRPWSRNAAPSSTKRRDSKLWSETFDVCVNQMLTSKEIKRQEAIFELSQGEEDLIEDLKLAKKAYHDPMLKLSIMTEQELNQIFGTLDSLIPLHEAPLPQLL	ARHGEF3	5.00986	5.06556	20.866	5.0514	5.21407	5.68355	4.68222	5.59288	3.94679	4.05438	3.75296	11.4794	47.7672	11.4421	11.4794
9372	CCC[C@H](NC(=O)[C@@H](NC(=O)[C@H](NC(=O)[C@@H](NC(=O)CNC(=O)CN(C)C(C)=O)C(C)C)[C@@H](C)CC)C(C)O)C(=O)N[C@@H]([C@@H](C)CC)C(=O)N[C@@H](CCCNC(N)=N)C(=O)N1CCC[C@H]1C(=O)NCC |r|	ABT-510	MATSSAALPRILGAGARAPSRWLGFLGKATPRPARPSRRTLGSATALMIRESEDSTDFNDKILNEPLKHSDFFNVKELFSVRSLFDARVHLGHKAGCRHRAPR	MRPS2	4.98961	5.05332	13.0078	5.07637	5.19571	4.99062	4.44803	29.1432	3.64427	4.13031	3.6945	11.489	4.94638	11.3875	11.489
9405	CCC[C@H](NC(=O)[C@@H](NC(=O)[C@H](NC(=O)[C@@H](NC(=O)CNC(=O)CN(C)C(C)=O)C(C)C)[C@@H](C)CC)C(C)O)C(=O)N[C@@H]([C@@H](C)CC)C(=O)N[C@@H](CCCNC(N)=N)C(=O)N1CCC[C@H]1C(=O)NCC |r|	ABT-510	MLAKDELMTILEKCFKVFKSYCENHLGSTAKR	ORC3	5.02897	5.05048	20.9195	5.15281	5.29778	4.99573	4.35563	5.59351	3.88591	4.07076	3.77549	11.4971	47.8294	11.3866	11.4971
9457	CCC[C@H](NC(=O)[C@@H](NC(=O)[C@H](NC(=O)[C@@H](NC(=O)CNC(=O)CN(C)C(C)=O)C(C)C)[C@@H](C)CC)C(C)O)C(=O)N[C@@H]([C@@H](C)CC)C(=O)N[C@@H](CCCNC(N)=N)C(=O)N1CCC[C@H]1C(=O)NCC |r|	ABT-510	MSEETVPEAASPPPPQGQPYFDRFSEDDPEYMRLRNRAADLRQDFNLMEQKKRVTMILQSPSFREELEGLIQEQMKKGNNSSNIWALRQIADFMASTSHAVFPTSSMNVSMMTPINDLHTADSLNLAKGERLMRCKISSVYRLLDLYGWAQLSDTYVTLRVSKEQDHFLISPKGVSCSEVTASSLIKVNILGEVVEKGSSCFPVDTTGFCLHSAIYAARPDVRCII	ADD2	4.992	5.05919	13.1388	5.10811	5.29055	6.11354	4.52673	29.2086	4.12021	3.93513	3.45905	11.3213	4.91583	11.354	11.3213
9462	CCC[C@H](NC(=O)[C@@H](NC(=O)[C@H](NC(=O)[C@@H](NC(=O)CNC(=O)CN(C)C(C)=O)C(C)C)[C@@H](C)CC)C(C)O)C(=O)N[C@@H]([C@@H](C)CC)C(=O)N[C@@H](CCCNC(N)=N)C(=O)N1CCC[C@H]1C(=O)NCC |r|	ABT-510	MDRSKENCISGPVKATAPVGGPKRVLVTQQFPCQNPLPVNSGQAQRVLCPSNSSQRIPLQAQKLVSSHKPVQNQKQKQLQATSVPHPVSRPLNNTQKSKQPLPSAPENNPEEELASKQKNEESKKRQWALEDFEIGRPLGKGKFGNVYLAREKQSKFILALKVLFKAQLEKAGVEHQLRREVEIQSHLRHPNILRLYGYFHDATRVYLILEYAPLGTVYRELQKLSKFDEQRTATYITELANALSYCHSKRVIHRDIKPENLLLGSAGELKIADFGWSVHAPSSRRTTLCGTLDYLPPEMIEGRMHDEKVDLWSLGVLCYEFLVGKPPFEANTYQETYKRISRVEFTFPDFVTEGARDLISRLLKHNPSQRPMLREVLEHPWITANSSKPSNCQNKESA…	AURKA	6.59747	5.67219	2.12703	5.01105	4.98049	6.42182	4.69723	4.5616	3.29923	4.26527	3.56375	11.4686	12.795	11.5338	11.4686
9500	CCC[C@H](NC(=O)[C@@H](NC(=O)[C@H](NC(=O)[C@@H](NC(=O)CNC(=O)CN(C)C(C)=O)C(C)C)[C@@H](C)CC)C(C)O)C(=O)N[C@@H]([C@@H](C)CC)C(=O)N[C@@H](CCCNC(N)=N)C(=O)N1CCC[C@H]1C(=O)NCC |r|	ABT-510	MGRRRRLCLQLYFLWLGCVVLWAQGTAGQPQPPPPKPPRPQPPPQQVRSATAGSEGGFLAPEYREEGAAVASRVRRRGQQDVLRGPNVCGSRFHSYCCPGWKTLPGGNQCIVPICRNSCGDGFCSRPNMCTCSSGQISSTCGSKSIQQCSVRCMNGGTCADDHCQCQKGYIGTYCGQPVCENGCQNGGRCIGPNRCACVYGFTGPQCERDYRTGPCFTQVNNQMCQGQLTGIVCTKTLCCATIGRAWGHPCEMCPAQPQPCRRGFIPNIRTGACQDVDECQAIPGICQGGNCINTVGSFECRCPAGHKQSETTQKCEDIDECSIIPGICETGECSNTVGSYFCVCPRGYVTSTDGSRCIDLFRIPPTCCRELDSLSPIC	FBN2	4.87693	5.07466	12.6868	5.05069	5.12963	5.9984	4.57068	29.3976	3.6269	3.97673	3.39193	11.3248	4.84465	11.427	11.3248
9533	CCC[C@H](NC(=O)[C@@H](NC(=O)[C@H](NC(=O)[C@@H](NC(=O)CNC(=O)CN(C)C(C)=O)C(C)C)[C@@H](C)CC)C(C)O)C(=O)N[C@@H]([C@@H](C)CC)C(=O)N[C@@H](CCCNC(N)=N)C(=O)N1CCC[C@H]1C(=O)NCC |r|	ABT-510	MSFPKAPLKRFNDPSGCAPSPGAYDVKTLEVLKGPVSFQKSQRFKQQKESKQNLNVDKDTTLPASARKVKSSESKIRVLLQERGAQDRRIQDLETELEKMEARLNAALREKTSLSANNATLEKQLIELTRTNELLKSKFSENGNQKNLRILSLELMKLRNKRETKMRGMMAKQEGMEMKLQVTQRSLEESQGKIAQLEGKLVSIEKEEIDEKSETEKLLEYIEEISCASDQVEKYKLDIAQLEENLKEKNDEILSLKQSLEENIVILSKQVEDLNVKCQLLEKEKEDHVNRNREHNENLNAEMQNLKQKFILEQQEREKLQQKELQIDSLLQQEKELSSSLHQKLCSFQEEMVKEKNLFEEELKQTLDELDKLQQKEEQAERLVKQLEEEAKSRAEELK…	HMMR	5.03985	5.0659	20.8828	5.09972	5.33535	5.13907	4.40859	5.60193	3.69967	4.09834	3.59952	11.2798	47.6377	11.5346	11.2798
9585	CCC[C@H](NC(=O)[C@@H](NC(=O)[C@H](NC(=O)[C@@H](NC(=O)CNC(=O)CN(C)C(C)=O)C(C)C)[C@@H](C)CC)C(C)O)C(=O)N[C@@H]([C@@H](C)CC)C(=O)N[C@@H](CCCNC(N)=N)C(=O)N1CCC[C@H]1C(=O)NCC |r|	ABT-510	XWLLDVSHLVAPHARVLDSRVASLEGGRVVVGREPGVTSIEVRSPLSDSILGEQALAVTDDKVSVLELRVQPVMGISLTLSRGTAHPGEVTATCWAQSALPAPKQVTVGGSGG	TMEM132A	5.03583	5.05955	13.013	5.03797	5.18029	5.15293	4.36381	29.4027	3.8383	4.87037	4.36532	11.5147	4.93432	11.2838	11.5147
9628	CCC[C@H](NC(=O)[C@@H](NC(=O)[C@H](NC(=O)[C@@H](NC(=O)CNC(=O)CN(C)C(C)=O)C(C)C)[C@@H](C)CC)C(C)O)C(=O)N[C@@H]([C@@H](C)CC)C(=O)N[C@@H](CCCNC(N)=N)C(=O)N1CCC[C@H]1C(=O)NCC |r|	ABT-510	MAAVGSGGYARNDAGEKLPSVMAGVPARRGQSSPPPAPPICLRRRTRLSTASEETVQNRVSLEKVLGITAQNSSGLTCDPGTGHVAYLAGCVVVILDPKENKQQHIFNTARKSLSALAFSPDGKYIVTGENGHRPAVRIWDVEEKNQVAEMLGHKYGVACVAFSPNMKHIVSMGYQHDMVLNVWDWKKDIVVASNKVSCRVIALSFSEDSSYFVTVGNRHVRFWFLEVSTETKVTSTVPLVGRSGILGELHNNIFCGVACGRGRMAGSTFCVSYSGLLCQFNEKRVLEKWINLKVSLSSCLCVSQELIFCGCTDGIVRIFQAHSLHYLANLPKPHYLGVDVAQGLEPSFLFHRKAEAVYPDTVALTFDPIHQWLSCVYKDHSIYIWDVKDINRVGKVWS…	WDR62	4.99584	5.12644	12.534	5.06772	5.46044	5.62129	4.56633	28.4685	3.5408	4.13199	3.97787	11.6147	4.824	11.3613	11.6147
12214	Cc1ccc(cc1C#Cc1cnc2ccccc2c1)C(=O)NNC(=O)c1c(C)cccc1Cl	SUN-K954	MDRSKENCISGPVKATAPVGGPKRVLVTQQFPCQNPLPVNSGQAQRVLCPSNSSQRIPLQAQKLVSSHKPVQNQKQKQLQATSVPHPVSRPLNNTQKSKQPLPSAPENNPEEELASKQKNEESKKRQWALEDFEIGRPLGKGKFGNVYLAREKQSKFILALKVLFKAQLEKAGVEHQLRREVEIQSHLRHPNILRLYGYFHDATRVYLILEYAPLGTVYRELQKLSKFDEQRTATYITELANALSYCHSKRVIHRDIKPENLLLGSAGELKIADFGWSVHAPSSRRTTLCGTLDYLPPEMIEGRMHDEKVDLWSLGVLCYEFLVGKPPFEANTYQETYKRISRVEFTFPDFVTEGARDLISRLLKHNPSQRPMLREVLEHPWITANSSKPSNCQNKESA…	AURKA	6.7458	5.79512	8.62926	5.04125	4.97917	7.48552	6.14771	5.42975	5.2971	6.90653	7.04296	12.0041	12.2091	10.6288	12.0041
12215	Cc1ccc(cc1C#Cc1cnc2ccccc2c1)C(=O)NNC(=O)c1c(C)cccc1Cl	SUN-K954	MDRSKENCISGPVKATAPVGGPKRVLVTQQFPCQNPLPVNSGQAQRVLCPSNSSQRIPLQAQKLVSSHKPVQNQKQKQLQATSVPHPVSRPLNNTQKSKQPLPSAPENNPEEELASKQKNEESKKRQWALEDFEIGRPLGKGKFGNVYLAREKQSKFILALKVLFKAQLEKAGVEHQLRREVEIQSHLRHPNILRLYGYFHDATRVYLILEYAPLGTVYRELQKLSKFDEQRTATYITELANALSYCHSKRVIHRDIKPENLLLGSAGELKIADFGWSVHAPSSRRTTLCGTLDYLPPEMIEGRMHDEKVDLWSLGVLCYEFLVGKPPFEANTYQETYKRISRVRRN	AURKA	6.76463	5.78361	3.41017	5.04205	4.99037	7.69844	6.0938	3.67128	5.22842	6.9808	7.08933	11.9858	11.8187	10.6359	11.9858
12902	CNC1CCN(C1)C(=O)c1ccc(Nc2ncc3CN=C(c4cc(Cl)ccc4-c3n2)c2c(F)cccc2F)cc1 |c:20|	aurora A kinase inhibitors, Takeda	MDRSKENCISGPVKATAPVGGPKRVLVTQQFPCQNPLPVNSGQAQRVLCPSNSSQRIPLQAQKLVSSHKPVQNQKQKQLQATSVPHPVSRPLNNTQKSKQPLPSAPENNPEEELASKQKNEESKKRQWALEDFEIGRPLGKGKFGNVYLAREKQSKFILALKVLFKAQLEKAGVEHQLRREVEIQSHLRHPNILRLYGYFHDATRVYLILEYAPLGTVYRELQKLSKFDEQRTATYITELANALSYCHSKRVIHRDIKPENLLLGSAGELKIADFGWSVHAPSSRRTTLCGTLDYLPPEMIEGRMHDEKVDLWSLGVLCYEFLVGKPPFEANTYQETYKRISRVEFTFPDFVTEGARDLISRLLKHNPSQRPMLREVLEHPWITANSSKPSNCQNKESA…	AURKA	6.3971	7.20609	5.92029	6.97247	7.39781	6.84696	7.01591	10.9562	3.29923	7.48418	6.29666	11.9104	10.6675	12.1147	11.9104
12903	CNC1CCN(C1)C(=O)c1ccc(Nc2ncc3CN=C(c4cc(Cl)ccc4-c3n2)c2c(F)cccc2F)cc1 |c:20|	aurora A kinase inhibitors, Takeda	MDRSKENCISGPVKATAPVGGPKRVLVTQQFPCQNPLPVNSGQAQRVLCPSNSSQRIPLQAQKLVSSHKPVQNQKQKQLQATSVPHPVSRPLNNTQKSKQPLPSAPENNPEEELASKQKNEESKKRQWALEDFEIGRPLGKGKFGNVYLAREKQSKFILALKVLFKAQLEKAGVEHQLRREVEIQSHLRHPNILRLYGYFHDATRVYLILEYAPLGTVYRELQKLSKFDEQRTATYITELANALSYCHSKRVIHRDIKPENLLLGSAGELKIADFGWSVHAPSSRRTTLCGTLDYLPPEMIEGRMHDEKVDLWSLGVLCYEFLVGKPPFEANTYQETYKRISRVRRN	AURKA	6.46691	7.14563	3.80138	7.03484	7.29307	6.59761	7.1015	3.4244	3.23644	7.27111	6.68551	11.9109	11.6644	12.1485	11.9109
12908	CNC1CCN(C1)C(=O)c1ccc(Nc2ncc3CN=C(c4cc(Cl)ccc4-c3n2)c2c(F)cccc2F)cc1 |c:20|	aurora A kinase inhibitors, Takeda	MDRSKENCISGPVKATAPVGGPKRVLVTQQFPCQNPLPVNSGQAQRVLCPSNSSQRIPLQAQKLVSSHKPVQNQKQKQLQATSVPHPVSRPLNNTQKSKQPLPSAPENNPEEELASKQKNEESKKRQWALEDFEIGRPLGKGKFGNVYLAREKQSKFILALKVLFKAQLEKAGVEHQLRREVEIQSHLRHPNILRLYGYFHDATRVYLILEYAPLGTVYRELQKLSKFDEQRTATYITELANALSYCHSKRVIHRDIKPENLLLGSAGELK	AURKA	6.10452	7.20806	5.42718	7.01423	6.989	6.41969	6.97435	1.95807	3.57853	6.90901	6.7962	11.8311	13.5445	12.1946	11.8311
13441	COc1ccc(Oc2cc(NCCC(F)(F)F)c3ncc(-c4ccc(C(=O)NC5CC5)c(C)c4)n3n2)c(F)c1F	BAY-1217389	MKTKFCTGGEAEPSPLGLLLSCGSGSAAPAPGVGQQRDAASDLESKQLGGQQPPLALPPPPPLPLPLPLPQPPPPQPPADEQPEPRTRRRAYLWCKEFLPGAWRGLREDEFHISVIRGGLSNMLFQCSLPDTTATLGDEPRKVLLRLYGAILQMRSCNKEGSEQAQKENEFQGAEAMVLESVMFAILAERSLGPKLYGIFPQGRLEQFIPSRRLDTEELSLPDISAEIAEKMATFHGMKMPFNKEPKWLFGTMEKYLKEVLRIKFTEESRIKKLHKLLSYNLPLELENLRSLLESTPSPVVFCHNDCQEGNILLLEGRENSEKQKLMLIDFEYSSYNYRGFDIGNHFCEWMYDYSYEKYPFFRANIRKYPTKKQQLHFISSYLPAFQNDFENLSTEEKS…	CHKA	4.9839	5.12864	7.60124	5.39124	5.10694	7.92404	6.25416	6.96461	5.89838	9.61626	6.99457	11.006	11.5889	11.5575	11.006
13443	COc1ccc(Oc2cc(NCCC(F)(F)F)c3ncc(-c4ccc(C(=O)NC5CC5)c(C)c4)n3n2)c(F)c1F	BAY-1217389	IDFEYSSYNYRGFDIGNHFCEWMYDYSYEKYPFFRANIRKYPTKKQQLHFISSYLPAFQNDFENLSTEEKSIIKEEMLLEVNRFALASHFLWGLWSIVQAKISSIEFGYMYPNVVTWWHQDSVAQPRKPGEKPLSLMLWLPLEVALTSRPADLASPASEKCLQS	CHKA	4.94002	5.06713	4.62638	5.23607	5.12217	7.51843	6.13112	3.73415	5.99941	9.61178	6.98708	10.9508	17.2072	11.5109	10.9508
13549	COc1ccc(Oc2cc(NCCC(F)(F)F)c3ncc(-c4ccc(C(=O)NC5CC5)c(C)c4)n3n2)c(F)c1F	BAY-1217389	MWRFYTEDSPGLKVGPVPVLVMSLLFIASVFMLHIWGKYTRS	SEC61B	4.93686	5.05558	7.28158	5.04673	5.08061	7.54377	5.797	6.8901	6.20629	9.60948	7.18876	10.9807	10.3783	11.4064	10.9807
13565	COc1ccc(Oc2cc(NCCC(F)(F)F)c3ncc(-c4ccc(C(=O)NC5CC5)c(C)c4)n3n2)c(F)c1F	BAY-1217389	MAVLDTDLDHILPSSVLPPFWAKLVVGSVAIVCFARSYDGDFVFDDSEAIVNNKDLQAETPLGDLWHHDFWGSRLSSNTSHKSYRPLTVLTFRINYYLSGGFHPVGFHVVNILLHSGISVLMVDVFSVLFGGLQYTSKGRRLHLAPRASLLAALLFAVHPVHTECVAGVVGRADLLCALFFLLSFLGYCKAFRESNKEGAHSSTFWVLLSIFLGAVAMLCKEQGITVLGLNAVFDILVIGKFNVLEIVQKVLHKDKSLENLGMLRNGGLLFRMTLLTSGGAGMLYVRWRIMGTGPPAFTEVDNPASFADSMLVRAVNYNYYYSLNAWLLLCPWWLCFDWSMGCIPLIKSISDWRVIALAALWFCLIGLICQALCSEDGHKRRILTLGLGFLVIPFLPAS…	TMTC4	5.11221	5.07938	7.70878	5.16491	5.19774	7.69788	5.96095	6.8549	5.89279	9.62846	6.83879	10.9481	11.7356	11.6192	10.9481
13571	COc1ccc(Oc2cc(NCCC(F)(F)F)c3ncc(-c4ccc(C(=O)NC5CC5)c(C)c4)n3n2)c(F)c1F	BAY-1217389	MVCGGFACSKNALCALNVVYMLVSLLLIGVAAWGKGLGLVSSIHIIGGVIAVGVFLLLIAVAGLVGAVNHHQVLLFFYMIILGLVFIFQFVISCSCLAINRSKQMSSMLLGGS	TSPAN31	4.93765	5.08032	4.45376	5.19677	5.08475	7.73704	5.96251	3.6506	5.9943	9.60596	7.12286	10.9285	17.2406	11.4791	10.9285
13572	COc1ccc(Oc2cc(NCCC(F)(F)F)c3ncc(-c4ccc(C(=O)NC5CC5)c(C)c4)n3n2)c(F)c1F	BAY-1217389	MVCGGFACSKNALCALNVVYMLVSLLLIGVAAWGKGLGLVSSIHIIGGVIAVGVFLLLIAVAGLVGAVNHHQVLLFFYMIILGLVFIFQFVISCSCLAINRSKQIILRCTASGLLGYLLPLGCLVNFP	TSPAN31	4.94304	5.07919	4.85347	5.31805	5.08207	7.73817	5.95242	3.17259	6.09105	9.65786	7.20689	10.9335	11.6184	11.4844	10.9335
13634	COc1ccc(Oc2cc(NCCC(F)(F)F)c3ncc(-c4ccc(C(=O)NC5CC5)c(C)c4)n3n2)c(F)c1F	BAY-1217389	MGGGAGERLFTSSCLVGLVPLGLRISLVTCPLQCGIMWQLLLPTALLLLVSAGMRTEDLPKAVVFLEPQWYRVLEKDSVTLKCQGAYSPEDNSTQWFHNESLISSQASSYFIDAATVDDSGEYRCQTNLSTLSDPVQLEVHIGLAVSTISSFFPPGYQVSFCLVMVLLFAVDTGLYFSVKTNIRSSTRDWKDHKFKWRKDPQDK	FCGR3A	4.92073	5.05709	6.37774	5.04764	5.10896	7.634	5.90973	8.37699	5.78198	9.61962	7.1894	10.9754	17.8913	11.5187	10.9754
13642	COc1ccc(Oc2cc(NCCC(F)(F)F)c3ncc(-c4ccc(C(=O)NC5CC5)c(C)c4)n3n2)c(F)c1F	BAY-1217389	MWQLLLPTALLLLVSAGMRTEDLPKAVVFLEPQWYRVLEKDSVTLKCQGAYSPEDNSTQWFHNESLISSQASSYFIDAATVDDSGEYRCQTNLSTLSDPVQLEVHIVPLN	FCGR3A	4.92404	5.05718	7.14726	5.10478	5.09763	7.54983	5.83031	4.83004	5.80533	9.65713	7.16765	10.9452	12.6387	11.4602	10.9452
13667	COc1ccc(Oc2cc(NCCC(F)(F)F)c3ncc(-c4ccc(C(=O)NC5CC5)c(C)c4)n3n2)c(F)c1F	BAY-1217389	XKECIRALGQNKAHTPFRESKLTQVLRDSFIGENSRTCMIATISPGISSCEYTLNTLRYADRQGCHSIPLEPQASKPGRCHIPLLSKEEEELSSQMSSFNEAMTQIR	KIF2C	4.93894	5.06663	6.29553	5.07213	5.10022	7.32465	5.84926	2.22373	5.76476	9.5874	7.10335	10.956	16.0124	11.4672	10.956
13697	COc1ccc(Oc2cc(NCCC(F)(F)F)c3ncc(-c4ccc(C(=O)NC5CC5)c(C)c4)n3n2)c(F)c1F	BAY-1217389	MTNCPTLIVMVGLPARGKTYISKKLTRYLNWIGVPTREFNVGQYRRDVVKTYKSFEFFLPDNEEGLKIRKQCALAALRDVRRFLSEEGGHVAVFDATNTTRERRATIFNFGEQNGYKTFFVESICVDPEVIAANIVQVKLGSPDYVNRDSDEATEDFMRRIECYENSYESLDEDL	PFKFB4	4.96333	5.05394	7.39586	5.0589	5.0779	7.57038	5.87447	6.81204	5.95266	9.61715	6.96124	10.9453	11.6345	11.4727	10.9453
14966	CS(O)(=O)=O.CN1CCN(Cc2ccc(cc2)C(=O)Nc2ccc(C)c(Nc3nccc(n3)-c3cccnc3)c2)CC1	imatinib, Inhibikase	MDRSKENCISGPVKATAPVGGPKRVLVTQQFPCQNPLPVNSGQAQRVLCPSNSSQRIPLQAQKLVSSHKPVQNQKQKQLQATSVPHPVSRPLNNTQKSKQPLPSAPENNPEEELASKQKNEESKKRQWALEDFEIGRPLGKGKFGNVYLAREKQSKFILALKVLFKAQLEKAGVEHQLRREVEIQSHLRHPNILRLYGYFHDATRVYLILEYAPLGTVYRELQKLSKFDEQRTATYITELANALSYCHSKRVIHRDIKPENLLLGSAGELKIADFGWSVHAPSSRRTTLCGTLDYLPPEMIEGRMHDEKVDLWSLGVLCYEFLVGKPPFEANTYQETYKRISRVEFTFPDFVTEGARDLISRLLKHNPSQRPMLREVLEHPWITANSSKPSNCQNKESA…	AURKA	6.59202	5.06227	4.89594	5.0639	4.95061	4.92046	4.98202	5.05222	5.64829	5.00647	5.0873	12.0132	12.504	12.2577	12.0132
15310	CS(O)(=O)=O.CN1CCN(CC2=CC=C(C=C2)C(=O)NC2=CC(NC3=NC(=CC=N3)C3=CC=CN=C3)=C(C)C=C2)CC1	imatinib mesilate, Tenax Therapeutics	MDRSKENCISGPVKATAPVGGPKRVLVTQQFPCQNPLPVNSGQAQRVLCPSNSSQRIPLQAQKLVSSHKPVQNQKQKQLQATSVPHPVSRPLNNTQKSKQPLPSAPENNPEEELASKQKNEESKKRQWALEDFEIGRPLGKGKFGNVYLAREKQSKFILALKVLFKAQLEKAGVEHQLRREVEIQSHLRHPNILRLYGYFHDATRVYLILEYAPLGTVYRELQKLSKFDEQRTATYITELANALSYCHSKRVIHRDIKPENLLLGSAGELKIADFGWSVHAPSSRRTTLCGTLDYLPPEMIEGRMHDEKVDLWSLGVLCYEFLVGKPPFEANTYQETYKRISRVEFTFPDFVTEGARDLISRLLKHNPSQRPMLREVLEHPWITANSSKPSNCQNKESA…	AURKA	6.97689	5.06227	4.5073	5.0639	4.95061	6.99595	4.98202	2.56666	6.5998	5.00647	5.0873	12.0132	12.3957	12.2577	12.0132
15311	CS(O)(=O)=O.CN1CCN(CC2=CC=C(C=C2)C(=O)NC2=CC(NC3=NC(=CC=N3)C3=CC=CN=C3)=C(C)C=C2)CC1	imatinib mesilate, Tenax Therapeutics	MDRSKENCISGPVKATAPVGGPKRVLVTQQFPCQNPLPVNSGQAQRVLCPSNSSQRIPLQAQKLVSSHKPVQNQKQKQLQATSVPHPVSRPLNNTQKSKQPLPSAPENNPEEELASKQKNEESKKRQWALEDFEIGRPLGKGKFGNVYLAREKQSKFILALKVLFKAQLEKAGVEHQLRREVEIQSHLRHPNILRLYGYFHDATRVYLILEYAPLGTVYRELQKLSKFDEQRTATYITELANALSYCHSKRVIHRDIKPENLLLGSAGELKIADFGWSVHAPSSRRTTLCGTLDYLPPEMIEGRMHDEKVDLWSLGVLCYEFLVGKPPFEANTYQETYKRISRVRRN	AURKA	6.83352	5.05797	4.90235	5.06305	4.95716	7.18998	5.01055	4.9834	6.43975	5.00667	5.07798	12.0268	12.5243	12.3578	12.0268
16342	COc1cc(Nc2ncc3CN=C(c4cc(Cl)ccc4-c3n2)c2c(F)cccc2OC)ccc1C(O)=O |c:11|	alisertib	MDRSKENCISGPVKATAPVGGPKRVLVTQQFPCQNPLPVNSGQAQRVLCPSNSSQRIPLQAQKLVSSHKPVQNQKQKQLQATSVPHPVSRPLNNTQKSKQPLPSAPENNPEEELASKQKNEESKKRQWALEDFEIGRPLGKGKFGNVYLAREKQSKFILALKVLFKAQLEKAGVEHQLRREVEIQSHLRHPNILRLYGYFHDATRVYLILEYAPLGTVYRELQKLSKFDEQRTATYITELANALSYCHSKRVIHRDIKPENLLLGSAGELKIADFGWSVHAPSSRRTTLCGTLDYLPPEMIEGRMHDEKVDLWSLGVLCYEFLVGKPPFEANTYQETYKRISRVEFTFPDFVTEGARDLISRLLKHNPSQRPMLREVLEHPWITANSSKPSNCQNKESA…	AURKA	5.47851	7.08388	7.08144	6.78271	7.32467	5.90926	7.12388	4.67699	3.29923	7.53624	7.08031	12.3322	22.361	12.8186	12.3322
16343	COc1cc(Nc2ncc3CN=C(c4cc(Cl)ccc4-c3n2)c2c(F)cccc2OC)ccc1C(O)=O |c:11|	alisertib	MDRSKENCISGPVKATAPVGGPKRVLVTQQFPCQNPLPVNSGQAQRVLCPSNSSQRIPLQAQKLVSSHKPVQNQKQKQLQATSVPHPVSRPLNNTQKSKQPLPSAPENNPEEELASKQKNEESKKRQWALEDFEIGRPLGKGKFGNVYLAREKQSKFILALKVLFKAQLEKAGVEHQLRREVEIQSHLRHPNILRLYGYFHDATRVYLILEYAPLGTVYRELQKLSKFDEQRTATYITELANALSYCHSKRVIHRDIKPENLLLGSAGELKIADFGWSVHAPSSRRTTLCGTLDYLPPEMIEGRMHDEKVDLWSLGVLCYEFLVGKPPFEANTYQETYKRISRVRRN	AURKA	5.5943	7.01081	4.82204	6.85297	7.22795	5.74517	7.11037	4.94278	3.23644	7.46673	7.17886	12.3168	10.4566	12.836	12.3168
17718	CS(O)(=O)=O.CN1CCN(Cc2ccc(cc2)C(=O)Nc2ccc(C)c(Nc3nccc(n3)-c3cccnc3)c2)CC1	imatinib mesylate, Exvastat	MDRSKENCISGPVKATAPVGGPKRVLVTQQFPCQNPLPVNSGQAQRVLCPSNSSQRIPLQAQKLVSSHKPVQNQKQKQLQATSVPHPVSRPLNNTQKSKQPLPSAPENNPEEELASKQKNEESKKRQWALEDFEIGRPLGKGKFGNVYLAREKQSKFILALKVLFKAQLEKAGVEHQLRREVEIQSHLRHPNILRLYGYFHDATRVYLILEYAPLGTVYRELQKLSKFDEQRTATYITELANALSYCHSKRVIHRDIKPENLLLGSAGELKIADFGWSVHAPSSRRTTLCGTLDYLPPEMIEGRMHDEKVDLWSLGVLCYEFLVGKPPFEANTYQETYKRISRVEFTFPDFVTEGARDLISRLLKHNPSQRPMLREVLEHPWITANSSKPSNCQNKESA…	AURKA	6.59202	5.06227	4.71181	5.0639	4.95061	4.92046	4.98202	5.54204	5.64829	5.00647	5.0873	12.0132	11.7728	12.2577	12.0132
17890	CC1=C(C=CC(=C1)C1=C2N=C(OC3=CC=CN=C3)C=C(NCC3CC(C)(O)C3)N2N=C1)C(=O)NC1CC1	luvixasertib	MRFYRLLQIRAEALLAAGSHVIILGDLNTAHRPIDHWDAVNLECFEEDPGRKWMDSLLSNLGCQSASHVGPFIDSYRCFQPKQEGAFTCWSAVTGARHLNYGSRLDYVLGDRTLVIDTFQASFLLPEVMGSDHCPVGAVLSVSSVPAKQCPPLCTRFLPEFAGTQLKILRFLVPLEQSPVLEQSTLQHNNQTRVQTCQNKAQVRSTRPQPSQVGSSRGQKNLKSYFQPSPSCPQASPDIELPSLPLMSALMTPKTPEEKAVAKVVKGQAKTSEAKDEKELRTSFWKSVLAGPLRTPLCGGHREPCVMRTVKKPGPNLGRRFYMCARPRGPPTDPSSRCNFFLWSRPS	APEX2	4.87803	5.07174	8.25585	5.07636	5.17743	8.39459	7.09217	5.05577	8.77976	8.44722	6.44936	11.3404	17.1847	11.8229	11.3404
17913	CC1=C(C=CC(=C1)C1=C2N=C(OC3=CC=CN=C3)C=C(NCC3CC(C)(O)C3)N2N=C1)C(=O)NC1CC1	luvixasertib	MKTKFCTGGEAEPSPLGLLLSCGSGSAAPAPGVGQQRDAASDLESKQLGGQQPPLALPPPPPLPLPLPLPQPPPPQPPADEQPEPRTRRRAYLWCKEFLPGAWRGLREDEFHISVIRGGLSNMLFQCSLPDTTATLGDEPRKVLLRLYGAILQMRSCNKEGSEQAQKENEFQGAEAMVLESVMFAILAERSLGPKLYGIFPQGRLEQFIPSRRLDTEELSLPDISAEIAEKMATFHGMKMPFNKEPKWLFGTMEKYLKEVLRIKFTEESRIKKLHKLLSYNLPLELENLRSLLESTPSPVVFCHNDCQEGNILLLEGRENSEKQKLMLIDFEYSSYNYRGFDIGNHFCEWMYDYSYEKYPFFRANIRKYPTKKQQLHFISSYLPAFQNDFENLSTEEKS…	CHKA	5.03743	5.08073	3.51476	5.10732	5.15847	8.59618	7.1116	4.40656	7.76342	8.67591	6.45251	11.1741	10.8391	11.9107	11.1741
17914	CC1=C(C=CC(=C1)C1=C2N=C(OC3=CC=CN=C3)C=C(NCC3CC(C)(O)C3)N2N=C1)C(=O)NC1CC1	luvixasertib	MLFQCSLPDTTATLGDEPRKVLLRLYGAILQMRSCNKEGSEQAQKENEFQGAEAMVLESVMFAILAERSLGPKLYGIFPQGRLEQFIPSRRLDTEELSLPDISAEIAEKMATFHGMKMPFNKEPKWLFGTMEKYLKEVLRIKFTEESRIKKLHKLL	CHKA	4.86863	5.04399	4.29291	5.0503	5.15042	8.64838	6.86147	2.50525	8.11732	8.46519	6.25637	11.2043	11.2256	11.8767	11.2043
17936	CC1=C(C=CC(=C1)C1=C2N=C(OC3=CC=CN=C3)C=C(NCC3CC(C)(O)C3)N2N=C1)C(=O)NC1CC1	luvixasertib	MAPWRKADKERHGVAIYNFQGSGAPQLSLQIGDVVRIQETCGDWYRGYLIKHKMLQGIFPKSFIHIKEVTVEKRRNTENIIPAEIPLAQEVTTTLWEWGSIWKQLYVASKKERFLQVQSMMYDLMEWRSQLLSGTLPKDELKELKQKVTSKIDYGNNFCFTESLSLI	DOCK2	4.86312	5.04581	2.88639	5.04375	5.1694	8.52783	7.00758	6.69606	8.44559	8.17552	6.34852	11.3141	13.5136	11.8892	11.3141
17948	CC1=C(C=CC(=C1)C1=C2N=C(OC3=CC=CN=C3)C=C(NCC3CC(C)(O)C3)N2N=C1)C(=O)NC1CC1	luvixasertib	MLPGVGVFGTSLTARVIIPLLKDEGFAVKALWGRTQEEAEELAKEMSVPFYTSRIDEVLLHQDVDLVCINLPPPLTRQIAVKTLGIGKNVICDRTATPLDAFRMTSAAHYYPKLMSIMGNVLRFLPAFVRMKQLIEEGYVGEPLVCEVQVHGGSLLGKKYNWSCDDLMGGGGLHSVGTYIIDLLTFLTGQKAVKVHGLLKTFVKQTDHIKGIRQITSDDFCTFQMVLEGGVCCTVTLNFNVPGEFKQDVTVVGSAGRLLAVGTDLYGQRNSAPEQELLVQDATPVSNSLLPEKAFSDIPSPYLRGTIKMMQAVRQAFQDQDDRRTWDGRPLTMAATFDDCLYALCVVDTIKRSSQTGEWQNIAIMTEEPELSPAYLISEAMRRSRMSLYC	GFOD1	4.98412	5.06186	2.45056	5.10193	5.17264	8.54995	7.18288	4.05069	8.43662	8.43335	6.20896	11.2736	10.9897	11.8703	11.2736
18044	CC1=C(C=CC(=C1)C1=C2N=C(OC3=CC=CN=C3)C=C(NCC3CC(C)(O)C3)N2N=C1)C(=O)NC1CC1	luvixasertib	MVCGGFACSKNALCALNVVYMLVSLLLIGVAAWGKGLGLVSSIHIIGGVIAVGVFLLLIAVAGLVGAVNHHQVLLFFYMIILGLVFIFQFVISCSCLAINRSKQIILRCTASGLLGYLLPLGCLVNFP	TSPAN31	4.87466	5.05602	5.91741	5.05192	5.13254	8.53009	7.0341	3.07081	8.54085	8.80872	6.77846	11.2787	10.8969	11.8448	11.2787
18050	CC1=C(C=CC(=C1)C1=C2N=C(OC3=CC=CN=C3)C=C(NCC3CC(C)(O)C3)N2N=C1)C(=O)NC1CC1	luvixasertib	MKEPLDGECGKAVVPQQELLDKIKEEPDNAQEYGCVQQPKTQESKLKIGGVSSVNERPIAQQLNPGFQLSFASSGPSVLLPSVPAVAIKVFCSGCKKMLYKGQTAYHKTGSTQLFCSTRCITRHSSPACLPPPPKKTCTNCSKDILNPKDVITTRFENSYPSKDFCSQSCLSSYELKKKPVVTIYTKSISTKCSMCQKNADTRFEVKYQNVVHGLCSDACFSKFHSTNNLTMNCCENCGSYCYSSSGPCQSQKVFSSTSVTAYKQNSAQIPPYALGKSLRPSAEMIETTNDSGKTELFCSINCLSAYRVKTVTSSGVQVSCHSCKTSAIPQYHLAMSNGTIYSFCSSSCVVAFQNVFSKPKGTNSSAVPLSQGQVVVSPPSSRSAVSIGGGNTSAVSPS…	ZMYM6	5.21239	5.08664	3.97871	5.12813	5.16091	8.66521	7.01822	5.35401	7.73943	7.89386	6.26825	12.0169	10.9348	11.7814	12.0169
18051	CC1=C(C=CC(=C1)C1=C2N=C(OC3=CC=CN=C3)C=C(NCC3CC(C)(O)C3)N2N=C1)C(=O)NC1CC1	luvixasertib	MKEPLDGECGKAVVPQQELLDKIKEEPDNAQEYGCVQQPKTQESKLKIGGVSSVNERPIAQQLNPGFQLSFASSGPSVLLPSVPAVAIKVFCSGCKKMLYKGQTAYHKTGSTQLFCSTRCITRHSSPACLPPPPKKTCTNCSKDILNPKDVITTRFENSYPSKDFCSQSCLSSYELKKKPVVTIYTKSISTKCSMCQKNADTRFEVKY	ZMYM6	4.86251	5.05271	10.6186	5.05498	5.13198	8.99054	7.03627	4.90376	8.23095	8.20736	6.00188	11.3189	11.9334	12.02	11.3189
18103	CC1=C(C=CC(=C1)C1=C2N=C(OC3=CC=CN=C3)C=C(NCC3CC(C)(O)C3)N2N=C1)C(=O)NC1CC1	luvixasertib	MLQSQCLWLCFLLQHPGELQVRLPLGVLLRPVLQCLPRRE	FBN2	4.8713	5.04633	8.4093	5.02837	5.1449	7.92209	6.95526	10.6452	8.79129	8.54366	6.3362	11.2967	11.3077	11.9187	11.2967
18128	CC1=C(C=CC(=C1)C1=C2N=C(OC3=CC=CN=C3)C=C(NCC3CC(C)(O)C3)N2N=C1)C(=O)NC1CC1	luvixasertib	MSFPKAPLKRFNDPSGCAPSPGAYDVKTLEVLKGPVSFQKSQRFKQQKESKQNLNVDKDTTLPASARKVKSSESKESQKNDKDLKILEKEIRVLLQERGAQDRRIQDLETELEKMEARLNAALREKTSLSANNATLEKQLIELTRTNELLKSKFSENGNQKNLRILSLELMKLRNKRETKMRGMMAKQEGMEMKLQVTQRSLEESQGKIAQLEGKLVSIEKEKIDEKSETEKLLEYIEEISCASDQVEKYKLDIAQLEENLKEKNDEILSLKQSLEENIVILSKQVEDLNVKCQLLEKEKEDHVNRNREHNENLNAEMQNLKQKFILEQQEREKLQQKELQIDSLLQQEKELSSSLHQKLCSFQEEMVKEKNLFEEELKQTLDELDKLQQKEEQAERLV…	HMMR	4.97953	5.06445	4.73742	5.2053	5.26293	8.66193	6.96754	5.17077	8.21397	7.42188	6.09191	11.2598	16.8002	11.7569	11.2598
18131	CC1=C(C=CC(=C1)C1=C2N=C(OC3=CC=CN=C3)C=C(NCC3CC(C)(O)C3)N2N=C1)C(=O)NC1CC1	luvixasertib	MEARLNAALREKTSLSANNATLEKQLIELTRTNELLKSKFSENGNQKNLRILSLELMKLRNKRETKMRGMMAKQEGMEMKLQVTQRSLEESQ	HMMR	4.87027	5.04894	4.6662	5.03009	5.10601	7.68542	6.95694	3.62595	8.766	8.30618	6.18381	11.3513	11.8445	11.8429	11.3513
18134	CC1=C(C=CC(=C1)C1=C2N=C(OC3=CC=CN=C3)C=C(NCC3CC(C)(O)C3)N2N=C1)C(=O)NC1CC1	luvixasertib	MSFPKAPLKRFNDPSGCAPSPGAYDVKTLEVLKGPVSFQKSQRFKQQKESKQNLNVDKDTTLPASARKVKSSESKICVLLQERGAQDRRIQDLETELEKMEARLNAALREKTSLSANNATLEKQLIELTRTNELLKSKFSENGNQKNLRILSLELMKLRNKRETKMRGMMAKQEGMEMKLQVTQRSLEESQGKIAQLEGKLVSIEKEKIDEKSETEKLLEYIEEISCASDQVEKYKLDIAQLEENLKEKNDEILSLKQSLEENIVILSKQVEDLNVKCQLLEKEKEDHVNRNREHNENLNAEMQNLKQKFILEQQEREKLQQKELQIDSLLQQEKELSSSLHQKLCSFQEEMAKEKNLFEEELKQTLDELDKLQQKEEQAERLVKQLEEEAKSRAEELK…	HMMR	4.88381	5.05731	5.80384	5.05652	5.22762	8.56905	6.90632	6.12604	8.35416	7.45828	6.07548	11.1687	11.8691	11.9075	11.1687
18135	CC1=C(C=CC(=C1)C1=C2N=C(OC3=CC=CN=C3)C=C(NCC3CC(C)(O)C3)N2N=C1)C(=O)NC1CC1	luvixasertib	MSFPKAPLKRFNDPSGCAPSPGAYDVKTLEVLKGPVSFQKSQRFKQQKESKQNLNVDKDTTLPASARKVKSSESKIRVLLQERGAQDRRIQDLETELEKMEARLNAALREKTSLSANNATLEKQLIELTRTNELLKSKFSENGNQKNLRILSLELMKLRNKRETKMRGMMAKQEGMEMKLQVTQRSLEESQGKIAQLEGKLVSIEKEKIDEKSETEKLLEYIEEISCASDQVEKYKLDIAQLEENLKEKNDEILSLKQSLEENIVILSKQVEDLNVKCQLLEKEKEDHVNRNREHNENLNAEMQNLKQKFILEQQEREKLQQKELQIDSLLQQEKELSSSLHQKLCSFQEEMVKEKNLFEEELKQTLDELDKLQQKEEQAERLVKQLEEEAKSRAEELK…	HMMR	4.88805	5.05596	4.22355	5.07073	5.25782	8.6033	6.97678	6.03599	8.20035	7.52386	6.05637	11.1652	10.9916	11.819	11.1652
18161	CC1=C(C=CC(=C1)C1=C2N=C(OC3=CC=CN=C3)C=C(NCC3CC(C)(O)C3)N2N=C1)C(=O)NC1CC1	luvixasertib	MPCVQAQYSPSPPGSSYAAQTYSSEYTTEIMNPDYTKLTMDLGSTEITATATTSLPSISTFVEGYSSNYELKPSCVYQMQRPLIKVEEGRAPSYHHHHHHHHHHHHHHQQQHQQPSIPPASSPEDEVLPSTSMYFKQSPPSTPTTPAFPPQAGALWDEALPSAPGCIAPGPLLDPPMKAVPTVAGARFPLFHFKPSPPHPPAPSPAGGHHLGYDPTAAAALSLPLGAAAAAGSQAAALESHPYGLPLAKRAAPLAFPPLGLTPSPTASSLLGESPSLPSPPSRSSSSGEGTCAVCGDNAACQHYGVRTCEGCKGFFKRTVQKNAKYVCLANKNCPVDKRRRNRCQYCRFQKCLSVGMVKEVVRTDSLKGRRGRLPSKPKSPLQQEPSQPSPPSPPICMM…	NR4A3	4.98834	5.07277	2.43697	5.16798	5.36698	8.02573	7.09676	4.1623	8.87623	7.89339	6.20493	11.4025	10.9333	11.7888	11.4025
19610	CC1=C2N=C(C3=CN=C(C=C3NC2=NN1)N1CCOCC1)C1=C(Cl)C=CC=C1	tinengotinib	MRFYRLLQIRAEALLAAGSHVIILGDLNTAHRPIDHWDAVNLECFEEDPGRKWMDSLLSNLGCQSASHVGPFIDSYRCFQPKQEGAFTCWSAVTGARHLNYGSRLDYVLGDRTLVIDTFQASFLLPEVMGSDHCPVGAVLSVSSVPAKQCPPLCTRFLPEFAGTQLKILRFLVPLEQSPVLEQSTLQHNNQTRVQTCQNKAQVRSTRPQPSQVGSSRGQKNLKSYFQPSPSCPQASPDIELPSLPLMSALMTPKTPEEKAVAKVVKGQAKTSEAKDEKELRTSFWKSVLAGPLRTPLCGGHREPCVMRTVKKPGPNLGRRFYMCARPRGPPTDPSSRCNFFLWSRPS	APEX2	4.89128	5.12379	3.52372	5.07809	5.20541	7.13966	4.31072	4.28614	8.80249	7.28697	4.06689	11.5797	10.8181	11.9614	11.5797
19881	CC1=C2N=C(C3=CN=C(C=C3NC2=NN1)N1CCOCC1)C1=C(Cl)C=CC=C1	tinengotinib	MPCVQAQYSPSPPGSSYAAQTYSSEYTTEIMNPDYTKLTMDLGSTEITATATTSLPSISTFVEGYSSNYELKPSCVYQMQRPLIKVEEGRAPSYHHHHHHHHHHHHHHQQQHQQPSIPPASSPEDEVLPSTSMYFKQSPPSTPTTPAFPPQAGALWDEALPSAPGCIAPGPLLDPPMKAVPTVAGARFPLFHFKPSPPHPPAPSPAGGHHLGYDPTAAAALSLPLGAAAAAGSQAAALESHPYGLPLAKRAAPLAFPPLGLTPSPTASSLLGESPSLPSPPSRSSSSGEGTCAVCGDNAACQHYGVRTCEGCKGFFKRTVQKNAKYVCLANKNCPVDKRRRNRCQYCRFQKCLSVGMVKEVVRTDSLKGRRGRLPSKPKSPLQQEPSQPSPPSPPICMM…	NR4A3	4.89545	5.12747	2.48528	5.17772	5.32948	6.73521	4.2882	7.91117	8.7772	6.46062	3.68918	11.8933	13.4121	12.0603	11.8933
21019	Nc1nc(F)nc2n(cnc12)C1O[C@H](COP(O)(O)=O)[C@@H](O)[C@@H]1O |r|	fludarabine	MATDSWALAVDEQEAAAESPTELNCPISVWYW	DDX19B	4.89231	5.05606	36.0323	5.06686	5.68334	5.08834	3.40061	17.075	3.9334	6.75606	3.85971	11.8238	6.7775	10.7587	11.8238
21200	Nc1nc(F)nc2n(cnc12)C1O[C@H](COP(O)(O)=O)[C@@H](O)[C@@H]1O |r|	fludarabine	MEEISMNVLWILIYVPMGFVKTYVVVTVVIATVAMNQMPLEETVLTLMNV	FBN2	4.88299	5.04587	36.0323	5.13246	5.77711	5.00373	3.44829	17.0849	4.07865	5.56067	3.94281	11.8385	6.72725	10.7977	11.8385
21365	OC(Cc1cccnc1)(P(O)(O)=O)P(O)(O)=O	risedronic acid sodium, delayed-release, Warner Chilcott	MAGAAGRVQDRALRRFPITLPVGDLSNLHLKEEKIKPDTNGAVVKTNANAEKTDEEEKEDRAAQSLLNKLIRSNLVDNTNQVEVLQRDPNSPLYSVKSFEELRLKPQLLQGVYAMGFNRPSKIQENALPLMLAEPPQNLIAQSQSGTGKTAAFVLAMLSQVEPANKYPQCLCLSPTYELALQTGKVIEQMGKFYPELKLAYAVRGNKLERGQKISEQIVIGTPGTVLDWCSKLKFIDPKKIKVFVLDEADVMIATQGHQDQSIRIQRMLPRNCQMLLFSATFEDSVWKFAQKVVPDPNVIKLKREEETLDTIKQYYVLCSSRDEKFQALCNLYGAITIAQAMIFCHTRKTASWLAAELSKEGHQVALLSGEMMVEQRAAVIERFREGKEKVLVTTNVCA…	DDX19B	5.08908	5.03155	43.7158	5.45184	5.16881	5.61476	5.14606	18.3374	4.11071	4.99066	3.76097	11.0225	6.04999	11.5294	11.0225
21408	OC(Cc1cccnc1)(P(O)(O)=O)P(O)(O)=O	risedronic acid sodium, delayed-release, Warner Chilcott	XAVAATLNNLAVLYGKRGKYKEAEPLCQRALEIREKVLGTNHPDVAKQLNNLALLCQNQGKYEAVERYYQRALAIYEGQLGPDNPNVARTKNNLASCYLKQGKYAEAETLYKEILTRAHVQEFGSVDDDHKPIWMHAEEREEMSKPHSEHYSEKPGSSV	KLC4	5.00768	5.02707	36.5113	5.03507	5.13333	5.5657	5.10073	7.95936	4.48305	4.76871	3.92187	11.3361	11.5375	11.2887	11.3361
21443	OC(Cc1cccnc1)(P(O)(O)=O)P(O)(O)=O	risedronic acid sodium, delayed-release, Warner Chilcott	MPKAKGKTRRQKFGYSVNRKRLNRNARRKAAPRIECSHIRHAWDHAKSVRQNLAEMGLAVDPNRAVPLRKRKVKAMEVDIEERPKELVRKPYVLNDLEAEASLPEKKGNTLSRDLIDYVRYMVENHGEDYKVSGSGPVGWLGRRPGPFAA	NOP16	5.03598	5.0244	36.5075	5.06335	5.09171	5.8179	5.14508	7.98543	4.07469	6.5747	4.50585	11.5657	11.4808	11.2975	11.5657
21478	OC(Cc1cccnc1)(P(O)(O)=O)P(O)(O)=O	risedronic acid sodium, delayed-release, Warner Chilcott	MIPNQHNAGAGSHQPAVFRMAVLDTDLDHILPSSVLPPFWAKLVVGSVAIVCFARSYDGDFVFDDSEAIVNNK	TMTC4	5.02294	5.0268	36.4901	5.02667	5.09756	5.67623	5.19873	7.86516	4.34866	5.79446	4.20587	11.8298	11.4837	11.6063	11.8298
21536	OC(Cc1cccnc1)(P(O)(O)=O)P(O)(O)=O	risedronic acid sodium, delayed-release, Warner Chilcott	MALAGAPAGGPCAPALEALLGAGALRLLDSSQIVIISAAQDASAPPAPTGPAAPAAGPCDPDLLLFATPQAPRPTPSAPRPALGRPPVKRRLDLETDHQYLAESSGPARGRGRHPGKGVKSPGEKSRYETSLNLTTKRFLELLSHSADGVVDLNWAAEVLKVQKRRIYDITNVLEGIQLIAKKSKNHIQWLGSHTTVGVGGRLEGLTQDLRQLQESEQQLDHLMNICTTQLRLLSEDTDSQRLAYVTCQDLRSIADPAEQMVMVIKAPPETQLQAVDSSENFQISLKSKQGPIDVFLCPEETVGGISPGKTPSQEVTSEEENRATDSATIVSPPPSSPPSSLTTDPSQSLLSLEQEPLLSRMGSLRAPVDEDRLSPLVAADSLLEHVREDFSGLLPEEF…	E2F1	5.06148	5.03095	36.5594	5.13107	5.09039	6.11939	5.26287	7.93127	4.43041	5.30148	4.10414	11.2871	11.4837	11.6714	11.2871
21571	OC(Cc1cccnc1)(P(O)(O)=O)P(O)(O)=O	risedronic acid sodium, delayed-release, Warner Chilcott	MEARLNAALREKTSLSANNATLEKQLIELTRTNELLKSKFSENGNQKNLRILSLELMKLRNKRETKMRGMMAKQEGMEMKLQVTQRSLEESQ	HMMR	5.0102	5.02519	36.4951	5.0173	5.09912	5.38866	5.08493	8.03016	4.23352	5.76755	4.12916	11.6461	11.5084	11.6364	11.6461
21606	OC(Cc1cccnc1)(P(O)(O)=O)P(O)(O)=O	risedronic acid sodium, delayed-release, Warner Chilcott	MGSELIGRLAPRLGLAEPDMLRKAEEYLRLSRVKCVGLSARTTETSSAVMCLDLAASWMKCPLDRAYLIKLSGLNKETYQSCLKSFECLLGLNSNIGIRDLAVQFSCIEAVNMASKILKSYESSLPQTQQVDLDLSRPLFTSAALLSACKRTWRCSYSTTEEKEDSG	ORC6	5.04614	5.0307	36.2453	5.01808	5.08244	6.06673	5.23176	8.05598	4.22707	6.31534	4.35076	11.3839	11.4509	11.5667	11.3839
21664	OC(Cc1cccnc1)(P(O)(O)=O)P(O)(O)=O	risedronic acid sodium, delayed-release, Warner Chilcott	MDRGGSQPRAGTGYASPDRTHVLAAGKAEETLEAWRPPPPCLTSLASCVPASSVLPTDRNLPTPTSAPTPGLAQGVHAPSTCSYMEATASSRARISRSISLGDSEGPIVATLAQPLRRPSSVGELASLGQELQAITTATTPSLDSEGQEPALRSWGNHEARANLRLTLSSACDGLLQPPVDTQPGVTVPAVSFPAPSPVEESALRLHGSAFRPSLPAPESPGLPAHPSNPQLPEARPGIPGGTASLLEPTSGALGLLQGSPARWSEPWVPVEALPPSPLELSRVGNILHRLQTTFQEALDLYRVLVSSGQVDTGQQQARTELVSTFLWIHSQLEAECLVGTSVAPAQALPSPGPPSPPTLYPLASPDLQALLEHYSELLVQAVRRKARGH	WDR62	5.07964	5.02193	36.4816	5.02387	5.09973	6.2041	5.1656	7.95685	4.53128	5.58104	4.47287	11.0959	11.5065	11.6336	11.0959
23910	CS(O)(=O)=O.CN1CCN(Cc2ccc(cc2)C(=O)Nc2ccc(C)c(Nc3nccc(n3)-c3cccnc3)c2)CC1	imatinib mesilate	MDRSKENCISGPVKATAPVGGPKRVLVTQQFPCQNPLPVNSGQAQRVLCPSNSSQRIPLQAQKLVSSHKPVQNQKQKQLQATSVPHPVSRPLNNTQKSKQPLPSAPENNPEEELASKQKNEESKKRQWALEDFEIGRPLGKGKFGNVYLAREKQSKFILALKVLFKAQLEKAGVEHQLRREVEIQSHLRHPNILRLYGYFHDATRVYLILEYAPLGTVYRELQKLSKFDEQRTATYITELANALSYCHSKRVIHRDIKPENLLLGSAGELKIADFGWSVHAPSSRRTTLCGTLDYLPPEMIEGRMHDEKVDLWSLGVLCYEFLVGKPPFEANTYQETYKRISRVEFTFPDFVTEGARDLISRLLKHNPSQRPMLREVLEHPWITANSSKPSNCQNKESA…	AURKA	6.59202	5.06227	3.46327	5.0639	4.95061	4.92046	4.98202	2.9747	5.64829	5.00647	5.0873	12.0132	11.4728	12.2577	12.0132
24203	CCC(C)[C@H]1NC(=O)[C@@H](NC(=O)[C@@H](CC(C)C)N(C)C(=O)C2CCCN2C(=O)C(C)=O)C(C)OC(=O)C(Cc2ccc(OC)cc2)N(C)C(=O)C2CCCN2C(=O)[C@@H](CC(C)C)NC(=O)[C@@H](C)C(=O)[C@@H](OC(=O)C[C@@H]1O)C(C)C |r|	plitidepsin	MSGEENPASKPTPVQDVQGDGRWMSLHHRFVADSKDKEPEVVFIGDSLVQLMHQCEIWRELFSPLHALNFGIGGDGTQHVLWRLENGELEHIRPKIVVVWVGTNNHGHTAEQVTGGIKAIVQLVNERQPQARVVVLGLLPRGQHPNPLREKNRQVNELVRAALA	PAFAH1B3	4.94531	5.06319	5.09777	5.03231	5.03374	7.28272	5.99622	32.6766	4.0588	7.99923	7.15953	10.8184	11.8596	11.4808	10.8184
24254	CCC(C)[C@H]1NC(=O)[C@@H](NC(=O)[C@@H](CC(C)C)N(C)C(=O)C2CCCN2C(=O)C(C)=O)C(C)OC(=O)C(Cc2ccc(OC)cc2)N(C)C(=O)C2CCCN2C(=O)[C@@H](CC(C)C)NC(=O)[C@@H](C)C(=O)[C@@H](OC(=O)C[C@@H]1O)C(C)C |r|	plitidepsin	MDRSKENCISGPVKATAPVGGPKRVLVTQQFPCQNPLPVNSGQAQRVLCPSNSSQRIPLQAQKLVSSHKPVQNQKQKQLQATSVPHPVSRPLNNTQKSKQPLPSAPENNPEEELASKQKNEESKKRQWALEDFEIGRPLGKGKFGNVYLAREKQSKFILALKVLFKAQLEKAGVEHQLRREVEIQSHLRHPNILRLYGYFHDATRVYLILEYAPLGTVYRELQKLSKFDEQRTATYITELANALSYCHSKRVIHRDIKPENLLLGSAGELKIADFGWSVHAPSSRRTTLCGTLDYLPPEMIEGRMHDEKVDLWSLGVLCYEFLVGKPPFEANTYQETYKRISRVEFTFPDFVTEGARDLISRLLKHNPSQRPMLREVLEHPWITANSSKPSNCQNKESA…	AURKA	6.75956	5.76106	5.03277	5.03192	4.99409	7.53436	6.78538	7.80525	3.29923	8.48366	7.47101	10.812	12.2233	11.7999	10.812
24331	CCC(C)[C@H]1NC(=O)[C@@H](NC(=O)[C@@H](CC(C)C)N(C)C(=O)C2CCCN2C(=O)C(C)=O)C(C)OC(=O)C(Cc2ccc(OC)cc2)N(C)C(=O)C2CCCN2C(=O)[C@@H](CC(C)C)NC(=O)[C@@H](C)C(=O)[C@@H](OC(=O)C[C@@H]1O)C(C)C |r|	plitidepsin	XKECIRALGQNKAHTPFRESKLTQVLRDSFIGENSRTCMIATISPGISSCEYTLNTLRYADRQGCHSIPLEPQASKPGRCHIPLLSKEEEELSSQMSSFNEAMTQIR	KIF2C	4.90151	5.06429	5.04981	5.03388	5.27988	7.18197	6.1824	32.6183	3.93354	8.36358	7.78214	10.8056	11.93	11.4905	10.8056
24773	CN1CCN(CC2=C(C=C(NC(=O)C3=CC(C#CC4=CC5=C(NN=C5)N=C4)=C(C)C=C3)C=C2)C(F)(F)F)CC1	olverembatinib	MEENNDSTENPQQGQGRQNAIKCGWLRKQGGFVKTWHTRWFVLKGDQLYYFKDEDETKPLGTIFLPGNKVSEHPCNEENPGKFLFEVVPGGDRDRMTANHESYLLMASTQNDMEDWVKSIRRVIWGPFGGGIFGQKLEDTVRYEKRYGNRLAPMLVEQCVDFIRQRGLKEEGLFRLPGQANLVKELQDAFDCGEKPSFDSNTDVHTVASLLKLYLRELPEPVIPYAKYEDFLSCAKLLSKEEEAGVKELAKQVKSLPVVNYNLLKYICRFLDEVQSYSGVNKMSVQNLATVFGPNILRPKVEDPLTIMEGTVVVQQLMSVMISKHDCLFPKDAELQSKPQDGVSNNNEIQKKATMGQLQNKENNNTKDSPSRQCSWDKSESPQRSSMNNGSPTALSGSK…	ARHGAP24	4.77456	5.09333	3.74379	5.0781	5.06325	6.83881	8.9388	6.22541	6.45768	8.22109	7.80481	11.3274	11.0891	12.0403	11.3274
24774	CN1CCN(CC2=C(C=C(NC(=O)C3=CC(C#CC4=CC5=C(NN=C5)N=C4)=C(C)C=C3)C=C2)C(F)(F)F)CC1	olverembatinib	MEENNDSTENPQQGQGRQNAIKCGWLRKQGGFVKTWHTRWFVLKGDQLYYFKDEDETKPLGTIFLPGNKVSEHPCNEENPGKFLFEVVPGGDRDRMTANHESYLLMASTQNDMEDWVKSIRRVIWGPFGGGIFGQKLEDTVRYEKRYGNRLAPMLVEQCVDFIRQRGLKEEGLFRLPGQANLVKELQDAFDCGEKPSFDSNTDVHTVASLLKLYLRELPEPVIPYAKYEDFLSCAKLLSKEEEAGVKELAKQVKSLPVVNYNLLKYICRFLDEVQSYSGVNKMSVQNLATVFGPNILRPKVEDPLTIMEGTVVVQQLMSVMISKHDCLFPKDAELQSKPQDGVSNNNEIQKKATMGQLQNKENNNTKDSPSRQCSWDKSESPQRSSMNNGSPTALSGSK…	ARHGAP24	4.77769	5.08815	4.73775	5.07852	5.063	6.83225	8.9388	2.56333	6.45768	8.22561	7.79942	11.3279	10.6999	12.0336	11.3279
24776	CN1CCN(CC2=C(C=C(NC(=O)C3=CC(C#CC4=CC5=C(NN=C5)N=C4)=C(C)C=C3)C=C2)C(F)(F)F)CC1	olverembatinib	MFVQGGDRDRMTANHESYLLMASTQNDMEDWVKSIRRVIWGPFGGGIFGQKLEDTVRYEKRYGNRLAPMLVEQCVDFIRQRGLKEEGLFRLPGQANLVKELQDAFDCGEKPSFDSNTDVHTVASLLKLYLRELPEPVIPYAKYEDFLSCAKLLSKEEEAGVKELAKQVKSLPVVNYNLLKYICRFLDEVQSYSGVNKMSVQNLATVFGPNILRPKVEDPLTIMEGTVVVQQLMSVMISKHDCLFPKDAELQSKPQDGVSNNNEIQKKATMGQLQNKENNNTKDSPSRQCSWDKSESPQRSSMNNGSPTALSGSKTNSPKNSVHKLDVSRSPPLMVKKNPAFNKGSGIVTNGSFSSSNAEGLEKTQTTPNGSLQARRSSSLKVSGTKMGTHSVQNGTVRM…	ARHGAP24	4.80444	5.06801	7.32988	5.07538	5.06521	6.75507	8.94658	5.20154	6.59928	8.33193	7.78604	11.3077	22.3329	11.8836	11.3077
24792	CN1CCN(CC2=C(C=C(NC(=O)C3=CC(C#CC4=CC5=C(NN=C5)N=C4)=C(C)C=C3)C=C2)C(F)(F)F)CC1	olverembatinib	MVVFLLMMLMCCKQDSKFKKENKTNLFFAAYHLVNVGNLLFHNIANNIKS	BLOC1S2	4.75445	5.02732	3.30235	5.46017	5.08166	6.31849	8.73821	3.66337	7.06525	8.718	9.14742	11.3338	10.6906	11.7646	11.3338
24803	CN1CCN(CC2=C(C=C(NC(=O)C3=CC(C#CC4=CC5=C(NN=C5)N=C4)=C(C)C=C3)C=C2)C(F)(F)F)CC1	olverembatinib	MATDSWALAVDEQEAAAESPTELNCPISVWYW	DDX19B	4.75445	5.04057	6.87342	5.16863	5.09616	6.45352	8.6847	5.74002	7.19238	8.727	9.12024	11.6538	11.8872	11.9625	11.6538
24822	CN1CCN(CC2=C(C=C(NC(=O)C3=CC(C#CC4=CC5=C(NN=C5)N=C4)=C(C)C=C3)C=C2)C(F)(F)F)CC1	olverembatinib	MPLSRWLRSVGVFLLPAPYWAPRERWLGSLRRPSLVHGYPVLAWHSARCWCQAWTEEPRALCSSLRMNGDQNSDVYAQEKQDFVQHFSQIVRVLTEDEMGHPEIGDAIARLKEVLEYNAIGGKYNRGLTVVVAFRELVEPRKQDADSLQRAWTVGWCVELLQAFFLVADDIMDSSLTRRGQICWYQKPGVGLDAINDANLLEACIYRLLKLYCREQPYYLNLIELFLQSSYQTEIGQTLDLLTAPQGNVDLVRFTEKRYKSIVKYKTAFYSFYLPIAAAMYMAGIDGEKEHANAKKILLEMGEFFQIQDDYLDLFGDPSVTGKIGTDIQDNKCSWLVVQCLQRATPEQYQILKENYGQKEAEKVARVKALYEELDLPAVFLQYEEDSYSHIMALIEQYA…	FDPS	5.00822	5.05701	4.36319	5.18771	5.08205	6.66471	8.97815	5.33434	6.69369	7.41731	8.01335	11.5589	14.4963	11.8107	11.5589
24825	CN1CCN(CC2=C(C=C(NC(=O)C3=CC(C#CC4=CC5=C(NN=C5)N=C4)=C(C)C=C3)C=C2)C(F)(F)F)CC1	olverembatinib	MDSSLTRRGQICWYQKPGVGLDAINDANLLEACIYRLLKLYCREQPYYLNLIELFLQSSYQTEIGQTLDLLTAPQGNVDLVRFTEKRYKSIVKYKTAFYSFYLPIAAAMYMAGIDGEKEHANAKKILLEMGEFFQIQDDYLDLFGDPSVTGKIGTDIQDNKCSWLVVQCLQRATPEQYQILKENYGQKEAEKVARVKALYEELDLPAVFLQYEEDSYSHIMALIEQYAAPLPPAVFLGLARKIYKRRK	FDPS	4.83106	5.04577	5.05661	5.22117	5.05607	6.61361	8.99512	6.31648	6.73853	7.75606	8.33856	11.3344	12.5821	11.7811	11.3344
24831	CN1CCN(CC2=C(C=C(NC(=O)C3=CC(C#CC4=CC5=C(NN=C5)N=C4)=C(C)C=C3)C=C2)C(F)(F)F)CC1	olverembatinib	MAVRSLWAGRLRVQRLLAWSAAWESKGWPLPFSTATQRTAGEDCRSEDPPDELGPPLAERALRVKAVKLEKEVQDLTVRYQRAIADCENIRRRTQRCVEDAKIFGERFIYNKNVFGWAQWLMPVIPAL	GRPEL2	4.75223	5.0299	5.95484	5.26822	5.09979	6.21627	8.71323	5.4195	6.70828	8.76881	9.03746	11.3287	14.1449	11.9629	11.3287
24840	CN1CCN(CC2=C(C=C(NC(=O)C3=CC(C#CC4=CC5=C(NN=C5)N=C4)=C(C)C=C3)C=C2)C(F)(F)F)CC1	olverembatinib	MEGHKAEEEVLDVLRLNVGGCIYTARRESLCRFKDSMLASMFSGRFPLKTDESGACVIDRDGRLFKYLLDYLHGEVQIPTDEQTRIALQEEADYFGIPYPYSLSDHLANEMETYSLRSNIELKKALTDFCDSYGLVCNKPTVWVLHYLNTSGASCESRIIGVYATKTDGTDAIEKQLGGRIHSKGIFKREAGNNVQYIWSYYSVAELKKMMDAFDAWEGKGVSYWRVPHELIECWTLEERPLLGSLRHMAPIRKRRLITFNEADESVNYKTGPKPVRFLGPSTSTQIKVKNSASVTVSPASAIQTSAGATANRFQSGSRRKAAQRSAPSRATALVGTGAPGHPQASPGAASAENGGTHLPPAKVLLSDKKPTPQRVIKLKRTPLCATAPCLPSPTATRQ…	KCTD18	4.75244	5.06182	7.9568	5.30636	5.09222	6.61659	8.79467	5.14507	6.56918	8.75196	9.03842	11.4703	13.0129	12.1302	11.4703
24924	CN1CCN(CC2=C(C=C(NC(=O)C3=CC(C#CC4=CC5=C(NN=C5)N=C4)=C(C)C=C3)C=C2)C(F)(F)F)CC1	olverembatinib	MVCGGFACSKNALCALNVVYMLVSLLLIGVAAWGKGLGLVSSIHIIGGVIAVGVFLLLIAVAGLVGAVNHHQVLLFFYMIILGLVFIFQFVISCSCLAINRSKQIILRCTASGLLGYLLPLGCLVNFP	TSPAN31	4.74813	5.02315	5.01449	5.96179	5.05638	6.99453	8.80901	4.69907	7.14546	8.90436	9.03811	11.3233	12.301	11.7647	11.3233
24942	CN1CCN(CC2=C(C=C(NC(=O)C3=CC(C#CC4=CC5=C(NN=C5)N=C4)=C(C)C=C3)C=C2)C(F)(F)F)CC1	olverembatinib	MDRSKENCISGPVKATAPVGGPKRVLVTQQFPCQNPLPVNSGQAQRVLCPSNSSQRIPLQAQKLVSSHKPVQNQKQKQLQATSVPHPVSRPLNNTQKSKQPLPSAPENNPEEELASKQKNEESKKRQWALEDFEIGRPLGKGKFGNVYLAREKQSKFILALKVLFKAQLEKAGVEHQLRREVEIQSHLRHPNILRLYGYFHDATRVYLILEYAPLGTVYRELQKLSKFDEQRTATYITELANALSYCHSKRVIHRDIKPENLLLGSAGELKIADFGWSVHAPSSRRTTLCGTLDYLPPEMIEGRMHDEKVDLWSLGVLCYEFLVGKPPFEANTYQETYKRISRVEFTFPDFVTEGARDLISRLLKHNPSQRPMLREVLEHPWITANSSKPSNCQNKESA…	AURKA	5.58147	5.42595	3.19743	5.11657	5.03511	6.85595	9.29126	7.02171	7.68136	8.00425	8.41483	11.7624	10.7954	13.7707	11.7624
24943	CN1CCN(CC2=C(C=C(NC(=O)C3=CC(C#CC4=CC5=C(NN=C5)N=C4)=C(C)C=C3)C=C2)C(F)(F)F)CC1	olverembatinib	MDRSKENCISGPVKATAPVGGPKRVLVTQQFPCQNPLPVNSGQAQRVLCPSNSSQRIPLQAQKLVSSHKPVQNQKQKQLQATSVPHPVSRPLNNTQKSKQPLPSAPENNPEEELASKQKNEESKKRQWALEDFEIGRPLGKGKFGNVYLAREKQSKFILALKVLFKAQLEKAGVEHQLRREVEIQSHLRHPNILRLYGYFHDATRVYLILEYAPLGTVYRELQKLSKFDEQRTATYITELANALSYCHSKRVIHRDIKPENLLLGSAGELKIADFGWSVHAPSSRRTTLCGTLDYLPPEMIEGRMHDEKVDLWSLGVLCYEFLVGKPPFEANTYQETYKRISRVRRN	AURKA	5.54705	5.40225	3.61363	5.12033	5.01911	6.93881	9.28885	6.57645	7.6411	8.06585	8.45988	11.7541	12.2818	13.7284	11.7541
24948	CN1CCN(CC2=C(C=C(NC(=O)C3=CC(C#CC4=CC5=C(NN=C5)N=C4)=C(C)C=C3)C=C2)C(F)(F)F)CC1	olverembatinib	MDRSKENCISGPVKATAPVGGPKRVLVTQQFPCQNPLPVNSGQAQRVLCPSNSSQRIPLQAQKLVSSHKPVQNQKQKQLQATSVPHPVSRPLNNTQKSKQPLPSAPENNPEEELASKQKNEESKKRQWALEDFEIGRPLGKGKFGNVYLAREKQSKFILALKVLFKAQLEKAGVEHQLRREVEIQSHLRHPNILRLYGYFHDATRVYLILEYAPLGTVYRELQKLSKFDEQRTATYITELANALSYCHSKRVIHRDIKPENLLLGSAGELK	AURKA	5.20754	5.35272	5.60319	5.12227	4.98164	7.31987	9.24262	6.75209	7.58019	8.17686	8.40029	11.6235	10.6478	13.6923	11.6235
24991	CN1CCN(CC2=C(C=C(NC(=O)C3=CC(C#CC4=CC5=C(NN=C5)N=C4)=C(C)C=C3)C=C2)C(F)(F)F)CC1	olverembatinib	DLPKAVVFLEPQWYRVLEKDSVTLKCQGAYSPEDNSTQWFHNESXISSQASSYFIDAATVDDSGEYRCQTNLSTLSDPVQLEVHI	FCGR3A	4.73716	5.03004	4.77153	5.37487	5.05964	6.49444	8.72313	4.15168	6.85116	8.76041	9.09313	11.3684	12.0166	12.0206	11.3684
24992	CN1CCN(CC2=C(C=C(NC(=O)C3=CC(C#CC4=CC5=C(NN=C5)N=C4)=C(C)C=C3)C=C2)C(F)(F)F)CC1	olverembatinib	DLPKAVVFLEPQWYRVLEKDSVTLKCQGAYSPEDNSTQWFHNESRISSQASSYFIDAATVDDSGEYRCQTNLSTLSDPVQLEVHI	FCGR3A	4.7369	5.03651	4.70735	5.41039	5.05775	6.49444	8.69098	4.25104	6.86077	8.74596	9.10847	11.3687	10.7854	12.0967	11.3687
24993	CN1CCN(CC2=C(C=C(NC(=O)C3=CC(C#CC4=CC5=C(NN=C5)N=C4)=C(C)C=C3)C=C2)C(F)(F)F)CC1	olverembatinib	DLPKAVVFLEPQWYRVLEKDSVTLKCQGAYSPEDNSTQWFHNESLISSQASSYFIDAATVDDSGEYRCQTNLSTLSDPVQLEVHI	FCGR3A	4.73834	5.03218	6.25781	5.39079	5.05814	6.55442	8.72134	7.00869	6.84544	8.76793	9.07261	11.3777	13.6523	11.986	11.3777
24994	CN1CCN(CC2=C(C=C(NC(=O)C3=CC(C#CC4=CC5=C(NN=C5)N=C4)=C(C)C=C3)C=C2)C(F)(F)F)CC1	olverembatinib	MWQLLLPTALLLLVSAGMRTEDLPKAVVFLEPQWYRVLEKDSVTLKCQGAYSPEDNSTQWFHNESLISSQASSYFIDAATVDDSGEYRCQTNLSTLSDPVQLEVHIVPLN	FCGR3A	4.73855	5.03611	4.99395	5.56592	5.05765	6.5401	8.71803	4.64878	6.8184	8.91351	9.0493	11.3531	12.2515	11.8995	11.3531
25001	CN1CCN(CC2=C(C=C(NC(=O)C3=CC(C#CC4=CC5=C(NN=C5)N=C4)=C(C)C=C3)C=C2)C(F)(F)F)CC1	olverembatinib	MKTSPRRPLILKRRRLPLPVQNAPSETSEEEPKRSPAQQESNQAEASKEVAESNSCKFPAGIKIINHPTMPNTQVVAIPNNANIHSIITALTAKGKESGSSGPNKFILISCGGAPTQPPGLRPQTQTSYDAKRTEVTLETLGPKPAARDVNLPRPPGALCEQKRETCDGEAAGCTINNSLSNIQWLRKMSSDGLGSRSIKQEMEEKENCHLEQRQVKVEEPSRPSASWQNSVSERPPYSYMAMIQFAINSTERKRMTLKDIYTWIEDHFPYFKHIAKPGWKNSIRHNLSLHDMFVRETSANGKVSFWTIHPSANRYLTLDQVFKQQQKRPNPELRRNMTIKTELPLGARRKMKPLLPRVSSYLVPIQFPVNQSLVLQPSVKVPLPLAASLMSSELARHS…	FOXM1	4.76853	5.13015	3.41837	5.08464	5.08604	6.48397	8.94053	3.51052	6.44298	7.75635	8.21638	11.7083	11.8234	12.2871	11.7083
25052	CN1CCN(CC2=C(C=C(NC(=O)C3=CC(C#CC4=CC5=C(NN=C5)N=C4)=C(C)C=C3)C=C2)C(F)(F)F)CC1	olverembatinib	MASPRELTQNPLKKIWMPYSNGRPALHACQRGELSKVG	PFKFB4	4.75445	5.02784	4.86598	5.65903	5.06797	6.44743	8.7218	4.64878	7.1915	8.70198	9.08961	11.4688	12.2871	11.7927	11.4688
25068	CN1CCN(CC2=C(C=C(NC(=O)C3=CC(C#CC4=CC5=C(NN=C5)N=C4)=C(C)C=C3)C=C2)C(F)(F)F)CC1	olverembatinib	MESEDLSGRELTIDSIMNKVRDIKNKFKNEDLTDELSLNKISADTTDNSGTVNQIMMMANNPEDWLSLLLKLEKNSVPLSDALLNKLIGRYSQAIEALPPDKYGQNESFARIQVRFAELKAIQEPDDARDYFQMARANCKKFAFVHISFAQFELSQGNVKKSKQLLQKAVERGAVPLEMLEIALRNLNLQKKQLLSEEEKKNLSASTVLTAQESFSGSLGHLQNRNNSCDSRGQTTKARFLYGENMPPQDAEIGYRNSLRQTNKTKQSCPFGRVPVNLLNSPDCDVKTDDSVVPCFMKRQTSRSECRDLVVPGSKPSGNDSCELRNLKSVQNSHFKEPLVSDEKSSELIITDSITLKNKTESSLLAKLEETKEYQEPEVPESNQKQWQSKRKSECINQN…	TTK	5.12859	5.49612	5.1678	6.2733	5.12146	6.52775	8.95443	5.11083	6.88851	7.05193	8.36558	11.3248	17.8807	12.1838	11.3248
