# Supplementary material for: Identification of biomarkers and target drugs for melanoma: a topological and deep learning approach
Source: Front Genet. 2025 Mar 3;16:1471037. doi: 10.3389/fgene.2025.1471037 (PMC11911340; doi:10.3389/fgene.2025.1471037)
Supplement: Supplementary file 3 [file DataSheet1.zip › Supplementary Data 1.txt]

benign modules
Homology:
 {'0': [[0, -1], [0, 0.0009886586], [0, 0.001006163], [0, 0.001485789], [0, 285.317], [0, 293.9403], [0, 326.4454], [0, 450.7445], [0, 609.6427], [0, 668.7966], [0,                                     , 878.095], [0, 1186.48], [0, 1647.111], [0, 2181.077], [0, 2535.474]], '1': [[-0.0                                     0362399, -1]], '2': []}
representative:
 {'0': [[['M1']], [['M22']], [['M28']], [['M14']], [['M11']], [['M19']], [['M17']], [['M15']], [['M4']], [['M21']], [['M2']], [['M16']], [['M20']], [['M27']], [['M2                                     25']]], '1': [[['M23', 'M29'], ['M29', 'M23']]], '2': []}

malignant modules
Homology:
 {'0': [[0, -1]], '1': [[-0.2388057, 0.01020687]], '2': [[-0.01288253, -1], [-0.01108613, -1], [-0.006233193, -1], [-0.006233193, -1], [-0.005224039, -1], [-0.00522                                     24039, -1], [0.01020687, -1], [0.01020687, -1], [0.01020687, -1], [0.01020687, -1],                                     , [0.01020687, -1], [0.01020687, -1], [0.01020687, -1], [0.01020687, -1], [0.010206                                     687, -1], [0.01020687, -1], [0.01020687, -1], [0.01020687, -1], [0.01020687, -1], [                                     [0.01020687, -1], [0.01020687, -1], [0.01020687, -1], [0.01440391, -1], [0.01440391                                     1, -1], [0.01440391, -1], [0.01440391, -1], [0.01440391, -1], [0.01440391, -1], [0.                                     .01440391, -1], [0.01440391, -1], [0.01440391, -1], [0.01440391, -1], [0.01440391,                                       -1], [0.01440391, -1], [0.01440391, -1], [0.01440391, -1], [0.01440391, -1], [0.01                                     1440391, -1], [0.01440391, -1], [0.01440391, -1], [0.01440391, -1], [0.01727028, -1                                     1], [0.01727028, -1], [0.01738474, -1], [0.01738474, -1], [0.02589776, -1], [0.0258                                     89776, -1], [0.02601372, -1], [0.02601372, -1], [0.02611282, -1], [0.02611282, -1],                                     , [0.02973612, -1], [0.02973612, -1], [0.02973612, -1], [0.02973612, -1], [0.029736                                     612, -1], [0.02973612, -1], [0.02973612, -1], [0.02973612, -1], [0.02973612, -1], [                                     [0.02973612, -1], [0.02973612, -1], [0.02973612, -1], [0.02973612, -1], [0.02973612                                     2, -1], [0.02973612, -1], [0.02973612, -1], [0.02973612, -1], [0.02973612, -1], [0.                                     .03199925, -1], [0.03199925, -1], [0.03199925, -1], [0.03199925, -1], [0.03199925,                                       -1], [0.03199925, -1], [0.03199925, -1], [0.03199925, -1], [0.03199925, -1], [0.03                                     3199925, -1], [0.03199925, -1], [0.03199925, -1], [0.03199925, -1], [0.03199925, -1                                     1], [0.03199925, -1], [0.03199925, -1], [0.03199925, -1], [0.03199925, -1], [0.0390                                     00526, -1], [0.03900526, -1], [0.04249637, -1], [0.04249637, -1], [0.0540588, -1],                                       [0.0540588, -1], [0.05934212, -1], [0.05934212, -1], [0.06399304, -1], [0.06399304                                     4, -1], [0.07054779, -1], [0.07054779, -1], [0.07984014, -1], [0.07984014, -1], [0.                                     .08906668, -1], [0.08906668, -1], [0.106372, -1], [0.106372, -1], [0.1426684, -1],                                       [0.1426684, -1], [0.1766511, -1], [0.1766511, -1], [0.1793549, -1], [0.1793549, -1                                     1], [0.186326, -1], [0.186326, -1], [0.2146766, -1], [0.2146766, -1], [0.2650412, -                                     -1], [0.2650412, -1], [0.269724, -1], [0.269724, -1], [0.280237, -1], [0.280237, -1                                     1], [0.6264701, -1], [0.6264701, -1], [0.6264701, -1], [0.6264701, -1], [0.7221815,                                     , -1], [0.7221815, -1], [0.7221815, -1], [0.7221815, -1], [0.7428772, -1], [0.74287                                     772, -1], [0.7428772, -1], [0.7428772, -1], [1.405865, -1], [1.405865, -1], [1.4058                                     865, -1], [1.795426, -1], [1.795426, -1], [1.795426, -1], [2.52777, -1], [2.52777,                                       -1], [2.52777, -1], [2.791841, -1], [2.791841, -1], [2.791841, -1], [2.822326, -1]                                     ], [2.822326, -1], [2.822326, -1], [2.926387, -1], [2.926387, -1], [2.926387, -1],                                       [3.253722, -1], [3.253722, -1], [3.253722, -1], [3.253722, -1], [3.253722, -1], [3                                     3.253722, -1], [3.253722, -1], [3.253722, -1], [3.253722, -1], [3.253722, -1], [3.2                                     253722, -1], [3.253722, -1], [3.253722, -1], [3.253722, -1], [3.253722, -1], [3.253                                     3722, -1], [3.253722, -1], [3.253722, -1], [3.253722, -1], [3.253722, -1], [3.25372                                     22, -1], [3.253722, -1], [3.253722, -1], [3.253722, -1], [3.253722, -1], [3.253722,                                     , -1], [3.253722, -1], [3.253722, -1], [3.253722, -1], [3.253722, -1], [3.253722, -                                     -1], [3.253722, -1], [3.323368, -1], [3.323368, -1], [3.323368, -1], [3.323368, -1]                                     ], [3.323368, -1], [3.323368, -1], [3.323368, -1], [3.323368, -1], [3.323368, -1],                                       [3.323368, -1], [3.323368, -1], [3.323368, -1], [3.323368, -1], [3.323368, -1], [3                                     3.323368, -1], [3.323368, -1], [3.323368, -1], [3.323368, -1], [3.323368, -1], [3.3                                     323368, -1], [3.323368, -1], [3.323368, -1], [3.323368, -1], [3.323368, -1], [3.323                                     3368, -1], [3.323368, -1], [3.323368, -1], [3.323368, -1], [3.323368, -1], [3.32336                                     68, -1], [3.323368, -1], [3.323368, -1], [3.359475, -1], [3.359475, -1], [3.359475,                                     , -1], [3.802104, -1], [3.802104, -1], [3.802104, -1], [4.128155, -1], [4.128155, -                                     -1], [4.128155, -1], [4.397807, -1], [4.397807, -1], [4.397807, -1], [6.427224, -1]                                     ], [6.427224, -1], [6.427224, -1], [6.479188, -1], [6.479188, -1], [6.479188, -1],                                       [7.221084, -1], [7.221084, -1], [7.221084, -1], [7.956134, -1], [7.956134, -1], [7                                     7.956134, -1], [9.632465, -1], [9.632465, -1], [9.632465, -1], [15.79952, -1], [15.                                     .79952, -1], [15.79952, -1], [19.09962, -1], [19.09962, -1], [19.09962, -1], [22.05                                     5529, -1], [22.05529, -1], [22.05529, -1], [26.34, -1], [26.34, -1], [26.34, -1], [                                     [52.87974, -1], [52.87974, -1], [52.87974, -1], [65.56763, -1], [65.56763, -1], [65                                     5.56763, -1], [66.3541, -1], [66.3541, -1], [66.3541, -1], [68.96319, -1], [68.9631                                     19, -1], [68.96319, -1]]}
representative:
 {'0': [[['M1']]], '1': [[['M11', 'M17'], ['M17', 'M11']]], '2': [[['M11', 'M17', 'M11'], ['M24', 'M1', 'M11'], ['M11', 'M1', 'M11'], ['M17', 'M11', 'M17'], ['M17',                                     , 'M11', 'M1'], ['M24', 'M17', 'M11'], ['M17', 'M24', 'M1'], ['M17', 'M24', 'M17']]                                     ], [['M11', 'M21', 'M11'], ['M17', 'M11', 'M21'], ['M17', 'M24', 'M21'], ['M24', 'M                                     M21', 'M11'], ['M24', 'M1', 'M11'], ['M11', 'M1', 'M11'], ['M17', 'M11', 'M1'], ['M                                     M17', 'M24', 'M1']], [['M11', 'M17', 'M11'], ['M11', 'M1', 'M11'], ['M17', 'M11', '                                     'M17'], ['M17', 'M11', 'M1'], ['M19', 'M17', 'M11'], ['M17', 'M19', 'M1'], ['M17',                                       'M19', 'M17'], ['M19', 'M1', 'M11']], [['M11', 'M21', 'M11'], ['M19', 'M21', 'M11'                                     '], ['M17', 'M11', 'M21'], ['M11', 'M1', 'M11'], ['M17', 'M11', 'M1'], ['M17', 'M19                                     9', 'M1'], ['M17', 'M19', 'M21'], ['M19', 'M1', 'M11']], [['M17', 'M27', 'M1'], ['M                                     M17', 'M27', 'M17'], ['M11', 'M17', 'M11'], ['M11', 'M1', 'M11'], ['M17', 'M11', 'M                                     M17'], ['M17', 'M11', 'M1'], ['M27', 'M17', 'M11'], ['M27', 'M1', 'M11']], [['M11',                                     , 'M21', 'M11'], ['M17', 'M11', 'M21'], ['M17', 'M27', 'M1'], ['M17', 'M27', 'M21']                                     ], ['M11', 'M1', 'M11'], ['M27', 'M21', 'M11'], ['M17', 'M11', 'M1'], ['M27', 'M1',                                     , 'M11']], [['M2', 'M21', 'M11'], ['M1', 'M21', 'M11'], ['M2', 'M1', 'M21'], ['M2',                                     , 'M1', 'M11']], [['M3', 'M1', 'M11'], ['M1', 'M21', 'M11'], ['M3', 'M1', 'M21'], [                                     ['M3', 'M21', 'M11']], [['M7', 'M21', 'M11'], ['M7', 'M1', 'M11'], ['M1', 'M21', 'M                                     M11'], ['M7', 'M1', 'M21']], [['M8', 'M1', 'M11'], ['M1', 'M21', 'M11'], ['M8', 'M2                                     21', 'M11'], ['M8', 'M1', 'M21']], [['M10', 'M1', 'M11'], ['M1', 'M21', 'M11'], ['M                                     M10', 'M1', 'M21'], ['M10', 'M21', 'M11']], [['M11', 'M1', 'M11'], ['M1', 'M21', 'M                                     M11'], ['M11', 'M21', 'M11'], ['M11', 'M1', 'M21']], [['M12', 'M1', 'M11'], ['M12',                                     , 'M21', 'M11'], ['M1', 'M21', 'M11'], ['M12', 'M1', 'M21']], [['M13', 'M1', 'M11']                                     ], ['M1', 'M21', 'M11'], ['M13', 'M21', 'M11'], ['M13', 'M1', 'M21']], [['M16', 'M2                                     21', 'M11'], ['M1', 'M21', 'M11'], ['M16', 'M1', 'M21'], ['M16', 'M1', 'M11']], [['                                     'M18', 'M1', 'M11'], ['M1', 'M21', 'M11'], ['M18', 'M1', 'M21'], ['M18', 'M21', 'M1                                     11']], [['M19', 'M21', 'M11'], ['M1', 'M21', 'M11'], ['M19', 'M1', 'M21'], ['M19',                                       'M1', 'M11']], [['M11', 'M21', 'M11'], ['M17', 'M11', 'M21'], ['M17', 'M24', 'M21'                                     '], ['M11', 'M1', 'M11'], ['M1', 'M21', 'M11'], ['M17', 'M11', 'M1'], ['M17', 'M24'                                     ', 'M1'], ['M24', 'M1', 'M21']], [['M27', 'M1', 'M21'], ['M27', 'M21', 'M11'], ['M1                                     1', 'M21', 'M11'], ['M27', 'M1', 'M11']], [['M28', 'M1', 'M21'], ['M28', 'M1', 'M11                                     1'], ['M28', 'M21', 'M11'], ['M1', 'M21', 'M11']], [['M29', 'M1', 'M21'], ['M29', '                                     'M21', 'M11'], ['M1', 'M21', 'M11'], ['M29', 'M1', 'M11']], [['M30', 'M1', 'M21'],                                       ['M30', 'M1', 'M11'], ['M30', 'M21', 'M11'], ['M1', 'M21', 'M11']], [['M1', 'M21',                                     , 'M1'], ['M1', 'M11', 'M1'], ['M1', 'M21', 'M11'], ['M21', 'M11', 'M1']], [['M1',                                       'M11', 'M21'], ['M2', 'M21', 'M11'], ['M2', 'M21', 'M1'], ['M11', 'M21', 'M11'], [                                     ['M11', 'M1', 'M11'], ['M1', 'M21', 'M11'], ['M21', 'M11', 'M1'], ['M2', 'M1', 'M11                                     1']], [['M1', 'M11', 'M21'], ['M11', 'M21', 'M11'], ['M3', 'M21', 'M1'], ['M3', 'M1                                     1', 'M11'], ['M11', 'M1', 'M11'], ['M1', 'M21', 'M11'], ['M21', 'M11', 'M1'], ['M3'                                     ', 'M21', 'M11']], [['M7', 'M21', 'M11'], ['M1', 'M11', 'M21'], ['M11', 'M21', 'M11                                     1'], ['M7', 'M21', 'M1'], ['M11', 'M1', 'M11'], ['M7', 'M1', 'M11'], ['M1', 'M21',                                       'M11'], ['M21', 'M11', 'M1']], [['M1', 'M11', 'M21'], ['M11', 'M21', 'M11'], ['M8'                                     ', 'M1', 'M11'], ['M8', 'M21', 'M1'], ['M11', 'M1', 'M11'], ['M1', 'M21', 'M11'], [                                     ['M8', 'M21', 'M11'], ['M21', 'M11', 'M1']], [['M1', 'M11', 'M21'], ['M11', 'M21',                                       'M11'], ['M10', 'M21', 'M1'], ['M10', 'M1', 'M11'], ['M11', 'M1', 'M11'], ['M1', '                                     'M21', 'M11'], ['M21', 'M11', 'M1'], ['M10', 'M21', 'M11']], [['M1', 'M11', 'M21'],                                     , ['M11', 'M21', 'M1'], ['M1', 'M21', 'M11'], ['M21', 'M11', 'M1']], [['M1', 'M11',                                     , 'M21'], ['M11', 'M21', 'M11'], ['M12', 'M1', 'M11'], ['M12', 'M21', 'M11'], ['M12                                     2', 'M21', 'M1'], ['M11', 'M1', 'M11'], ['M1', 'M21', 'M11'], ['M21', 'M11', 'M1']]                                     ], [['M1', 'M11', 'M21'], ['M11', 'M21', 'M11'], ['M13', 'M1', 'M11'], ['M13', 'M21                                     1', 'M1'], ['M11', 'M1', 'M11'], ['M1', 'M21', 'M11'], ['M21', 'M11', 'M1'], ['M13'                                     ', 'M21', 'M11']], [['M16', 'M21', 'M11'], ['M1', 'M11', 'M21'], ['M11', 'M21', 'M1                                     11'], ['M16', 'M21', 'M1'], ['M11', 'M1', 'M11'], ['M1', 'M21', 'M11'], ['M21', 'M1                                     11', 'M1'], ['M16', 'M1', 'M11']], [['M1', 'M11', 'M21'], ['M11', 'M21', 'M11'], ['                                     'M18', 'M21', 'M1'], ['M18', 'M1', 'M11'], ['M11', 'M1', 'M11'], ['M1', 'M21', 'M11                                     1'], ['M21', 'M11', 'M1'], ['M18', 'M21', 'M11']], [['M1', 'M11', 'M21'], ['M11', '                                     'M21', 'M11'], ['M19', 'M21', 'M11'], ['M19', 'M21', 'M1'], ['M11', 'M1', 'M11'], [                                     ['M1', 'M21', 'M11'], ['M21', 'M11', 'M1'], ['M19', 'M1', 'M11']], [['M1', 'M11', '                                     'M21'], ['M11', 'M21', 'M11'], ['M21', 'M1', 'M11'], ['M11', 'M1', 'M11'], ['M1', '                                     'M21', 'M11'], ['M21', 'M11', 'M1']], [['M11', 'M21', 'M11'], ['M21', 'M11', 'M21']                                     ], ['M21', 'M1', 'M21'], ['M11', 'M1', 'M11'], ['M1', 'M21', 'M11'], ['M21', 'M11',                                     , 'M1']], [['M1', 'M11', 'M21'], ['M17', 'M11', 'M21'], ['M17', 'M24', 'M21'], ['M2                                     24', 'M21', 'M1'], ['M1', 'M21', 'M11'], ['M17', 'M11', 'M1'], ['M21', 'M11', 'M1']                                     ], ['M17', 'M24', 'M1']], [['M1', 'M11', 'M21'], ['M11', 'M21', 'M11'], ['M11', 'M1                                     1', 'M11'], ['M27', 'M21', 'M11'], ['M27', 'M21', 'M1'], ['M1', 'M21', 'M11'], ['M2                                     21', 'M11', 'M1'], ['M27', 'M1', 'M11']], [['M1', 'M11', 'M21'], ['M28', 'M1', 'M11                                     1'], ['M11', 'M21', 'M11'], ['M28', 'M21', 'M11'], ['M11', 'M1', 'M11'], ['M1', 'M2                                     21', 'M11'], ['M28', 'M21', 'M1'], ['M21', 'M11', 'M1']], [['M1', 'M11', 'M21'], ['                                     'M29', 'M21', 'M11'], ['M11', 'M21', 'M11'], ['M11', 'M1', 'M11'], ['M1', 'M21', 'M                                     M11'], ['M29', 'M21', 'M1'], ['M21', 'M11', 'M1'], ['M29', 'M1', 'M11']], [['M1', '                                     'M11', 'M21'], ['M30', 'M1', 'M11'], ['M11', 'M21', 'M11'], ['M30', 'M21', 'M11'],                                       ['M11', 'M1', 'M11'], ['M1', 'M21', 'M11'], ['M21', 'M11', 'M1'], ['M30', 'M21', '                                     'M1']], [['M1', 'M11', 'M21'], ['M4', 'M11', 'M21'], ['M4', 'M11', 'M1'], ['M1', 'M                                     M21', 'M11'], ['M21', 'M11', 'M1'], ['M4', 'M21', 'M1']], [['M1', 'M11', 'M21'], ['                                     'M4', 'M11', 'M21'], ['M1', 'M21', 'M11'], ['M4', 'M21', 'M11']], [['M1', 'M11', 'M                                     M21'], ['M25', 'M11', 'M21'], ['M1', 'M21', 'M11'], ['M21', 'M11', 'M1'], ['M25', '                                     'M11', 'M1'], ['M25', 'M21', 'M1']], [['M1', 'M11', 'M21'], ['M25', 'M11', 'M21'],                                       ['M1', 'M21', 'M11'], ['M25', 'M21', 'M11']], [['M1', 'M11', 'M21'], ['M15', 'M11'                                     ', 'M21'], ['M1', 'M21', 'M11'], ['M15', 'M11', 'M1'], ['M21', 'M11', 'M1'], ['M15'                                     ', 'M21', 'M1']], [['M15', 'M21', 'M11'], ['M1', 'M11', 'M21'], ['M15', 'M11', 'M21                                     1'], ['M1', 'M21', 'M11']], [['M1', 'M11', 'M21'], ['M4', 'M1', 'M11'], ['M11', 'M2                                     21', 'M11'], ['M4', 'M11', 'M1'], ['M11', 'M1', 'M11'], ['M1', 'M21', 'M11']], [['M                                     M4', 'M11', 'M21'], ['M4', 'M1', 'M21'], ['M11', 'M21', 'M11'], ['M4', 'M11', 'M1']                                     ], ['M11', 'M1', 'M11'], ['M1', 'M21', 'M11']], [['M1', 'M11', 'M21'], ['M25', 'M1'                                     ', 'M11'], ['M11', 'M21', 'M11'], ['M11', 'M1', 'M11'], ['M1', 'M21', 'M11'], ['M25                                     5', 'M11', 'M1']], [['M25', 'M1', 'M21'], ['M11', 'M21', 'M11'], ['M25', 'M11', 'M2                                     21'], ['M11', 'M1', 'M11'], ['M1', 'M21', 'M11'], ['M25', 'M11', 'M1']], [['M1', 'M                                     M11', 'M21'], ['M2', 'M21', 'M11'], ['M2', 'M17', 'M21'], ['M17', 'M11', 'M21'], ['                                     'M2', 'M17', 'M11'], ['M1', 'M21', 'M11']], [['M1', 'M11', 'M21'], ['M3', 'M17', 'M                                     M21'], ['M17', 'M11', 'M21'], ['M3', 'M17', 'M11'], ['M1', 'M21', 'M11'], ['M3', 'M                                     M21', 'M11']], [['M7', 'M21', 'M11'], ['M1', 'M11', 'M21'], ['M17', 'M11', 'M21'],                                       ['M7', 'M17', 'M21'], ['M7', 'M17', 'M11'], ['M1', 'M21', 'M11']], [['M1', 'M11',                                       'M21'], ['M17', 'M11', 'M21'], ['M8', 'M17', 'M21'], ['M8', 'M17', 'M11'], ['M1',                                       'M21', 'M11'], ['M8', 'M21', 'M11']], [['M1', 'M11', 'M21'], ['M17', 'M11', 'M21']                                     ], ['M10', 'M17', 'M21'], ['M10', 'M17', 'M11'], ['M1', 'M21', 'M11'], ['M10', 'M21                                     1', 'M11']], [['M1', 'M11', 'M21'], ['M11', 'M21', 'M11'], ['M17', 'M11', 'M21'], [                                     ['M11', 'M17', 'M21'], ['M11', 'M17', 'M11'], ['M1', 'M21', 'M11']], [['M1', 'M11',                                     , 'M21'], ['M17', 'M11', 'M21'], ['M12', 'M21', 'M11'], ['M12', 'M17', 'M21'], ['M1                                     12', 'M17', 'M11'], ['M1', 'M21', 'M11']], [['M1', 'M11', 'M21'], ['M17', 'M11', 'M                                     M21'], ['M13', 'M17', 'M21'], ['M13', 'M17', 'M11'], ['M1', 'M21', 'M11'], ['M13',                                       'M21', 'M11']], [['M16', 'M21', 'M11'], ['M1', 'M11', 'M21'], ['M17', 'M11', 'M21'                                     '], ['M16', 'M17', 'M21'], ['M16', 'M17', 'M11'], ['M1', 'M21', 'M11']], [['M1', 'M                                     M11', 'M21'], ['M17', 'M11', 'M21'], ['M17', 'M21', 'M1'], ['M1', 'M21', 'M11'], ['                                     'M17', 'M11', 'M1'], ['M21', 'M11', 'M1']], [['M1', 'M11', 'M21'], ['M17', 'M11', '                                     'M21'], ['M17', 'M21', 'M11'], ['M1', 'M21', 'M11']], [['M1', 'M11', 'M21'], ['M17'                                     ', 'M11', 'M21'], ['M18', 'M17', 'M21'], ['M1', 'M21', 'M11'], ['M18', 'M17', 'M11'                                     '], ['M18', 'M21', 'M11']], [['M1', 'M11', 'M21'], ['M19', 'M21', 'M11'], ['M17', '                                     'M11', 'M21'], ['M1', 'M21', 'M11'], ['M19', 'M17', 'M21'], ['M19', 'M17', 'M11']],                                     , [['M1', 'M11', 'M21'], ['M11', 'M21', 'M11'], ['M17', 'M24', 'M21'], ['M24', 'M1'                                     ', 'M11'], ['M11', 'M1', 'M11'], ['M1', 'M21', 'M11'], ['M17', 'M11', 'M1'], ['M24'                                     ', 'M17', 'M21'], ['M24', 'M17', 'M11'], ['M17', 'M24', 'M1']], [['M1', 'M11', 'M21                                     1'], ['M17', 'M11', 'M21'], ['M27', 'M21', 'M11'], ['M1', 'M21', 'M11'], ['M27', 'M                                     M17', 'M21'], ['M27', 'M17', 'M11']], [['M1', 'M11', 'M21'], ['M17', 'M11', 'M21'],                                     , ['M28', 'M21', 'M11'], ['M1', 'M21', 'M11'], ['M28', 'M17', 'M21'], ['M28', 'M17'                                     ', 'M11']], [['M1', 'M11', 'M21'], ['M29', 'M21', 'M11'], ['M17', 'M11', 'M21'], ['                                     'M1', 'M21', 'M11'], ['M29', 'M17', 'M21'], ['M29', 'M17', 'M11']], [['M1', 'M11',                                       'M21'], ['M17', 'M11', 'M21'], ['M30', 'M21', 'M11'], ['M1', 'M21', 'M11'], ['M30'                                     ', 'M17', 'M21'], ['M30', 'M17', 'M11']], [['M1', 'M11', 'M21'], ['M11', 'M21', 'M1                                     11'], ['M2', 'M17', 'M11'], ['M11', 'M1', 'M11'], ['M1', 'M21', 'M11'], ['M17', 'M1                                     11', 'M1'], ['M2', 'M17', 'M1'], ['M2', 'M1', 'M11']], [['M1', 'M11', 'M21'], ['M11                                     1', 'M21', 'M11'], ['M3', 'M1', 'M11'], ['M3', 'M17', 'M11'], ['M11', 'M1', 'M11'],                                     , ['M1', 'M21', 'M11'], ['M17', 'M11', 'M1'], ['M3', 'M17', 'M1']], [['M1', 'M11',                                       'M21'], ['M11', 'M21', 'M11'], ['M7', 'M17', 'M11'], ['M11', 'M1', 'M11'], ['M7',                                       'M1', 'M11'], ['M1', 'M21', 'M11'], ['M17', 'M11', 'M1'], ['M7', 'M17', 'M1']], [[                                     ['M1', 'M11', 'M21'], ['M11', 'M21', 'M11'], ['M8', 'M1', 'M11'], ['M8', 'M17', 'M1                                     11'], ['M11', 'M1', 'M11'], ['M1', 'M21', 'M11'], ['M17', 'M11', 'M1'], ['M8', 'M17                                     7', 'M1']], [['M1', 'M11', 'M21'], ['M11', 'M21', 'M11'], ['M10', 'M1', 'M11'], ['M                                     M10', 'M17', 'M11'], ['M11', 'M1', 'M11'], ['M1', 'M21', 'M11'], ['M17', 'M11', 'M1                                     1'], ['M10', 'M17', 'M1']], [['M11', 'M17', 'M1'], ['M1', 'M11', 'M21'], ['M11', 'M                                     M21', 'M11'], ['M11', 'M17', 'M11'], ['M1', 'M21', 'M11'], ['M17', 'M11', 'M1']], [                                     [['M12', 'M17', 'M1'], ['M1', 'M11', 'M21'], ['M11', 'M21', 'M11'], ['M12', 'M1', '                                     'M11'], ['M12', 'M17', 'M11'], ['M11', 'M1', 'M11'], ['M1', 'M21', 'M11'], ['M17',                                       'M11', 'M1']], [['M1', 'M11', 'M21'], ['M13', 'M17', 'M1'], ['M11', 'M21', 'M11'],                                     , ['M13', 'M1', 'M11'], ['M11', 'M1', 'M11'], ['M13', 'M17', 'M11'], ['M1', 'M21',                                       'M11'], ['M17', 'M11', 'M1']], [['M1', 'M11', 'M21'], ['M16', 'M17', 'M1'], ['M11'                                     ', 'M21', 'M11'], ['M11', 'M1', 'M11'], ['M16', 'M17', 'M11'], ['M1', 'M21', 'M11']                                     ], ['M17', 'M11', 'M1'], ['M16', 'M1', 'M11']], [['M1', 'M11', 'M21'], ['M17', 'M1'                                     ', 'M11'], ['M11', 'M21', 'M11'], ['M11', 'M1', 'M11'], ['M1', 'M21', 'M11'], ['M17                                     7', 'M11', 'M1']], [['M17', 'M1', 'M21'], ['M11', 'M21', 'M11'], ['M17', 'M11', 'M2                                     21'], ['M11', 'M1', 'M11'], ['M1', 'M21', 'M11'], ['M17', 'M11', 'M1']], [['M1', 'M                                     M11', 'M21'], ['M18', 'M17', 'M1'], ['M11', 'M21', 'M11'], ['M18', 'M1', 'M11'], ['                                     'M11', 'M1', 'M11'], ['M1', 'M21', 'M11'], ['M17', 'M11', 'M1'], ['M18', 'M17', 'M1                                     11']], [['M1', 'M11', 'M21'], ['M11', 'M21', 'M11'], ['M19', 'M17', 'M1'], ['M11',                                       'M1', 'M11'], ['M1', 'M21', 'M11'], ['M17', 'M11', 'M1'], ['M19', 'M17', 'M11'], [                                     ['M19', 'M1', 'M11']], [['M1', 'M11', 'M21'], ['M11', 'M21', 'M11'], ['M24', 'M17',                                     , 'M1'], ['M24', 'M1', 'M11'], ['M11', 'M1', 'M11'], ['M1', 'M21', 'M11'], ['M17',                                       'M11', 'M1'], ['M24', 'M17', 'M11']], [['M1', 'M11', 'M21'], ['M11', 'M21', 'M11']                                     ], ['M27', 'M17', 'M1'], ['M11', 'M1', 'M11'], ['M1', 'M21', 'M11'], ['M17', 'M11',                                     , 'M1'], ['M27', 'M17', 'M11'], ['M27', 'M1', 'M11']], [['M1', 'M11', 'M21'], ['M28                                     8', 'M1', 'M11'], ['M11', 'M21', 'M11'], ['M28', 'M17', 'M1'], ['M11', 'M1', 'M11']                                     ], ['M1', 'M21', 'M11'], ['M17', 'M11', 'M1'], ['M28', 'M17', 'M11']], [['M1', 'M11                                     1', 'M21'], ['M11', 'M21', 'M11'], ['M29', 'M17', 'M1'], ['M11', 'M1', 'M11'], ['M1                                     1', 'M21', 'M11'], ['M17', 'M11', 'M1'], ['M29', 'M1', 'M11'], ['M29', 'M17', 'M11'                                     ']], [['M1', 'M11', 'M21'], ['M30', 'M1', 'M11'], ['M11', 'M21', 'M11'], ['M30', 'M                                     M17', 'M1'], ['M11', 'M1', 'M11'], ['M1', 'M21', 'M11'], ['M17', 'M11', 'M1'], ['M3                                     30', 'M17', 'M11']], [['M1', 'M11', 'M21'], ['M11', 'M21', 'M11'], ['M15', 'M1', 'M                                     M11'], ['M11', 'M1', 'M11'], ['M1', 'M21', 'M11'], ['M15', 'M11', 'M1']], [['M11',                                       'M21', 'M11'], ['M15', 'M11', 'M21'], ['M15', 'M1', 'M21'], ['M11', 'M1', 'M11'],                                       ['M1', 'M21', 'M11'], ['M15', 'M11', 'M1']], [['M1', 'M11', 'M21'], ['M6', 'M11',                                       'M21'], ['M6', 'M11', 'M1'], ['M6', 'M21', 'M1'], ['M1', 'M21', 'M11'], ['M21', 'M                                     M11', 'M1']], [['M1', 'M11', 'M21'], ['M6', 'M11', 'M21'], ['M6', 'M21', 'M11'], ['                                     'M1', 'M21', 'M11']], [['M1', 'M11', 'M21'], ['M26', 'M11', 'M21'], ['M1', 'M21', '                                     'M11'], ['M26', 'M21', 'M1'], ['M21', 'M11', 'M1'], ['M26', 'M11', 'M1']], [['M1',                                       'M11', 'M21'], ['M26', 'M11', 'M21'], ['M1', 'M21', 'M11'], ['M26', 'M21', 'M11']]                                     ], [['M1', 'M11', 'M21'], ['M23', 'M11', 'M21'], ['M1', 'M21', 'M11'], ['M21', 'M11                                     1', 'M1'], ['M23', 'M11', 'M1'], ['M23', 'M21', 'M1']], [['M1', 'M11', 'M21'], ['M2                                     23', 'M11', 'M21'], ['M1', 'M21', 'M11'], ['M23', 'M21', 'M11']], [['M1', 'M11', 'M                                     M21'], ['M11', 'M21', 'M11'], ['M6', 'M11', 'M1'], ['M11', 'M1', 'M11'], ['M1', 'M2                                     21', 'M11'], ['M6', 'M1', 'M11']], [['M6', 'M11', 'M21'], ['M11', 'M21', 'M11'], ['                                     'M6', 'M11', 'M1'], ['M11', 'M1', 'M11'], ['M1', 'M21', 'M11'], ['M6', 'M1', 'M21']                                     ]], [['M1', 'M11', 'M21'], ['M20', 'M11', 'M21'], ['M1', 'M21', 'M11'], ['M20', 'M1                                     11', 'M1'], ['M21', 'M11', 'M1'], ['M20', 'M21', 'M1']], [['M1', 'M11', 'M21'], ['M                                     M20', 'M11', 'M21'], ['M1', 'M21', 'M11'], ['M20', 'M21', 'M11']], [['M26', 'M1', '                                     'M11'], ['M1', 'M11', 'M21'], ['M11', 'M21', 'M11'], ['M11', 'M1', 'M11'], ['M1', '                                     'M21', 'M11'], ['M26', 'M11', 'M1']], [['M26', 'M1', 'M21'], ['M11', 'M21', 'M11'],                                     , ['M26', 'M11', 'M21'], ['M11', 'M1', 'M11'], ['M1', 'M21', 'M11'], ['M26', 'M11',                                     , 'M1']], [['M1', 'M11', 'M21'], ['M23', 'M1', 'M11'], ['M11', 'M21', 'M11'], ['M11                                     1', 'M1', 'M11'], ['M1', 'M21', 'M11'], ['M23', 'M11', 'M1']], [['M23', 'M1', 'M21'                                     '], ['M11', 'M21', 'M11'], ['M23', 'M11', 'M21'], ['M11', 'M1', 'M11'], ['M1', 'M21                                     1', 'M11'], ['M23', 'M11', 'M1']], [['M1', 'M11', 'M21'], ['M20', 'M1', 'M11'], ['M                                     M11', 'M21', 'M11'], ['M11', 'M1', 'M11'], ['M1', 'M21', 'M11'], ['M20', 'M11', 'M1                                     1']], [['M11', 'M21', 'M11'], ['M20', 'M1', 'M21'], ['M20', 'M11', 'M21'], ['M11',                                       'M1', 'M11'], ['M1', 'M21', 'M11'], ['M20', 'M11', 'M1']], [['M1', 'M11', 'M21'],                                       ['M14', 'M11', 'M21'], ['M14', 'M21', 'M1'], ['M14', 'M11', 'M1'], ['M1', 'M21', '                                     'M11'], ['M21', 'M11', 'M1']], [['M1', 'M11', 'M21'], ['M14', 'M11', 'M21'], ['M14'                                     ', 'M21', 'M11'], ['M1', 'M21', 'M11']], [['M1', 'M11', 'M21'], ['M22', 'M11', 'M21                                     1'], ['M22', 'M21', 'M1'], ['M1', 'M21', 'M11'], ['M21', 'M11', 'M1'], ['M22', 'M11                                     1', 'M1']], [['M1', 'M11', 'M21'], ['M22', 'M11', 'M21'], ['M22', 'M21', 'M11'], ['                                     'M1', 'M21', 'M11']], [['M1', 'M11', 'M21'], ['M9', 'M11', 'M21'], ['M9', 'M21', 'M                                     M1'], ['M9', 'M11', 'M1'], ['M1', 'M21', 'M11'], ['M21', 'M11', 'M1']], [['M1', 'M1                                     11', 'M21'], ['M9', 'M11', 'M21'], ['M9', 'M21', 'M11'], ['M1', 'M21', 'M11']], [['                                     'M1', 'M11', 'M21'], ['M5', 'M11', 'M21'], ['M5', 'M11', 'M1'], ['M5', 'M21', 'M1']                                     ], ['M1', 'M21', 'M11'], ['M21', 'M11', 'M1']], [['M1', 'M11', 'M21'], ['M5', 'M11'                                     ', 'M21'], ['M5', 'M21', 'M11'], ['M1', 'M21', 'M11']], [['M1', 'M11', 'M21'], ['M1                                     11', 'M21', 'M11'], ['M11', 'M1', 'M11'], ['M14', 'M11', 'M1'], ['M1', 'M21', 'M11'                                     '], ['M14', 'M1', 'M11']], [['M11', 'M21', 'M11'], ['M14', 'M11', 'M21'], ['M11', '                                     'M1', 'M11'], ['M14', 'M11', 'M1'], ['M1', 'M21', 'M11'], ['M14', 'M1', 'M21']], [[                                     ['M1', 'M11', 'M21'], ['M11', 'M21', 'M11'], ['M11', 'M1', 'M11'], ['M1', 'M21', 'M                                     M11'], ['M22', 'M1', 'M11'], ['M22', 'M11', 'M1']], [['M11', 'M21', 'M11'], ['M22',                                     , 'M11', 'M21'], ['M11', 'M1', 'M11'], ['M1', 'M21', 'M11'], ['M22', 'M11', 'M1'],                                       ['M22', 'M1', 'M21']], [['M1', 'M11', 'M21'], ['M11', 'M21', 'M11'], ['M9', 'M11',                                     , 'M1'], ['M11', 'M1', 'M11'], ['M1', 'M21', 'M11'], ['M9', 'M1', 'M11']], [['M9',                                       'M11', 'M21'], ['M11', 'M21', 'M11'], ['M9', 'M11', 'M1'], ['M11', 'M1', 'M11'], [                                     ['M1', 'M21', 'M11'], ['M9', 'M1', 'M21']], [['M1', 'M11', 'M21'], ['M11', 'M21', '                                     'M11'], ['M5', 'M11', 'M1'], ['M11', 'M1', 'M11'], ['M1', 'M21', 'M11'], ['M5', 'M1                                     1', 'M11']], [['M5', 'M11', 'M21'], ['M11', 'M21', 'M11'], ['M5', 'M11', 'M1'], ['M                                     M11', 'M1', 'M11'], ['M1', 'M21', 'M11'], ['M5', 'M1', 'M21']], [['M17', 'M24', 'M1                                     11'], ['M1', 'M11', 'M21'], ['M11', 'M21', 'M11'], ['M24', 'M1', 'M11'], ['M11', 'M                                     M1', 'M11'], ['M1', 'M21', 'M11'], ['M17', 'M11', 'M1'], ['M17', 'M24', 'M1']], [['                                     'M1', 'M11', 'M21'], ['M24', 'M11', 'M1'], ['M11', 'M21', 'M11'], ['M24', 'M1', 'M1                                     11'], ['M11', 'M1', 'M11'], ['M1', 'M21', 'M11']], [['M1', 'M11', 'M21'], ['M24', '                                     'M11', 'M17'], ['M11', 'M21', 'M11'], ['M11', 'M17', 'M11'], ['M1', 'M21', 'M11'],                                       ['M24', 'M17', 'M11']], [['M1', 'M11', 'M21'], ['M24', 'M11', 'M21'], ['M11', 'M21                                     1', 'M11'], ['M17', 'M11', 'M21'], ['M17', 'M24', 'M21'], ['M24', 'M1', 'M11'], ['M                                     M11', 'M1', 'M11'], ['M1', 'M21', 'M11'], ['M17', 'M11', 'M1'], ['M17', 'M24', 'M1'                                     ']], [['M1', 'M11', 'M21'], ['M17', 'M19', 'M11'], ['M11', 'M21', 'M11'], ['M11', '                                     'M1', 'M11'], ['M1', 'M21', 'M11'], ['M17', 'M11', 'M1'], ['M17', 'M19', 'M1'], ['M                                     M19', 'M1', 'M11']], [['M1', 'M11', 'M21'], ['M11', 'M21', 'M11'], ['M19', 'M11', '                                     'M1'], ['M11', 'M1', 'M11'], ['M1', 'M21', 'M11'], ['M19', 'M1', 'M11']], [['M1', '                                     'M11', 'M21'], ['M11', 'M21', 'M11'], ['M19', 'M11', 'M17'], ['M11', 'M17', 'M11'],                                     , ['M1', 'M21', 'M11'], ['M19', 'M17', 'M11']], [['M1', 'M11', 'M21'], ['M19', 'M21                                     1', 'M11'], ['M19', 'M11', 'M21'], ['M1', 'M21', 'M11']], [['M1', 'M11', 'M21'], ['                                     'M11', 'M21', 'M11'], ['M17', 'M27', 'M1'], ['M17', 'M27', 'M11'], ['M11', 'M1', 'M                                     M11'], ['M1', 'M21', 'M11'], ['M17', 'M11', 'M1'], ['M27', 'M1', 'M11']], [['M1', '                                     'M11', 'M21'], ['M11', 'M21', 'M11'], ['M27', 'M11', 'M1'], ['M11', 'M1', 'M11'], [                                     ['M1', 'M21', 'M11'], ['M27', 'M1', 'M11']], [['M1', 'M11', 'M21'], ['M11', 'M21',                                       'M11'], ['M27', 'M11', 'M17'], ['M11', 'M17', 'M11'], ['M1', 'M21', 'M11'], ['M27'                                     ', 'M17', 'M11']], [['M1', 'M11', 'M21'], ['M27', 'M11', 'M21'], ['M27', 'M21', 'M1                                     11'], ['M1', 'M21', 'M11']], [['M1', 'M11', 'M21'], ['M11', 'M21', 'M11'], ['M12',                                       'M1', 'M11'], ['M12', 'M11', 'M1'], ['M11', 'M1', 'M11'], ['M1', 'M21', 'M11']], [                                     [['M1', 'M11', 'M21'], ['M11', 'M21', 'M11'], ['M11', 'M17', 'M11'], ['M12', 'M11',                                     , 'M17'], ['M12', 'M17', 'M11'], ['M1', 'M21', 'M11']], [['M1', 'M11', 'M21'], ['M1                                     12', 'M21', 'M11'], ['M12', 'M11', 'M21'], ['M1', 'M21', 'M11']], [['M1', 'M11', 'M                                     M21'], ['M28', 'M1', 'M11'], ['M11', 'M21', 'M11'], ['M11', 'M1', 'M11'], ['M1', 'M                                     M21', 'M11'], ['M28', 'M11', 'M1']], [['M1', 'M11', 'M21'], ['M11', 'M21', 'M11'],                                       ['M11', 'M17', 'M11'], ['M1', 'M21', 'M11'], ['M28', 'M11', 'M17'], ['M28', 'M17',                                     , 'M11']], [['M1', 'M11', 'M21'], ['M28', 'M21', 'M11'], ['M1', 'M21', 'M11'], ['M2                                     28', 'M11', 'M21']], [['M1', 'M11', 'M21'], ['M11', 'M21', 'M11'], ['M11', 'M1', 'M                                     M11'], ['M1', 'M21', 'M11'], ['M29', 'M1', 'M11'], ['M29', 'M11', 'M1']], [['M1', '                                     'M11', 'M21'], ['M11', 'M21', 'M11'], ['M11', 'M17', 'M11'], ['M1', 'M21', 'M11'],                                       ['M29', 'M11', 'M17'], ['M29', 'M17', 'M11']], [['M1', 'M11', 'M21'], ['M29', 'M21                                     1', 'M11'], ['M1', 'M21', 'M11'], ['M29', 'M11', 'M21']], [['M1', 'M11', 'M21'], ['                                     'M11', 'M21', 'M11'], ['M11', 'M1', 'M11'], ['M7', 'M1', 'M11'], ['M1', 'M21', 'M11                                     1'], ['M7', 'M11', 'M1']], [['M1', 'M11', 'M21'], ['M11', 'M21', 'M11'], ['M7', 'M1                                     17', 'M11'], ['M11', 'M17', 'M11'], ['M1', 'M21', 'M11'], ['M7', 'M11', 'M17']], [[                                     ['M7', 'M21', 'M11'], ['M1', 'M11', 'M21'], ['M1', 'M21', 'M11'], ['M7', 'M11', 'M2                                     21']], [['M18', 'M11', 'M1'], ['M1', 'M11', 'M21'], ['M11', 'M21', 'M11'], ['M18',                                       'M1', 'M11'], ['M11', 'M1', 'M11'], ['M1', 'M21', 'M11']], [['M18', 'M11', 'M17'],                                     , ['M1', 'M11', 'M21'], ['M11', 'M21', 'M11'], ['M11', 'M17', 'M11'], ['M1', 'M21',                                     , 'M11'], ['M18', 'M17', 'M11']], [['M1', 'M11', 'M21'], ['M18', 'M11', 'M21'], ['M                                     M1', 'M21', 'M11'], ['M18', 'M21', 'M11']], [['M1', 'M11', 'M21'], ['M10', 'M11', '                                     'M1'], ['M11', 'M21', 'M11'], ['M10', 'M1', 'M11'], ['M11', 'M1', 'M11'], ['M1', 'M                                     M21', 'M11']], [['M1', 'M11', 'M21'], ['M10', 'M11', 'M17'], ['M11', 'M21', 'M11'],                                     , ['M10', 'M17', 'M11'], ['M11', 'M17', 'M11'], ['M1', 'M21', 'M11']], [['M1', 'M11                                     1', 'M21'], ['M10', 'M11', 'M21'], ['M1', 'M21', 'M11'], ['M10', 'M21', 'M11']], [[                                     ['M1', 'M11', 'M21'], ['M11', 'M21', 'M11'], ['M1', 'M17', 'M1'], ['M1', 'M11', 'M1                                     17'], ['M1', 'M11', 'M1'], ['M11', 'M17', 'M11'], ['M1', 'M21', 'M11'], ['M17', 'M1                                     11', 'M1']], [['M1', 'M11', 'M21'], ['M11', 'M21', 'M11'], ['M1', 'M17', 'M11'], ['                                     'M1', 'M11', 'M17'], ['M11', 'M17', 'M11'], ['M1', 'M21', 'M11']], [['M11', 'M21',                                       'M11'], ['M1', 'M11', 'M17'], ['M17', 'M11', 'M21'], ['M1', 'M17', 'M21'], ['M11',                                     , 'M17', 'M11'], ['M1', 'M21', 'M11']], [['M1', 'M11', 'M21'], ['M11', 'M21', 'M11'                                     '], ['M1', 'M11', 'M17'], ['M2', 'M17', 'M11'], ['M2', 'M1', 'M17'], ['M11', 'M17',                                     , 'M11'], ['M1', 'M21', 'M11'], ['M2', 'M1', 'M11']], [['M1', 'M11', 'M21'], ['M11'                                     ', 'M21', 'M11'], ['M1', 'M11', 'M17'], ['M3', 'M1', 'M11'], ['M3', 'M17', 'M11'],                                       ['M3', 'M1', 'M17'], ['M11', 'M17', 'M11'], ['M1', 'M21', 'M11']], [['M1', 'M11',                                       'M21'], ['M4', 'M11', 'M17'], ['M11', 'M21', 'M11'], ['M1', 'M11', 'M17'], ['M4',                                       'M11', 'M1'], ['M4', 'M1', 'M17'], ['M11', 'M1', 'M11'], ['M1', 'M21', 'M11']], [[                                     ['M1', 'M11', 'M21'], ['M11', 'M21', 'M11'], ['M1', 'M11', 'M17'], ['M5', 'M11', 'M                                     M1'], ['M5', 'M1', 'M17'], ['M11', 'M1', 'M11'], ['M1', 'M21', 'M11'], ['M5', 'M11'                                     ', 'M17']], [['M1', 'M11', 'M21'], ['M11', 'M21', 'M11'], ['M1', 'M11', 'M17'], ['M                                     M6', 'M11', 'M1'], ['M6', 'M1', 'M17'], ['M11', 'M1', 'M11'], ['M1', 'M21', 'M11'],                                     , ['M6', 'M11', 'M17']], [['M1', 'M11', 'M21'], ['M11', 'M21', 'M11'], ['M1', 'M11'                                     ', 'M17'], ['M7', 'M17', 'M11'], ['M11', 'M17', 'M11'], ['M7', 'M1', 'M11'], ['M7',                                     , 'M1', 'M17'], ['M1', 'M21', 'M11']], [['M1', 'M11', 'M21'], ['M11', 'M21', 'M11']                                     ], ['M8', 'M1', 'M11'], ['M1', 'M11', 'M17'], ['M8', 'M17', 'M11'], ['M11', 'M17',                                       'M11'], ['M1', 'M21', 'M11'], ['M8', 'M1', 'M17']], [['M1', 'M11', 'M21'], ['M11',                                     , 'M21', 'M11'], ['M1', 'M11', 'M17'], ['M9', 'M11', 'M1'], ['M11', 'M1', 'M11'], [                                     ['M1', 'M21', 'M11'], ['M9', 'M1', 'M17'], ['M9', 'M11', 'M17']], [['M1', 'M11', 'M                                     M21'], ['M11', 'M21', 'M11'], ['M1', 'M11', 'M17'], ['M10', 'M1', 'M11'], ['M10', '                                     'M17', 'M11'], ['M11', 'M17', 'M11'], ['M1', 'M21', 'M11'], ['M10', 'M1', 'M17']],                                       [['M1', 'M11', 'M21'], ['M11', 'M21', 'M11'], ['M1', 'M11', 'M17'], ['M11', 'M1',                                       'M11'], ['M1', 'M21', 'M11'], ['M11', 'M1', 'M17']], [['M1', 'M11', 'M21'], ['M11'                                     ', 'M21', 'M11'], ['M12', 'M1', 'M11'], ['M1', 'M11', 'M17'], ['M11', 'M17', 'M11']                                     ], ['M12', 'M17', 'M11'], ['M1', 'M21', 'M11'], ['M12', 'M1', 'M17']], [['M1', 'M11                                     1', 'M21'], ['M11', 'M21', 'M11'], ['M13', 'M1', 'M11'], ['M1', 'M11', 'M17'], ['M1                                     11', 'M17', 'M11'], ['M13', 'M17', 'M11'], ['M1', 'M21', 'M11'], ['M13', 'M1', 'M17                                     7']], [['M1', 'M11', 'M21'], ['M11', 'M21', 'M11'], ['M1', 'M11', 'M17'], ['M11', '                                     'M1', 'M11'], ['M14', 'M11', 'M1'], ['M1', 'M21', 'M11'], ['M14', 'M1', 'M17'], ['M                                     M14', 'M11', 'M17']], [['M15', 'M11', 'M17'], ['M1', 'M11', 'M21'], ['M11', 'M21',                                       'M11'], ['M1', 'M11', 'M17'], ['M11', 'M1', 'M11'], ['M1', 'M21', 'M11'], ['M15',                                       'M11', 'M1'], ['M15', 'M1', 'M17']], [['M1', 'M11', 'M21'], ['M11', 'M21', 'M11'],                                     , ['M1', 'M11', 'M17'], ['M11', 'M17', 'M11'], ['M16', 'M17', 'M11'], ['M1', 'M21',                                     , 'M11'], ['M16', 'M1', 'M17'], ['M16', 'M1', 'M11']], [['M1', 'M11', 'M21'], ['M11                                     1', 'M21', 'M11'], ['M1', 'M11', 'M17'], ['M11', 'M1', 'M11'], ['M1', 'M21', 'M11']                                     ], ['M17', 'M11', 'M17'], ['M17', 'M11', 'M1'], ['M17', 'M1', 'M17']], [['M1', 'M11                                     1', 'M21'], ['M11', 'M21', 'M11'], ['M1', 'M11', 'M17'], ['M11', 'M17', 'M11'], ['M                                     M18', 'M1', 'M11'], ['M1', 'M21', 'M11'], ['M18', 'M17', 'M11'], ['M18', 'M1', 'M17                                     7']], [['M1', 'M11', 'M21'], ['M11', 'M21', 'M11'], ['M1', 'M11', 'M17'], ['M19', '                                     'M1', 'M17'], ['M11', 'M17', 'M11'], ['M1', 'M21', 'M11'], ['M19', 'M17', 'M11'], [                                     ['M19', 'M1', 'M11']], [['M20', 'M1', 'M17'], ['M1', 'M11', 'M21'], ['M11', 'M21',                                       'M11'], ['M1', 'M11', 'M17'], ['M11', 'M1', 'M11'], ['M1', 'M21', 'M11'], ['M20',                                       'M11', 'M1'], ['M20', 'M11', 'M17']], [['M21', 'M1', 'M17'], ['M1', 'M11', 'M21'],                                     , ['M11', 'M21', 'M11'], ['M21', 'M11', 'M17'], ['M1', 'M11', 'M17'], ['M11', 'M1',                                     , 'M11'], ['M1', 'M21', 'M11'], ['M21', 'M11', 'M1']], [['M1', 'M11', 'M21'], ['M22                                     2', 'M1', 'M17'], ['M11', 'M21', 'M11'], ['M1', 'M11', 'M17'], ['M11', 'M1', 'M11']                                     ], ['M1', 'M21', 'M11'], ['M22', 'M11', 'M1'], ['M22', 'M11', 'M17']], [['M1', 'M11                                     1', 'M21'], ['M23', 'M1', 'M17'], ['M11', 'M21', 'M11'], ['M1', 'M11', 'M17'], ['M1                                     11', 'M1', 'M11'], ['M1', 'M21', 'M11'], ['M23', 'M11', 'M1'], ['M23', 'M11', 'M17'                                     ']], [['M1', 'M11', 'M21'], ['M24', 'M1', 'M17'], ['M11', 'M21', 'M11'], ['M1', 'M1                                     11', 'M17'], ['M11', 'M17', 'M11'], ['M24', 'M1', 'M11'], ['M1', 'M21', 'M11'], ['M                                     M24', 'M17', 'M11']], [['M1', 'M11', 'M21'], ['M25', 'M11', 'M17'], ['M25', 'M1', '                                     'M17'], ['M11', 'M21', 'M11'], ['M1', 'M11', 'M17'], ['M11', 'M1', 'M11'], ['M1', '                                     'M21', 'M11'], ['M25', 'M11', 'M1']], [['M1', 'M11', 'M21'], ['M26', 'M1', 'M17'],                                       ['M11', 'M21', 'M11'], ['M1', 'M11', 'M17'], ['M11', 'M1', 'M11'], ['M1', 'M21', '                                     'M11'], ['M26', 'M11', 'M1'], ['M26', 'M11', 'M17']], [['M1', 'M11', 'M21'], ['M11'                                     ', 'M21', 'M11'], ['M27', 'M1', 'M17'], ['M1', 'M11', 'M17'], ['M11', 'M17', 'M11']                                     ], ['M1', 'M21', 'M11'], ['M27', 'M17', 'M11'], ['M27', 'M1', 'M11']], [['M1', 'M11                                     1', 'M21'], ['M28', 'M1', 'M11'], ['M11', 'M21', 'M11'], ['M28', 'M1', 'M17'], ['M1                                     1', 'M11', 'M17'], ['M11', 'M17', 'M11'], ['M1', 'M21', 'M11'], ['M28', 'M17', 'M11                                     1']], [['M1', 'M11', 'M21'], ['M11', 'M21', 'M11'], ['M29', 'M1', 'M17'], ['M1', 'M                                     M11', 'M17'], ['M11', 'M17', 'M11'], ['M1', 'M21', 'M11'], ['M29', 'M1', 'M11'], ['                                     'M29', 'M17', 'M11']], [['M1', 'M11', 'M21'], ['M30', 'M1', 'M11'], ['M11', 'M21',                                       'M11'], ['M1', 'M11', 'M17'], ['M30', 'M1', 'M17'], ['M11', 'M17', 'M11'], ['M1',                                       'M21', 'M11'], ['M30', 'M17', 'M11']], [['M21', 'M11', 'M17'], ['M1', 'M11', 'M17'                                     '], ['M1', 'M21', 'M17'], ['M1', 'M21', 'M11']], [['M1', 'M11', 'M21'], ['M2', 'M21                                     1', 'M11'], ['M11', 'M21', 'M11'], ['M21', 'M11', 'M17'], ['M2', 'M17', 'M11'], ['M                                     M2', 'M21', 'M17'], ['M11', 'M17', 'M11'], ['M1', 'M21', 'M11']], [['M1', 'M11', 'M                                     M21'], ['M11', 'M21', 'M11'], ['M21', 'M11', 'M17'], ['M3', 'M17', 'M11'], ['M3', '                                     'M21', 'M17'], ['M11', 'M17', 'M11'], ['M1', 'M21', 'M11'], ['M3', 'M21', 'M11']],                                       [['M1', 'M11', 'M21'], ['M4', 'M11', 'M21'], ['M4', 'M11', 'M17'], ['M21', 'M11',                                       'M17'], ['M4', 'M21', 'M17'], ['M1', 'M21', 'M11']], [['M1', 'M11', 'M21'], ['M5',                                     , 'M11', 'M21'], ['M21', 'M11', 'M17'], ['M5', 'M21', 'M17'], ['M1', 'M21', 'M11'],                                     , ['M5', 'M11', 'M17']], [['M1', 'M11', 'M21'], ['M6', 'M11', 'M21'], ['M21', 'M11'                                     ', 'M17'], ['M6', 'M21', 'M17'], ['M1', 'M21', 'M11'], ['M6', 'M11', 'M17']], [['M7                                     7', 'M21', 'M11'], ['M1', 'M11', 'M21'], ['M11', 'M21', 'M11'], ['M21', 'M11', 'M17                                     7'], ['M7', 'M17', 'M11'], ['M11', 'M17', 'M11'], ['M7', 'M21', 'M17'], ['M1', 'M21                                     1', 'M11']], [['M1', 'M11', 'M21'], ['M11', 'M21', 'M11'], ['M21', 'M11', 'M17'], [                                     ['M8', 'M17', 'M11'], ['M11', 'M17', 'M11'], ['M8', 'M21', 'M17'], ['M1', 'M21', 'M                                     M11'], ['M8', 'M21', 'M11']], [['M1', 'M11', 'M21'], ['M9', 'M11', 'M21'], ['M21',                                       'M11', 'M17'], ['M1', 'M21', 'M11'], ['M9', 'M21', 'M17'], ['M9', 'M11', 'M17']],                                       [['M1', 'M11', 'M21'], ['M11', 'M21', 'M11'], ['M21', 'M11', 'M17'], ['M10', 'M17'                                     ', 'M11'], ['M11', 'M17', 'M11'], ['M1', 'M21', 'M11'], ['M10', 'M21', 'M17'], ['M1                                     10', 'M21', 'M11']], [['M1', 'M11', 'M21'], ['M21', 'M11', 'M17'], ['M1', 'M21', 'M                                     M11'], ['M11', 'M21', 'M17']], [['M1', 'M11', 'M21'], ['M11', 'M21', 'M11'], ['M21'                                     ', 'M11', 'M17'], ['M12', 'M21', 'M11'], ['M11', 'M17', 'M11'], ['M12', 'M17', 'M11                                     1'], ['M1', 'M21', 'M11'], ['M12', 'M21', 'M17']], [['M1', 'M11', 'M21'], ['M11', '                                     'M21', 'M11'], ['M21', 'M11', 'M17'], ['M11', 'M17', 'M11'], ['M13', 'M17', 'M11'],                                     , ['M1', 'M21', 'M11'], ['M13', 'M21', 'M17'], ['M13', 'M21', 'M11']], [['M1', 'M11                                     1', 'M21'], ['M14', 'M11', 'M21'], ['M21', 'M11', 'M17'], ['M1', 'M21', 'M11'], ['M                                     M14', 'M21', 'M17'], ['M14', 'M11', 'M17']], [['M15', 'M11', 'M17'], ['M1', 'M11',                                       'M21'], ['M21', 'M11', 'M17'], ['M15', 'M11', 'M21'], ['M1', 'M21', 'M11'], ['M15'                                     ', 'M21', 'M17']], [['M16', 'M21', 'M11'], ['M1', 'M11', 'M21'], ['M11', 'M21', 'M1                                     11'], ['M21', 'M11', 'M17'], ['M11', 'M17', 'M11'], ['M16', 'M17', 'M11'], ['M1', '                                     'M21', 'M11'], ['M16', 'M21', 'M17']], [['M1', 'M11', 'M21'], ['M21', 'M11', 'M17']                                     ], ['M17', 'M11', 'M21'], ['M1', 'M21', 'M11'], ['M17', 'M11', 'M17'], ['M17', 'M21                                     1', 'M17']], [['M1', 'M11', 'M21'], ['M11', 'M21', 'M11'], ['M21', 'M11', 'M17'], [                                     ['M11', 'M17', 'M11'], ['M1', 'M21', 'M11'], ['M18', 'M17', 'M11'], ['M18', 'M21',                                       'M17'], ['M18', 'M21', 'M11']], [['M1', 'M11', 'M21'], ['M11', 'M21', 'M11'], ['M2                                     21', 'M11', 'M17'], ['M19', 'M21', 'M11'], ['M11', 'M17', 'M11'], ['M1', 'M21', 'M1                                     11'], ['M19', 'M17', 'M11'], ['M19', 'M21', 'M17']], [['M1', 'M11', 'M21'], ['M21',                                     , 'M11', 'M17'], ['M20', 'M11', 'M21'], ['M1', 'M21', 'M11'], ['M20', 'M11', 'M17']                                     ], ['M20', 'M21', 'M17']], [['M21', 'M17', 'M1'], ['M1', 'M11', 'M21'], ['M11', 'M2                                     21', 'M11'], ['M21', 'M11', 'M17'], ['M11', 'M17', 'M11'], ['M1', 'M21', 'M11'], ['                                     'M17', 'M11', 'M1'], ['M21', 'M11', 'M1']], [['M21', 'M17', 'M11'], ['M1', 'M11', '                                     'M21'], ['M11', 'M21', 'M11'], ['M21', 'M11', 'M17'], ['M11', 'M17', 'M11'], ['M1',                                     , 'M21', 'M11']], [['M1', 'M11', 'M21'], ['M21', 'M17', 'M21'], ['M11', 'M21', 'M11                                     1'], ['M21', 'M11', 'M17'], ['M17', 'M11', 'M21'], ['M21', 'M11', 'M21'], ['M11', '                                     'M17', 'M11'], ['M1', 'M21', 'M11']], [['M1', 'M11', 'M21'], ['M22', 'M21', 'M17'],                                     , ['M21', 'M11', 'M17'], ['M22', 'M11', 'M21'], ['M1', 'M21', 'M11'], ['M22', 'M11'                                     ', 'M17']], [['M1', 'M11', 'M21'], ['M21', 'M11', 'M17'], ['M23', 'M21', 'M17'], ['                                     'M23', 'M11', 'M21'], ['M1', 'M21', 'M11'], ['M23', 'M11', 'M17']], [['M1', 'M11',                                       'M21'], ['M21', 'M11', 'M17'], ['M24', 'M21', 'M17'], ['M17', 'M11', 'M21'], ['M17                                     7', 'M24', 'M21'], ['M11', 'M17', 'M11'], ['M24', 'M1', 'M11'], ['M11', 'M1', 'M11'                                     '], ['M1', 'M21', 'M11'], ['M17', 'M11', 'M1'], ['M24', 'M17', 'M11'], ['M17', 'M24                                     4', 'M1']], [['M1', 'M11', 'M21'], ['M25', 'M11', 'M17'], ['M21', 'M11', 'M17'], ['                                     'M25', 'M21', 'M17'], ['M25', 'M11', 'M21'], ['M1', 'M21', 'M11']], [['M1', 'M11',                                       'M21'], ['M21', 'M11', 'M17'], ['M26', 'M21', 'M17'], ['M26', 'M11', 'M21'], ['M1'                                     ', 'M21', 'M11'], ['M26', 'M11', 'M17']], [['M1', 'M11', 'M21'], ['M11', 'M21', 'M1                                     11'], ['M21', 'M11', 'M17'], ['M27', 'M21', 'M17'], ['M11', 'M17', 'M11'], ['M27',                                       'M21', 'M11'], ['M1', 'M21', 'M11'], ['M27', 'M17', 'M11']], [['M1', 'M11', 'M21']                                     ], ['M11', 'M21', 'M11'], ['M21', 'M11', 'M17'], ['M28', 'M21', 'M11'], ['M28', 'M2                                     21', 'M17'], ['M11', 'M17', 'M11'], ['M1', 'M21', 'M11'], ['M28', 'M17', 'M11']], [                                     [['M1', 'M11', 'M21'], ['M29', 'M21', 'M11'], ['M11', 'M21', 'M11'], ['M21', 'M11',                                     , 'M17'], ['M29', 'M21', 'M17'], ['M11', 'M17', 'M11'], ['M1', 'M21', 'M11'], ['M29                                     9', 'M17', 'M11']], [['M1', 'M11', 'M21'], ['M11', 'M21', 'M11'], ['M21', 'M11', 'M                                     M17'], ['M30', 'M21', 'M17'], ['M30', 'M21', 'M11'], ['M11', 'M17', 'M11'], ['M1',                                       'M21', 'M11'], ['M30', 'M17', 'M11']], [['M1', 'M11', 'M21'], ['M11', 'M21', 'M11'                                     '], ['M3', 'M1', 'M11'], ['M3', 'M11', 'M1'], ['M11', 'M1', 'M11'], ['M1', 'M21', '                                     'M11']], [['M1', 'M11', 'M21'], ['M11', 'M21', 'M11'], ['M3', 'M17', 'M11'], ['M11'                                     ', 'M17', 'M11'], ['M3', 'M11', 'M17'], ['M1', 'M21', 'M11']], [['M1', 'M11', 'M21'                                     '], ['M3', 'M11', 'M21'], ['M1', 'M21', 'M11'], ['M3', 'M21', 'M11']], [['M1', 'M11                                     1', 'M21'], ['M11', 'M21', 'M11'], ['M13', 'M1', 'M11'], ['M11', 'M1', 'M11'], ['M1                                     13', 'M11', 'M1'], ['M1', 'M21', 'M11']], [['M1', 'M11', 'M21'], ['M11', 'M21', 'M1                                     11'], ['M11', 'M17', 'M11'], ['M13', 'M17', 'M11'], ['M1', 'M21', 'M11'], ['M13', '                                     'M11', 'M17']], [['M1', 'M11', 'M21'], ['M1', 'M21', 'M11'], ['M13', 'M11', 'M21'],                                     , ['M13', 'M21', 'M11']], [['M1', 'M11', 'M21'], ['M11', 'M21', 'M11'], ['M8', 'M1'                                     ', 'M11'], ['M11', 'M1', 'M11'], ['M1', 'M21', 'M11'], ['M8', 'M11', 'M1']], [['M1'                                     ', 'M11', 'M21'], ['M11', 'M21', 'M11'], ['M8', 'M17', 'M11'], ['M11', 'M17', 'M11'                                     '], ['M1', 'M21', 'M11'], ['M8', 'M11', 'M17']], [['M1', 'M11', 'M21'], ['M1', 'M21                                     1', 'M11'], ['M8', 'M21', 'M11'], ['M8', 'M11', 'M21']], [['M1', 'M11', 'M21'], ['M                                     M30', 'M1', 'M11'], ['M11', 'M21', 'M11'], ['M11', 'M1', 'M11'], ['M1', 'M21', 'M11                                     1'], ['M30', 'M11', 'M1']], [['M1', 'M11', 'M21'], ['M11', 'M21', 'M11'], ['M11', '                                     'M17', 'M11'], ['M1', 'M21', 'M11'], ['M30', 'M17', 'M11'], ['M30', 'M11', 'M17']],                                     , [['M1', 'M11', 'M21'], ['M30', 'M21', 'M11'], ['M1', 'M21', 'M11'], ['M30', 'M11'                                     ', 'M21']], [['M4', 'M17', 'M1'], ['M1', 'M11', 'M21'], ['M4', 'M11', 'M17'], ['M11                                     1', 'M21', 'M11'], ['M4', 'M11', 'M1'], ['M11', 'M17', 'M11'], ['M1', 'M21', 'M11']                                     ], ['M17', 'M11', 'M1']], [['M4', 'M17', 'M11'], ['M1', 'M11', 'M21'], ['M4', 'M11'                                     ', 'M17'], ['M11', 'M21', 'M11'], ['M11', 'M17', 'M11'], ['M1', 'M21', 'M11']], [['                                     'M1', 'M11', 'M21'], ['M4', 'M11', 'M21'], ['M4', 'M17', 'M21'], ['M4', 'M11', 'M17                                     7'], ['M11', 'M21', 'M11'], ['M17', 'M11', 'M21'], ['M11', 'M17', 'M11'], ['M1', 'M                                     M21', 'M11']], [['M1', 'M11', 'M21'], ['M25', 'M11', 'M17'], ['M11', 'M21', 'M11'],                                     , ['M25', 'M17', 'M1'], ['M11', 'M17', 'M11'], ['M1', 'M21', 'M11'], ['M17', 'M11',                                     , 'M1'], ['M25', 'M11', 'M1']], [['M1', 'M11', 'M21'], ['M25', 'M11', 'M17'], ['M11                                     1', 'M21', 'M11'], ['M25', 'M17', 'M11'], ['M11', 'M17', 'M11'], ['M1', 'M21', 'M11                                     1']], [['M1', 'M11', 'M21'], ['M25', 'M11', 'M17'], ['M11', 'M21', 'M11'], ['M17',                                       'M11', 'M21'], ['M25', 'M17', 'M21'], ['M25', 'M11', 'M21'], ['M11', 'M17', 'M11']                                     ], ['M1', 'M21', 'M11']], [['M1', 'M11', 'M21'], ['M11', 'M21', 'M11'], ['M2', 'M11                                     1', 'M1'], ['M11', 'M1', 'M11'], ['M1', 'M21', 'M11'], ['M2', 'M1', 'M11']], [['M1'                                     ', 'M11', 'M21'], ['M11', 'M21', 'M11'], ['M2', 'M17', 'M11'], ['M2', 'M11', 'M17']                                     ], ['M11', 'M17', 'M11'], ['M1', 'M21', 'M11']], [['M1', 'M11', 'M21'], ['M2', 'M21                                     1', 'M11'], ['M2', 'M11', 'M21'], ['M1', 'M21', 'M11']], [['M1', 'M11', 'M21'], ['M                                     M11', 'M21', 'M11'], ['M16', 'M11', 'M1'], ['M11', 'M1', 'M11'], ['M1', 'M21', 'M11                                     1'], ['M16', 'M1', 'M11']], [['M1', 'M11', 'M21'], ['M11', 'M21', 'M11'], ['M11', '                                     'M17', 'M11'], ['M16', 'M17', 'M11'], ['M16', 'M11', 'M17'], ['M1', 'M21', 'M11']],                                     , [['M16', 'M21', 'M11'], ['M1', 'M11', 'M21'], ['M1', 'M21', 'M11'], ['M16', 'M11'                                     ', 'M21']], [['M15', 'M11', 'M17'], ['M1', 'M11', 'M21'], ['M11', 'M21', 'M11'], ['                                     'M11', 'M17', 'M11'], ['M1', 'M21', 'M11'], ['M15', 'M11', 'M1'], ['M17', 'M11', 'M                                     M1'], ['M15', 'M17', 'M1']], [['M15', 'M11', 'M17'], ['M1', 'M11', 'M21'], ['M11',                                       'M21', 'M11'], ['M11', 'M17', 'M11'], ['M1', 'M21', 'M11'], ['M15', 'M17', 'M11']]                                     ], [['M15', 'M11', 'M17'], ['M1', 'M11', 'M21'], ['M11', 'M21', 'M11'], ['M15', 'M1                                     11', 'M21'], ['M17', 'M11', 'M21'], ['M11', 'M17', 'M11'], ['M1', 'M21', 'M11'], ['                                     'M15', 'M17', 'M21']], [['M1', 'M11', 'M21'], ['M11', 'M21', 'M11'], ['M6', 'M11',                                       'M1'], ['M11', 'M17', 'M11'], ['M1', 'M21', 'M11'], ['M17', 'M11', 'M1'], ['M6', '                                     'M11', 'M17'], ['M6', 'M17', 'M1']], [['M1', 'M11', 'M21'], ['M11', 'M21', 'M11'],                                       ['M11', 'M17', 'M11'], ['M1', 'M21', 'M11'], ['M6', 'M11', 'M17'], ['M6', 'M17', '                                     'M11']], [['M6', 'M17', 'M21'], ['M1', 'M11', 'M21'], ['M6', 'M11', 'M21'], ['M11',                                     , 'M21', 'M11'], ['M17', 'M11', 'M21'], ['M11', 'M17', 'M11'], ['M1', 'M21', 'M11']                                     ], ['M6', 'M11', 'M17']], [['M1', 'M11', 'M21'], ['M26', 'M17', 'M1'], ['M11', 'M21                                     1', 'M11'], ['M11', 'M17', 'M11'], ['M1', 'M21', 'M11'], ['M17', 'M11', 'M1'], ['M2                                     26', 'M11', 'M1'], ['M26', 'M11', 'M17']], [['M1', 'M11', 'M21'], ['M26', 'M17', 'M                                     M11'], ['M11', 'M21', 'M11'], ['M11', 'M17', 'M11'], ['M1', 'M21', 'M11'], ['M26',                                       'M11', 'M17']], [['M1', 'M11', 'M21'], ['M11', 'M21', 'M11'], ['M26', 'M17', 'M21'                                     '], ['M17', 'M11', 'M21'], ['M26', 'M11', 'M21'], ['M11', 'M17', 'M11'], ['M1', 'M2                                     21', 'M11'], ['M26', 'M11', 'M17']], [['M1', 'M11', 'M21'], ['M11', 'M21', 'M11'],                                       ['M23', 'M17', 'M1'], ['M11', 'M17', 'M11'], ['M1', 'M21', 'M11'], ['M17', 'M11',                                       'M1'], ['M23', 'M11', 'M1'], ['M23', 'M11', 'M17']], [['M1', 'M11', 'M21'], ['M11'                                     ', 'M21', 'M11'], ['M23', 'M17', 'M11'], ['M11', 'M17', 'M11'], ['M1', 'M21', 'M11'                                     '], ['M23', 'M11', 'M17']], [['M1', 'M11', 'M21'], ['M11', 'M21', 'M11'], ['M17', '                                     'M11', 'M21'], ['M23', 'M11', 'M21'], ['M23', 'M17', 'M21'], ['M11', 'M17', 'M11'],                                     , ['M1', 'M21', 'M11'], ['M23', 'M11', 'M17']], [['M1', 'M11', 'M21'], ['M11', 'M21                                     1', 'M11'], ['M11', 'M17', 'M11'], ['M20', 'M17', 'M1'], ['M1', 'M21', 'M11'], ['M1                                     17', 'M11', 'M1'], ['M20', 'M11', 'M1'], ['M20', 'M11', 'M17']], [['M1', 'M11', 'M2                                     21'], ['M11', 'M21', 'M11'], ['M11', 'M17', 'M11'], ['M20', 'M17', 'M11'], ['M1', '                                     'M21', 'M11'], ['M20', 'M11', 'M17']], [['M1', 'M11', 'M21'], ['M11', 'M21', 'M11']                                     ], ['M17', 'M11', 'M21'], ['M20', 'M11', 'M21'], ['M11', 'M17', 'M11'], ['M1', 'M21                                     1', 'M11'], ['M20', 'M17', 'M21'], ['M20', 'M11', 'M17']], [['M1', 'M11', 'M21'], [                                     ['M11', 'M21', 'M11'], ['M11', 'M17', 'M11'], ['M14', 'M11', 'M1'], ['M1', 'M21', '                                     'M11'], ['M17', 'M11', 'M1'], ['M14', 'M17', 'M1'], ['M14', 'M11', 'M17']], [['M1',                                     , 'M11', 'M21'], ['M11', 'M21', 'M11'], ['M11', 'M17', 'M11'], ['M1', 'M21', 'M11']                                     ], ['M14', 'M17', 'M11'], ['M14', 'M11', 'M17']], [['M1', 'M11', 'M21'], ['M11', 'M                                     M21', 'M11'], ['M14', 'M11', 'M21'], ['M17', 'M11', 'M21'], ['M11', 'M17', 'M11'],                                       ['M1', 'M21', 'M11'], ['M14', 'M11', 'M17'], ['M14', 'M17', 'M21']], [['M22', 'M17                                     7', 'M1'], ['M1', 'M11', 'M21'], ['M11', 'M21', 'M11'], ['M11', 'M17', 'M11'], ['M1                                     1', 'M21', 'M11'], ['M17', 'M11', 'M1'], ['M22', 'M11', 'M1'], ['M22', 'M11', 'M17'                                     ']], [['M22', 'M17', 'M11'], ['M1', 'M11', 'M21'], ['M11', 'M21', 'M11'], ['M11', '                                     'M17', 'M11'], ['M1', 'M21', 'M11'], ['M22', 'M11', 'M17']], [['M1', 'M11', 'M21'],                                     , ['M22', 'M17', 'M21'], ['M11', 'M21', 'M11'], ['M17', 'M11', 'M21'], ['M22', 'M11                                     1', 'M21'], ['M11', 'M17', 'M11'], ['M1', 'M21', 'M11'], ['M22', 'M11', 'M17']], [[                                     ['M1', 'M11', 'M21'], ['M11', 'M21', 'M11'], ['M9', 'M17', 'M1'], ['M11', 'M17', 'M                                     M11'], ['M9', 'M11', 'M1'], ['M1', 'M21', 'M11'], ['M17', 'M11', 'M1'], ['M9', 'M11                                     1', 'M17']], [['M1', 'M11', 'M21'], ['M11', 'M21', 'M11'], ['M9', 'M17', 'M11'], ['                                     'M11', 'M17', 'M11'], ['M1', 'M21', 'M11'], ['M9', 'M11', 'M17']], [['M1', 'M11', '                                     'M21'], ['M9', 'M11', 'M21'], ['M11', 'M21', 'M11'], ['M17', 'M11', 'M21'], ['M9',                                       'M17', 'M21'], ['M11', 'M17', 'M11'], ['M1', 'M21', 'M11'], ['M9', 'M11', 'M17']],                                     , [['M1', 'M11', 'M21'], ['M11', 'M21', 'M11'], ['M5', 'M17', 'M1'], ['M5', 'M11',                                       'M1'], ['M11', 'M17', 'M11'], ['M1', 'M21', 'M11'], ['M17', 'M11', 'M1'], ['M5', '                                     'M11', 'M17']], [['M1', 'M11', 'M21'], ['M11', 'M21', 'M11'], ['M5', 'M17', 'M11'],                                     , ['M11', 'M17', 'M11'], ['M1', 'M21', 'M11'], ['M5', 'M11', 'M17']], [['M1', 'M11'                                     ', 'M21'], ['M5', 'M11', 'M21'], ['M11', 'M21', 'M11'], ['M17', 'M11', 'M21'], ['M1                                     11', 'M17', 'M11'], ['M5', 'M17', 'M21'], ['M1', 'M21', 'M11'], ['M5', 'M11', 'M17'                                     ']]]}

module17 benign:
Homology:
 {'0': [[0, -1], [0, 0.01199972], [0, 0.0193165], [0, 0.02381019], [0, 0.04024641], [0, 0.06143583]], '1': [[0.1968585, -1], [0.2479341, -1], [-0.1077423, -0.083582                                     259], [-0.1093989, -0.08162369], [-0.2100371, -0.08162369], [-0.1667328, -0.0701154                                     45], [-0.3170302, -0.03792886], [0.02534685, 0.05614883], [-0.01093842, 0.1426303],                                     , [-0.008716014, 0.1610436], [0.1788775, 0.192142], [0.1777222, 0.192142], [0.09899                                     9946, 0.2211368], [-0.04304633, 0.2249542], [0.2080958, 0.2249542], [0.2305459, 0.2                                     2312606], [0.1961816, 0.2343351], [0.1826526, 0.2368134], [0.1225451, 0.2401545], [                                     [-0.1009025, 0.2441857], [0.1013222, 0.2518606], [0.07080541, 0.2748231], [-0.14566                                     676, 0.2754205], [0.07852877, 0.3148367], [-0.1123631, 0.3448074], [-0.1079803, 0.3                                     3597349], [0.2084082, 0.4124762], [0.3058746, 0.4626331], [0.4300775, 0.4626331], [                                     [0.09455781, 0.5021774], [0.1797137, 0.5021774], [0.02430756, 1.005732]], '2': [[-0                                     0.07011545, -1], [-0.0121665, -1], [0.0109227, -1], [0.01564048, -1], [0.01564048,                                       -1], [0.01564048, -1], [0.02202953, -1], [0.02202953, -1], [0.03574572, -1], [0.03                                     3640039, -1], [0.03640039, -1], [0.03640039, -1], [0.03640039, -1], [0.03640039, -1                                     1], [0.04052394, -1], [0.04052394, -1], [0.04052394, -1], [0.04052394, -1], [0.0507                                     77133, -1], [0.05077133, -1], [0.05077133, -1], [0.05077133, -1], [0.05840927, -1],                                     , [0.05840927, -1], [0.06602884, -1], [0.06602884, -1], [0.06602884, -1], [0.066028                                     884, -1], [0.06602884, -1], [0.105303, -1], [0.105303, -1], [0.105303, -1], [0.1053                                     303, -1], [0.1292802, -1], [0.1305123, -1], [0.1305123, -1], [0.1459656, -1], [0.14                                     459656, -1], [0.1610436, -1], [0.1610436, -1], [0.1610436, -1], [0.1610436, -1], [0                                     0.1610436, -1], [0.1610436, -1], [0.1623419, -1], [0.1623419, -1], [0.1623419, -1],                                     , [0.1623419, -1], [0.1623419, -1], [0.1623419, -1], [0.1623419, -1], [0.1852862, -                                     -1], [0.1972523, -1], [0.2099179, -1], [0.2099179, -1], [0.2099179, -1], [0.2099179                                     9, -1], [0.2200082, -1], [0.2200082, -1], [0.2200082, -1], [0.2249542, -1], [0.2281                                     1203, -1], [0.2281203, -1], [0.2312606, -1], [0.2386941, -1], [0.2386941, -1], [0.2                                     2398974, -1], [0.2398974, -1], [0.2398974, -1], [0.2401545, -1], [0.2401545, -1], [                                     [0.2466883, -1], [0.2466883, -1], [0.2466883, -1], [0.2518606, -1], [0.2518606, -1]                                     ], [0.2547113, -1], [0.2547113, -1], [0.2547113, -1], [0.2547113, -1], [0.2547113,                                       -1], [0.2547113, -1], [0.2547113, -1], [0.2645583, -1], [0.2645583, -1], [0.264558                                     83, -1], [0.2748231, -1], [0.2754205, -1], [0.2777164, -1], [0.2777164, -1], [0.277                                     77164, -1], [0.2787186, -1], [0.2902255, -1], [0.2902255, -1], [0.2902255, -1], [0.                                     .3008152, -1], [0.3008152, -1], [0.3062343, -1], [0.309671, -1], [0.309671, -1], [0                                     0.3148367, -1], [0.3148367, -1], [0.3148367, -1], [0.3148367, -1], [0.3148367, -1],                                     , [0.3297566, -1], [0.3297566, -1], [0.3297566, -1], [0.3297566, -1], [0.3346847, -                                     -1], [0.3346847, -1], [0.3346847, -1], [0.3346847, -1], [0.3346847, -1], [0.3346847                                     7, -1], [0.3347386, -1], [0.34675, -1], [0.34675, -1], [0.34675, -1], [0.359175, -1                                     1], [0.359175, -1], [0.359175, -1], [0.359175, -1], [0.359175, -1], [0.359175, -1],                                     , [0.3597349, -1], [0.3678564, -1], [0.3678564, -1], [0.3678564, -1], [0.3960599, -                                     -1], [0.3960599, -1], [0.4124762, -1], [0.4124762, -1], [0.4124762, -1], [0.4124762                                     2, -1], [0.4164686, -1], [0.4164686, -1], [0.4164686, -1], [0.4164686, -1], [0.4174                                     474, -1], [0.417474, -1], [0.417474, -1], [0.417474, -1], [0.417474, -1], [0.417474                                     4, -1], [0.446448, -1], [0.446448, -1], [0.446448, -1], [0.446448, -1], [0.446448,                                       -1], [0.4584776, -1], [0.4584776, -1], [0.4626331, -1], [0.4626331, -1], [0.462633                                     31, -1], [0.4626331, -1], [0.4700725, -1], [0.4700725, -1], [0.4700725, -1], [0.470                                     00725, -1], [0.4700725, -1], [0.4700725, -1], [0.4700725, -1], [0.4700725, -1], [0.                                     .4700725, -1], [0.4785881, -1], [0.4785881, -1], [0.4785881, -1], [0.4785881, -1],                                       [0.4785881, -1], [0.4785881, -1], [0.4785881, -1], [0.4785881, -1], [0.5021774, -1                                     1], [0.5021774, -1], [0.5021774, -1], [0.5304806, -1], [0.5304806, -1], [0.5304806,                                     , -1], [0.5304806, -1], [0.5304806, -1], [0.5487619, -1], [0.5487619, -1], [0.54876                                     619, -1], [0.593413, -1], [0.593413, -1], [0.593413, -1], [0.593413, -1], [0.593413                                     3, -1], [0.593413, -1], [0.593413, -1], [0.593413, -1], [0.593413, -1], [0.593413,                                       -1], [0.593413, -1], [0.5973465, -1], [0.5973465, -1], [0.6115937, -1], [0.6115937                                     7, -1], [0.6115937, -1], [0.6115937, -1], [0.6115937, -1], [0.6227658, -1], [0.6227                                     7658, -1], [0.6227658, -1], [0.6227658, -1], [0.6350702, -1], [0.6350702, -1], [0.6                                     6436893, -1], [0.6436893, -1], [0.6436893, -1], [0.6436893, -1], [0.6436893, -1], [                                     [0.7288382, -1], [0.7288382, -1], [0.7288382, -1], [0.7288382, -1], [0.7829565, -1]                                     ], [0.7829565, -1], [0.7829565, -1], [0.7829565, -1], [0.7829565, -1], [0.7829565,                                       -1], [0.7829565, -1], [0.9132554, -1], [0.9132554, -1], [0.9320708, -1], [0.932070                                     08, -1], [0.9320708, -1], [0.9320708, -1], [0.9320708, -1], [0.9320708, -1], [0.932                                     20708, -1], [0.9320708, -1], [1.005732, -1], [1.005732, -1], [1.005732, -1], [1.005                                     5732, -1], [1.005732, -1], [1.005732, -1], [1.065102, -1]]}
representative:
 {'0': [[['APEX2']], [['PAFAH1B3']], [['NEDD8']], [['BLOC1S2']], [['SNRPC']], [['GRPEL2']]], '1': [[['RNF168', 'COMMD1'], ['ZMYM6', 'HCCS'], ['RGS10', 'RRAGB'], ['R                                     RNF168', 'MRPS2'], ['UST', 'HABP4'], ['MRPS2', 'ZMYM6'], ['HABP4', 'COMMD1'], ['RGS                                     S10', 'UST'], ['RRAGB', 'HCCS']], [['HOXB7', 'ZMYM6'], ['HOXB7', 'HABP4'], ['ZMYM6'                                     ', 'HCCS'], ['RGS10', 'RRAGB'], ['UST', 'HABP4'], ['RGS10', 'UST'], ['RRAGB', 'HCCS                                     S']], [['APEX2', 'CHKA'], ['CHKA', 'APEX2']], [['ZMYM6', 'HCCS'], ['ZMYM6', 'APEX2'                                     '], ['RRAGB', 'HCCS'], ['RRAGB', 'APEX2']], [['RNF168', 'MRPS2'], ['MRPS2', 'RNF168                                     8']], [['TSPAN31', 'SIRT7'], ['SIRT7', 'TSPAN31']], [['ZNF787', 'RRAGB'], ['RRAGB',                                     , 'ZNF787']], [['RNF168', 'MRPS2'], ['GFOD1', 'HCCS'], ['MRPS2', 'ZMYM6'], ['GFOD1'                                     ', 'KCTD18'], ['RNF168', 'NOP16'], ['SUFU', 'NOP16'], ['ZMYM6', 'HCCS'], ['SEC61B',                                     , 'SUFU'], ['SEC61B', 'KCTD18']], [['RGS10', 'RRAGB'], ['GFOD1', 'HCCS'], ['GFOD1',                                     , 'KCTD18'], ['RGS10', 'KCTD18'], ['RRAGB', 'HCCS']], [['RNF168', 'MRPS2'], ['ZMYM6                                     6', 'HCCS'], ['MRPS2', 'ZMYM6'], ['NECAP1', 'HCCS'], ['RNF168', 'NOP16'], ['SUFU',                                       'NOP16'], ['NECAP1', 'SUFU']], [['GRPEL2', 'KCTD18'], ['GRPEL2', 'EXOC8'], ['GFOD1                                     1', 'EXOC8'], ['GFOD1', 'KCTD18']], [['GRPEL2', 'KCTD18'], ['KCTD18', 'GRPEL2']], [                                     [['RNF168', 'MRPS2'], ['ZMYM6', 'HCCS'], ['MRPS2', 'ZMYM6'], ['NECAP1', 'HCCS'], ['                                     'RNF168', 'NOP16'], ['SUFU', 'NOP16'], ['SEC61B', 'SUFU'], ['NECAP1', 'RPA2'], ['SE                                     EC61B', 'RPA2']], [['RNF168', 'MRPS2'], ['GFOD1', 'HCCS'], ['MRPS2', 'ZMYM6'], ['ZM                                     MYM6', 'HCCS'], ['TCEAL1', 'RNF168'], ['TCEAL1', 'GFOD1']], [['APEX2', 'NOP16'], ['                                     'RNF168', 'MRPS2'], ['ZMYM6', 'HCCS'], ['MRPS2', 'ZMYM6'], ['RNF168', 'NOP16'], ['R                                     RRAGB', 'HCCS'], ['RRAGB', 'APEX2']], [['GFOD1', 'EXOC8'], ['TCEAL1', 'GFOD1'], ['B                                     BLOC1S2', 'EXOC8'], ['BLOC1S2', 'EXOSC7'], ['TCEAL1', 'EXOSC7']], [['FDPS', 'DDX19B                                     B'], ['DDX19B', 'H3-3A'], ['H3-3A', 'FDPS']], [['DNAJC8', 'ZMYM6'], ['RNF168', 'MRP                                     PS2'], ['MRPS2', 'ZMYM6'], ['RNF168', 'NOP16'], ['NEDD8', 'DDX19B'], ['NOP16', 'SNR                                     RPC'], ['DDX19B', 'H3-3A'], ['DNAJC8', 'H3-3A'], ['NEDD8', 'SNRPC']], [['EXOSC7', '                                     'BLOC1S2'], ['GFOD1', 'EXOC8'], ['TCEAL1', 'GFOD1'], ['BLOC1S2', 'EXOC8'], ['TCEAL1                                     1', 'EXOSC7']], [['KLC4', 'EXOC8'], ['EXOC8', 'KLC4']], [['ZMYM6', 'HCCS'], ['DNAJC                                     C8', 'ZMYM6'], ['DDX19B', 'H3-3A'], ['DNAJC8', 'H3-3A'], ['DDX19B', 'HCCS']], [['RN                                     NF168', 'COMMD1'], ['RNF168', 'NOP16'], ['SUFU', 'NOP16'], ['SEC61B', 'SUFU'], ['CO                                     OMMD1', 'SEC61B']], [['ZMYM6', 'HCCS'], ['RNF168', 'MRPS2'], ['MRPS2', 'ZMYM6'], ['                                     'SEC61B', 'RRAGB'], ['RNF168', 'NOP16'], ['SUFU', 'NOP16'], ['SEC61B', 'SUFU'], ['R                                     RRAGB', 'HCCS']], [['HOXB7', 'ZMYM6'], ['GFOD1', 'HCCS'], ['ZMYM6', 'HCCS'], ['TCEA                                     AL1', 'HOXB7'], ['TCEAL1', 'GFOD1']], [['DNAJC8', 'ZMYM6'], ['RNF168', 'MRPS2'], ['                                     'MRPS2', 'ZMYM6'], ['RNF168', 'NOP16'], ['DNAJC8', 'H3-3A'], ['NOP16', 'H3-3A']], [                                     [['RNF168', 'MRPS2'], ['KLC4', 'EXOC8'], ['MRPS2', 'ZMYM6'], ['GFOD1', 'HCCS'], ['R                                     RNF168', 'KLC4'], ['ZMYM6', 'HCCS'], ['GFOD1', 'EXOC8']], [['ZMYM6', 'HCCS'], ['DNA                                     AJC8', 'ZMYM6'], ['GFOD1', 'HCCS'], ['KLC4', 'EXOC8'], ['GFOD1', 'EXOC8'], ['DDX19B                                     B', 'KLC4'], ['DDX19B', 'H3-3A'], ['DNAJC8', 'H3-3A']], [['RNF168', 'COMMD1'], ['ZM                                     MYM6', 'HCCS'], ['RGS10', 'RRAGB'], ['RNF168', 'MRPS2'], ['UST', 'HABP4'], ['COMMD1                                     1', 'HABP4'], ['MRPS2', 'ZMYM6'], ['RGS10', 'UST'], ['RRAGB', 'HCCS']], [['RNF168',                                     , 'COMMD1'], ['RNF168', 'NOP16'], ['NOP16', 'SNRPC'], ['SNRPC', 'COMMD1']], [['ZMYM                                     M6', 'HCCS'], ['DNAJC8', 'ZMYM6'], ['GFOD1', 'HCCS'], ['DDX19B', 'SIRT7'], ['DDX19B                                     B', 'H3-3A'], ['DNAJC8', 'H3-3A'], ['TSPAN31', 'SIRT7'], ['GFOD1', 'TSPAN31']], [['                                     'DNAJC8', 'ZMYM6'], ['DDX19B', 'H3-3A'], ['DNAJC8', 'H3-3A'], ['DDX19B', 'NOC2L'],                                       ['ZMYM6', 'NOC2L']], [['RGS10', 'RRAGB'], ['UST', 'HABP4'], ['ZNF787', 'RRAGB'], [                                     ['ZNF787', 'HABP4'], ['RGS10', 'UST']]], '2': [[['TCEAL1', 'SIRT7', 'TSPAN31'], ['T                                     TCEAL1', 'GFOD1', 'TSPAN31'], ['GFOD1', 'SIRT7', 'TSPAN31'], ['TCEAL1', 'GFOD1', 'S                                     SIRT7']], [['GFOD1', 'RRAGB', 'EXOC8'], ['RRAGB', 'GFOD1', 'HCCS'], ['GFOD1', 'RRAG                                     GB', 'HCCS'], ['RRAGB', 'GFOD1', 'EXOC8']], [['ZMYM6', 'APEX2', 'NOC2L'], ['RRAGB',                                     , 'APEX2', 'RRAGB'], ['RRAGB', 'GFOD1', 'HCCS'], ['GFOD1', 'RRAGB', 'HCCS'], ['RRAG                                     GB', 'GFOD1', 'RRAGB'], ['APEX2', 'RRAGB', 'APEX2'], ['APEX2', 'ZMYM6', 'NOC2L'], [                                     ['APEX2', 'ZMYM6', 'APEX2']], [['RRAGB', 'GFOD1', 'HCCS'], ['NECAP1', 'RRAGB', 'HCC                                     CS'], ['ZNF787', 'RRAGB', 'HCCS'], ['ZNF787', 'RRAGB', 'ZNF787'], ['RRAGB', 'ZNF787                                     7', 'RRAGB'], ['GFOD1', 'RRAGB', 'HCCS'], ['RRAGB', 'GFOD1', 'RRAGB'], ['ZNF787', '                                     'NECAP1', 'HCCS'], ['NECAP1', 'ZNF787', 'RRAGB'], ['ZNF787', 'NECAP1', 'ZNF787']],                                       [['RRAGB', 'GFOD1', 'HCCS'], ['NECAP1', 'RRAGB', 'ZNF787'], ['RRAGB', 'ZNF787', 'R                                     RRAGB'], ['GFOD1', 'RRAGB', 'HCCS'], ['RRAGB', 'GFOD1', 'RRAGB'], ['NECAP1', 'ZNF78                                     87', 'RRAGB']], [['RRAGB', 'GFOD1', 'HCCS'], ['ZNF787', 'NECAP1', 'RRAGB'], ['ZNF78                                     87', 'RRAGB', 'ZNF787'], ['RRAGB', 'ZNF787', 'RRAGB'], ['GFOD1', 'RRAGB', 'HCCS'],                                       ['RRAGB', 'GFOD1', 'RRAGB'], ['NECAP1', 'ZNF787', 'RRAGB'], ['ZNF787', 'NECAP1', '                                     'ZNF787']], [['MRPS2', 'RNF168', 'COMMD1'], ['ZMYM6', 'APEX2', 'ZMYM6'], ['RNF168',                                     , 'MRPS2', 'ZMYM6'], ['MRPS2', 'RNF168', 'MRPS2'], ['RRAGB', 'GFOD1', 'HCCS'], ['MR                                     RPS2', 'ZMYM6', 'MRPS2'], ['RNF168', 'COMMD1', 'ZMYM6'], ['MRPS2', 'COMMD1', 'ZMYM6                                     6'], ['ZMYM6', 'MRPS2', 'ZMYM6'], ['GFOD1', 'RRAGB', 'HCCS'], ['RRAGB', 'GFOD1', 'R                                     RRAGB'], ['APEX2', 'RRAGB', 'APEX2'], ['RRAGB', 'APEX2', 'RRAGB'], ['APEX2', 'ZMYM6                                     6', 'APEX2']], [['MRPS2', 'RNF168', 'COMMD1'], ['ZMYM6', 'APEX2', 'ZMYM6'], ['MRPS2                                     2', 'RNF168', 'MRPS2'], ['RRAGB', 'GFOD1', 'HCCS'], ['MRPS2', 'ZMYM6', 'MRPS2'], ['                                     'GFOD1', 'RRAGB', 'HCCS'], ['ZMYM6', 'MRPS2', 'ZMYM6'], ['RNF168', 'MRPS2', 'COMMD1                                     1'], ['RRAGB', 'GFOD1', 'RRAGB'], ['APEX2', 'RRAGB', 'APEX2'], ['RRAGB', 'APEX2', '                                     'RRAGB'], ['APEX2', 'ZMYM6', 'APEX2']], [['RNF168', 'NOP16', 'SUFU'], ['SEC61B', 'N                                     NOP16', 'SUFU'], ['SEC61B', 'SUFU', 'NOP16'], ['RNF168', 'SUFU', 'NOP16']], [['NECA                                     AP1', 'RRAGB', 'NECAP1'], ['RRAGB', 'GFOD1', 'HCCS'], ['RRAGB', 'ZNF787', 'RRAGB'],                                     , ['GFOD1', 'RRAGB', 'HCCS'], ['RRAGB', 'GFOD1', 'RRAGB'], ['RRAGB', 'ZNF787', 'NEC                                     CAP1'], ['NECAP1', 'ZNF787', 'NECAP1'], ['NECAP1', 'ZNF787', 'RRAGB']], [['RRAGB',                                       'NECAP1', 'HCCS'], ['RRAGB', 'GFOD1', 'HCCS'], ['RRAGB', 'ZNF787', 'RRAGB'], ['GFO                                     OD1', 'RRAGB', 'HCCS'], ['RRAGB', 'GFOD1', 'RRAGB'], ['RRAGB', 'ZNF787', 'NECAP1'],                                     , ['ZNF787', 'NECAP1', 'HCCS'], ['ZNF787', 'RRAGB', 'HCCS']], [['RRAGB', 'GFOD1', '                                     'HCCS'], ['RRAGB', 'NECAP1', 'RRAGB'], ['ZNF787', 'RRAGB', 'ZNF787'], ['GFOD1', 'RR                                     RAGB', 'HCCS'], ['RRAGB', 'GFOD1', 'RRAGB'], ['RRAGB', 'ZNF787', 'NECAP1'], ['NECAP                                     P1', 'ZNF787', 'RRAGB'], ['ZNF787', 'NECAP1', 'ZNF787']], [['RRAGB', 'GFOD1', 'HCCS                                     S'], ['RRAGB', 'NECAP1', 'ZNF787'], ['RRAGB', 'ZNF787', 'RRAGB'], ['ZNF787', 'RRAGB                                     B', 'ZNF787'], ['GFOD1', 'RRAGB', 'HCCS'], ['RRAGB', 'GFOD1', 'RRAGB'], ['RRAGB', '                                     'ZNF787', 'NECAP1'], ['ZNF787', 'NECAP1', 'ZNF787']], [['RRAGB', 'GFOD1', 'HCCS'],                                       ['RRAGB', 'ZNF787', 'RRAGB'], ['ZNF787', 'RRAGB', 'NECAP1'], ['GFOD1', 'RRAGB', 'H                                     HCCS'], ['RRAGB', 'GFOD1', 'RRAGB'], ['RRAGB', 'ZNF787', 'NECAP1']], [['RRAGB', 'GF                                     FOD1', 'HCCS'], ['GFOD1', 'RRAGB', 'HCCS'], ['RRAGB', 'GFOD1', 'RRAGB'], ['APEX2',                                       'RRAGB', 'ORC3'], ['RRAGB', 'APEX2', 'ORC3'], ['RRAGB', 'APEX2', 'RRAGB']], [['RRA                                     AGB', 'GFOD1', 'HCCS'], ['GFOD1', 'RRAGB', 'HCCS'], ['GFOD1', 'RRAGB', 'ORC3'], ['R                                     RRAGB', 'GFOD1', 'ORC3']], [['RRAGB', 'GFOD1', 'HCCS'], ['RRAGB', 'ZNF787', 'RRAGB'                                     '], ['GFOD1', 'RRAGB', 'HCCS'], ['RRAGB', 'GFOD1', 'RRAGB'], ['NECAP1', 'RRAGB', 'O                                     ORC3'], ['RRAGB', 'ZNF787', 'ORC3'], ['NECAP1', 'ZNF787', 'RRAGB'], ['NECAP1', 'ZNF                                     F787', 'ORC3']], [['RRAGB', 'GFOD1', 'HCCS'], ['RRAGB', 'ZNF787', 'RRAGB'], ['GFOD1                                     1', 'RRAGB', 'HCCS'], ['RRAGB', 'GFOD1', 'RRAGB'], ['RRAGB', 'ZNF787', 'ORC3'], ['Z                                     ZNF787', 'RRAGB', 'ORC3']], [['RRAGB', 'GFOD1', 'EXOC8'], ['RRAGB', 'GFOD1', 'HCCS'                                     '], ['TCEAL1', 'GFOD1', 'EXOC8'], ['GFOD1', 'RRAGB', 'HCCS'], ['TCEAL1', 'GFOD1', '                                     'RRAGB'], ['TCEAL1', 'RRAGB', 'EXOC8']], [['GFOD1', 'RRAGB', 'HCCS'], ['TCEAL1', 'G                                     GFOD1', 'RRAGB'], ['RRAGB', 'GFOD1', 'HCCS'], ['TCEAL1', 'RRAGB', 'GFOD1']], [['TCE                                     EAL1', 'RRAGB', 'HCCS'], ['TCEAL1', 'GFOD1', 'RRAGB'], ['TCEAL1', 'GFOD1', 'HCCS'],                                     , ['GFOD1', 'RRAGB', 'HCCS']], [['TCEAL1', 'RRAGB', 'ORC3'], ['RRAGB', 'GFOD1', 'HC                                     CCS'], ['GFOD1', 'RRAGB', 'HCCS'], ['TCEAL1', 'GFOD1', 'RRAGB'], ['RRAGB', 'GFOD1',                                     , 'ORC3'], ['TCEAL1', 'GFOD1', 'ORC3']], [['TCEAL1', 'GFOD1', 'RRAGB'], ['ARHGAP24'                                     ', 'TCEAL1', 'GFOD1'], ['ARHGAP24', 'GFOD1', 'RRAGB'], ['ARHGAP24', 'TCEAL1', 'RRAG                                     GB']], [['ARHGAP24', 'TCEAL1', 'GFOD1'], ['TCEAL1', 'SIRT7', 'TSPAN31'], ['ARHGAP24                                     4', 'TCEAL1', 'SIRT7'], ['TCEAL1', 'GFOD1', 'TSPAN31'], ['ARHGAP24', 'GFOD1', 'SIRT                                     T7'], ['GFOD1', 'SIRT7', 'TSPAN31']], [['GFOD1', 'RRAGB', 'ZNF787'], ['GFOD1', 'RRA                                     AGB', 'NECAP1'], ['GFOD1', 'ZNF787', 'NECAP1'], ['RRAGB', 'ZNF787', 'NECAP1']], [['                                     'RRAGB', 'GFOD1', 'HCCS'], ['GFOD1', 'RRAGB', 'HCCS'], ['GFOD1', 'RRAGB', 'ZNF787']                                     ], ['GFOD1', 'ZNF787', 'ORC3'], ['RRAGB', 'ZNF787', 'ORC3'], ['RRAGB', 'GFOD1', 'OR                                     RC3']], [['RRAGB', 'GFOD1', 'HCCS'], ['RRAGB', 'ZNF787', 'RRAGB'], ['GFOD1', 'RRAGB                                     B', 'HCCS'], ['GFOD1', 'RRAGB', 'ZNF787'], ['RRAGB', 'GFOD1', 'RRAGB'], ['GFOD1', '                                     'ZNF787', 'RRAGB']], [['RRAGB', 'GFOD1', 'ZNF787'], ['GFOD1', 'RRAGB', 'ZNF787'], [                                     ['RRAGB', 'GFOD1', 'HCCS'], ['GFOD1', 'RRAGB', 'HCCS']], [['GFOD1', 'RRAGB', 'ZNF78                                     87'], ['TCEAL1', 'GFOD1', 'ZNF787'], ['TCEAL1', 'RRAGB', 'ZNF787'], ['TCEAL1', 'GFO                                     OD1', 'RRAGB']], [['APEX2', 'RRAGB', 'ZNF787'], ['APEX2', 'RRAGB', 'NECAP1'], ['APE                                     EX2', 'ZNF787', 'NECAP1'], ['RRAGB', 'ZNF787', 'NECAP1']], [['RRAGB', 'GFOD1', 'HCC                                     CS'], ['GFOD1', 'RRAGB', 'HCCS'], ['RRAGB', 'GFOD1', 'RRAGB'], ['RRAGB', 'APEX2', '                                     'ORC3'], ['APEX2', 'RRAGB', 'ZNF787'], ['RRAGB', 'ZNF787', 'ORC3'], ['RRAGB', 'APEX                                     X2', 'RRAGB'], ['APEX2', 'ZNF787', 'ORC3']], [['RRAGB', 'GFOD1', 'HCCS'], ['RRAGB',                                     , 'ZNF787', 'RRAGB'], ['GFOD1', 'RRAGB', 'HCCS'], ['RRAGB', 'GFOD1', 'RRAGB'], ['AP                                     PEX2', 'RRAGB', 'ZNF787'], ['APEX2', 'ZNF787', 'RRAGB']], [['RRAGB', 'APEX2', 'ZNF7                                     787'], ['RRAGB', 'GFOD1', 'HCCS'], ['GFOD1', 'RRAGB', 'HCCS'], ['RRAGB', 'GFOD1', '                                     'RRAGB'], ['APEX2', 'RRAGB', 'ZNF787'], ['RRAGB', 'APEX2', 'RRAGB']], [['RRAGB', 'G                                     GFOD1', 'HCCS'], ['NECAP1', 'RRAGB', 'GFOD1'], ['NECAP1', 'TCEAL1', 'GFOD1'], ['GFO                                     OD1', 'RRAGB', 'HCCS'], ['NECAP1', 'TCEAL1', 'RRAGB'], ['TCEAL1', 'GFOD1', 'RRAGB']                                     ]], [['COMMD1', 'DNAJC8', 'MRPS2'], ['COMMD1', 'DNAJC8', 'ZMYM6'], ['COMMD1', 'ZMYM                                     M6', 'MRPS2'], ['DNAJC8', 'ZMYM6', 'MRPS2']], [['ZMYM6', 'APEX2', 'ZMYM6'], ['RRAGB                                     B', 'GFOD1', 'HCCS'], ['DNAJC8', 'ZMYM6', 'MRPS2'], ['GFOD1', 'RRAGB', 'HCCS'], ['Z                                     ZMYM6', 'MRPS2', 'ZMYM6'], ['RRAGB', 'GFOD1', 'RRAGB'], ['APEX2', 'RRAGB', 'APEX2']                                     ], ['RRAGB', 'APEX2', 'RRAGB'], ['DNAJC8', 'MRPS2', 'ZMYM6'], ['APEX2', 'ZMYM6', 'A                                     APEX2']], [['RRAGB', 'NECAP1', 'ORC3'], ['RRAGB', 'GFOD1', 'HCCS'], ['RRAGB', 'ZNF7                                     787', 'RRAGB'], ['ZNF787', 'RRAGB', 'ZNF787'], ['GFOD1', 'RRAGB', 'HCCS'], ['RRAGB'                                     ', 'GFOD1', 'RRAGB'], ['RRAGB', 'ZNF787', 'NECAP1'], ['NECAP1', 'ZNF787', 'ORC3'],                                       ['RRAGB', 'ZNF787', 'ORC3'], ['ZNF787', 'NECAP1', 'ZNF787']], [['ZNF787', 'NECAP1'                                     ', 'ORC3'], ['RRAGB', 'GFOD1', 'HCCS'], ['RRAGB', 'ZNF787', 'RRAGB'], ['ZNF787', 'R                                     RRAGB', 'ZNF787'], ['GFOD1', 'RRAGB', 'HCCS'], ['RRAGB', 'GFOD1', 'RRAGB'], ['NECAP                                     P1', 'ZNF787', 'ORC3'], ['ZNF787', 'NECAP1', 'ZNF787']], [['TCEAL1', 'RRAGB', 'NECA                                     AP1'], ['NECAP1', 'RRAGB', 'GFOD1'], ['RRAGB', 'ZNF787', 'RRAGB'], ['NECAP1', 'TCEA                                     AL1', 'NECAP1'], ['NECAP1', 'TCEAL1', 'GFOD1'], ['RRAGB', 'GFOD1', 'RRAGB'], ['TCEA                                     AL1', 'GFOD1', 'RRAGB'], ['RRAGB', 'ZNF787', 'NECAP1'], ['NECAP1', 'ZNF787', 'NECAP                                     P1'], ['NECAP1', 'ZNF787', 'RRAGB']], [['TCEAL1', 'RRAGB', 'NECAP1'], ['RRAGB', 'GF                                     FOD1', 'HCCS'], ['TCEAL1', 'GFOD1', 'HCCS'], ['RRAGB', 'ZNF787', 'RRAGB'], ['TCEAL1                                     1', 'NECAP1', 'HCCS'], ['RRAGB', 'GFOD1', 'RRAGB'], ['TCEAL1', 'GFOD1', 'RRAGB'], [                                     ['RRAGB', 'ZNF787', 'NECAP1'], ['ZNF787', 'NECAP1', 'HCCS'], ['ZNF787', 'RRAGB', 'H                                     HCCS']], [['TCEAL1', 'RRAGB', 'NECAP1'], ['RRAGB', 'NECAP1', 'KCTD18'], ['RRAGB', '                                     'GFOD1', 'HCCS'], ['RRAGB', 'GFOD1', 'KCTD18'], ['TCEAL1', 'GFOD1', 'KCTD18'], ['TC                                     CEAL1', 'NECAP1', 'KCTD18'], ['GFOD1', 'RRAGB', 'HCCS'], ['TCEAL1', 'GFOD1', 'RRAGB                                     B']], [['TCEAL1', 'RRAGB', 'NECAP1'], ['RRAGB', 'ZNF787', 'RRAGB'], ['ZNF787', 'NEC                                     CAP1', 'ZNF787'], ['ZNF787', 'RRAGB', 'ZNF787'], ['TCEAL1', 'NECAP1', 'ORC3'], ['RR                                     RAGB', 'GFOD1', 'RRAGB'], ['TCEAL1', 'GFOD1', 'RRAGB'], ['RRAGB', 'ZNF787', 'NECAP1                                     1'], ['NECAP1', 'ZNF787', 'ORC3'], ['RRAGB', 'ZNF787', 'ORC3'], ['RRAGB', 'GFOD1',                                       'ORC3'], ['TCEAL1', 'GFOD1', 'ORC3']], [['TCEAL1', 'RRAGB', 'NECAP1'], ['ZNF787',                                       'RRAGB', 'ZNF787'], ['TCEAL1', 'NECAP1', 'RRAGB'], ['RRAGB', 'ZNF787', 'NECAP1'],                                       ['NECAP1', 'ZNF787', 'RRAGB'], ['ZNF787', 'NECAP1', 'ZNF787']], [['TCEAL1', 'RRAGB                                     B', 'NECAP1'], ['TCEAL1', 'RRAGB', 'ZNF787'], ['RRAGB', 'GFOD1', 'HCCS'], ['RRAGB',                                     , 'ZNF787', 'RRAGB'], ['ZNF787', 'RRAGB', 'ZNF787'], ['GFOD1', 'RRAGB', 'HCCS'], ['                                     'RRAGB', 'GFOD1', 'RRAGB'], ['RRAGB', 'ZNF787', 'NECAP1'], ['TCEAL1', 'NECAP1', 'ZN                                     NF787'], ['ZNF787', 'NECAP1', 'ZNF787']], [['ZNF787', 'RRAGB', 'APEX2'], ['RRAGB',                                       'GFOD1', 'HCCS'], ['RRAGB', 'ZNF787', 'RRAGB'], ['GFOD1', 'RRAGB', 'HCCS'], ['RRAG                                     GB', 'GFOD1', 'RRAGB'], ['APEX2', 'RRAGB', 'APEX2'], ['APEX2', 'RRAGB', 'ZNF787'],                                       ['APEX2', 'ZNF787', 'APEX2']], [['ZNF787', 'RRAGB', 'APEX2'], ['RRAGB', 'GFOD1', '                                     'HCCS'], ['RRAGB', 'ZNF787', 'RRAGB'], ['GFOD1', 'RRAGB', 'APEX2'], ['GFOD1', 'RRAG                                     GB', 'HCCS'], ['GFOD1', 'RRAGB', 'ZNF787'], ['RRAGB', 'GFOD1', 'RRAGB'], ['GFOD1',                                       'ZNF787', 'APEX2']], [['NECAP1', 'RRAGB', 'APEX2'], ['NECAP1', 'ZNF787', 'RRAGB'],                                     , ['ZNF787', 'RRAGB', 'APEX2'], ['NECAP1', 'ZNF787', 'APEX2']], [['ZNF787', 'RRAGB'                                     ', 'APEX2'], ['RRAGB', 'GFOD1', 'HCCS'], ['RRAGB', 'ZNF787', 'RRAGB'], ['GFOD1', 'R                                     RRAGB', 'HCCS'], ['RRAGB', 'GFOD1', 'RRAGB'], ['RRAGB', 'ZNF787', 'APEX2']], [['ZNF                                     F787', 'APEX2', 'ORC3'], ['ZNF787', 'RRAGB', 'APEX2'], ['RRAGB', 'GFOD1', 'HCCS'],                                       ['RRAGB', 'ZNF787', 'RRAGB'], ['GFOD1', 'RRAGB', 'HCCS'], ['RRAGB', 'GFOD1', 'RRAG                                     GB'], ['RRAGB', 'APEX2', 'ORC3'], ['RRAGB', 'ZNF787', 'ORC3']], [['ZNF787', 'RRAGB'                                     ', 'APEX2'], ['ZNF787', 'APEX2', 'RRAGB'], ['RRAGB', 'GFOD1', 'HCCS'], ['GFOD1', 'R                                     RRAGB', 'HCCS'], ['RRAGB', 'GFOD1', 'RRAGB'], ['RRAGB', 'APEX2', 'RRAGB']], [['ZNF7                                     787', 'RRAGB', 'APEX2'], ['ZNF787', 'APEX2', 'ZNF787'], ['RRAGB', 'GFOD1', 'HCCS'],                                     , ['ZNF787', 'RRAGB', 'ZNF787'], ['GFOD1', 'RRAGB', 'HCCS'], ['RRAGB', 'GFOD1', 'RR                                     RAGB'], ['APEX2', 'RRAGB', 'ZNF787'], ['RRAGB', 'APEX2', 'RRAGB']], [['SEC61B', 'SU                                     UFU', 'NFS1'], ['SEC61B', 'SUFU', 'NOP16'], ['SEC61B', 'NFS1', 'NOP16'], ['SUFU', '                                     'NFS1', 'NOP16']], [['ARHGEF3', 'RRAGB', 'HCCS'], ['RGS10', 'RRAGB', 'HCCS'], ['RGS                                     S10', 'ARHGEF3', 'HCCS'], ['RGS10', 'ARHGEF3', 'RRAGB']], [['APEX2', 'RRAGB', 'NECA                                     AP1'], ['GFOD1', 'RRAGB', 'NECAP1'], ['APEX2', 'ORC3', 'NECAP1'], ['GFOD1', 'ORC3',                                     , 'NECAP1'], ['RRAGB', 'GFOD1', 'RRAGB'], ['RRAGB', 'APEX2', 'ORC3'], ['RRAGB', 'AP                                     PEX2', 'RRAGB'], ['RRAGB', 'GFOD1', 'ORC3']], [['APEX2', 'RRAGB', 'NECAP1'], ['RRAG                                     GB', 'APEX2', 'RRAGB'], ['RRAGB', 'GFOD1', 'HCCS'], ['APEX2', 'ORC3', 'NECAP1'], ['                                     'GFOD1', 'RRAGB', 'HCCS'], ['NECAP1', 'ORC3', 'NECAP1'], ['RRAGB', 'GFOD1', 'RRAGB'                                     '], ['RRAGB', 'ZNF787', 'NECAP1'], ['RRAGB', 'APEX2', 'ORC3'], ['NECAP1', 'ZNF787',                                     , 'ORC3'], ['RRAGB', 'ZNF787', 'ORC3'], ['NECAP1', 'ZNF787', 'NECAP1']], [['APEX2',                                     , 'RRAGB', 'NECAP1'], ['RRAGB', 'GFOD1', 'HCCS'], ['APEX2', 'ORC3', 'NECAP1'], ['GF                                     FOD1', 'RRAGB', 'HCCS'], ['RRAGB', 'GFOD1', 'RRAGB'], ['RRAGB', 'APEX2', 'ORC3'], [                                     ['RRAGB', 'APEX2', 'RRAGB'], ['RRAGB', 'ORC3', 'NECAP1']], [['APEX2', 'RRAGB', 'NEC                                     CAP1'], ['RRAGB', 'GFOD1', 'HCCS'], ['APEX2', 'ORC3', 'NECAP1'], ['GFOD1', 'RRAGB',                                     , 'HCCS'], ['RRAGB', 'GFOD1', 'RRAGB'], ['RRAGB', 'ZNF787', 'NECAP1'], ['RRAGB', 'A                                     APEX2', 'ORC3'], ['RRAGB', 'ZNF787', 'ORC3'], ['RRAGB', 'APEX2', 'RRAGB'], ['ZNF787                                     7', 'ORC3', 'NECAP1']], [['RRAGB', 'NECAP1', 'EXOC8'], ['NECAP1', 'RRAGB', 'EXOC8']                                     ], ['ZNF787', 'RRAGB', 'ZNF787'], ['RRAGB', 'ZNF787', 'NECAP1'], ['NECAP1', 'ZNF787                                     7', 'RRAGB'], ['ZNF787', 'NECAP1', 'ZNF787']], [['TCEAL1', 'RRAGB', 'NECAP1'], ['TC                                     CEAL1', 'NECAP1', 'EXOC8'], ['RRAGB', 'GFOD1', 'EXOC8'], ['RRAGB', 'GFOD1', 'HCCS']                                     ], ['NECAP1', 'RRAGB', 'EXOC8'], ['TCEAL1', 'GFOD1', 'EXOC8'], ['ZNF787', 'RRAGB',                                       'ZNF787'], ['GFOD1', 'RRAGB', 'HCCS'], ['TCEAL1', 'GFOD1', 'RRAGB'], ['RRAGB', 'ZN                                     NF787', 'NECAP1'], ['NECAP1', 'ZNF787', 'RRAGB'], ['ZNF787', 'NECAP1', 'ZNF787']],                                       [['ZNF787', 'NECAP1', 'EXOC8'], ['RRAGB', 'GFOD1', 'HCCS'], ['NECAP1', 'RRAGB', 'E                                     EXOC8'], ['ZNF787', 'RRAGB', 'EXOC8'], ['RRAGB', 'ZNF787', 'RRAGB'], ['ZNF787', 'RR                                     RAGB', 'ZNF787'], ['GFOD1', 'RRAGB', 'HCCS'], ['RRAGB', 'GFOD1', 'RRAGB'], ['NECAP1                                     1', 'ZNF787', 'RRAGB'], ['ZNF787', 'NECAP1', 'ZNF787']], [['RGS10', 'SEC61B', 'NFS1                                     1'], ['RGS10', 'SEC61B', 'RRAGB'], ['RGS10', 'RRAGB', 'NFS1'], ['SEC61B', 'RRAGB',                                       'NFS1']], [['GFOD1', 'RGS10', 'RRAGB'], ['RGS10', 'RRAGB', 'HCCS'], ['GFOD1', 'RRA                                     AGB', 'HCCS'], ['GFOD1', 'ARHGEF3', 'HCCS'], ['GFOD1', 'RGS10', 'ARHGEF3'], ['RGS10                                     0', 'ARHGEF3', 'HCCS']], [['GFOD1', 'RGS10', 'RRAGB'], ['RGS10', 'RRAGB', 'HCCS'],                                       ['GFOD1', 'ARHGEF3', 'RRAGB'], ['ARHGEF3', 'RRAGB', 'HCCS'], ['GFOD1', 'RGS10', 'A                                     ARHGEF3'], ['RGS10', 'ARHGEF3', 'HCCS']], [['ZMYM6', 'APEX2', 'ZMYM6'], ['MRPS2', '                                     'RNF168', 'MRPS2'], ['RNF168', 'MRPS2', 'RNF168'], ['RNF168', 'EXOSC7', 'RNF168'],                                       ['TCEAL1', 'EXOSC7', 'RNF168'], ['RRAGB', 'GFOD1', 'HCCS'], ['MRPS2', 'ZMYM6', 'MR                                     RPS2'], ['GFOD1', 'RRAGB', 'HCCS'], ['ZMYM6', 'MRPS2', 'ZMYM6'], ['RRAGB', 'GFOD1',                                     , 'RRAGB'], ['APEX2', 'ZMYM6', 'APEX2'], ['APEX2', 'RRAGB', 'APEX2'], ['RRAGB', 'AP                                     PEX2', 'RRAGB'], ['TCEAL1', 'RNF168', 'EXOSC7']], [['RRAGB', 'GFOD1', 'HCCS'], ['GF                                     FOD1', 'RRAGB', 'HCCS'], ['RRAGB', 'GFOD1', 'RRAGB'], ['SEC61B', 'SUFU', 'NOP16'],                                       ['APEX2', 'RRAGB', 'APEX2'], ['NOP16', 'SUFU', 'NOP16'], ['SEC61B', 'NOP16', 'SUFU                                     U'], ['RRAGB', 'APEX2', 'RRAGB'], ['APEX2', 'NOP16', 'APEX2'], ['NOP16', 'APEX2', '                                     'NOP16']], [['RRAGB', 'APEX2', 'NOP16'], ['RRAGB', 'GFOD1', 'HCCS'], ['RGS10', 'RRA                                     AGB', 'NFS1'], ['RRAGB', 'NFS1', 'NOP16'], ['GFOD1', 'RRAGB', 'HCCS'], ['RRAGB', 'G                                     GFOD1', 'RRAGB'], ['RGS10', 'SEC61B', 'NFS1'], ['SEC61B', 'RRAGB', 'APEX2'], ['RGS1                                     10', 'SEC61B', 'RRAGB'], ['APEX2', 'NOP16', 'APEX2'], ['SEC61B', 'NFS1', 'NOP16'],                                       ['SEC61B', 'NOP16', 'APEX2'], ['APEX2', 'RRAGB', 'APEX2'], ['RRAGB', 'APEX2', 'RRA                                     AGB']], [['ARHGAP24', 'TCEAL1', 'KCTD18'], ['ARHGAP24', 'GFOD1', 'KCTD18'], ['ARHGA                                     AP24', 'TCEAL1', 'GFOD1'], ['TCEAL1', 'GFOD1', 'KCTD18']], [['RRAGB', 'NECAP1', 'KC                                     CTD18'], ['NECAP1', 'TCEAL1', 'KCTD18'], ['NECAP1', 'RRAGB', 'GFOD1'], ['RRAGB', 'G                                     GFOD1', 'KCTD18'], ['TCEAL1', 'GFOD1', 'KCTD18'], ['ZNF787', 'RRAGB', 'ZNF787'], ['                                     'NECAP1', 'TCEAL1', 'GFOD1'], ['RRAGB', 'ZNF787', 'NECAP1'], ['NECAP1', 'ZNF787', '                                     'RRAGB'], ['ZNF787', 'NECAP1', 'ZNF787']], [['NECAP1', 'TCEAL1', 'GRPEL2'], ['RRAGB                                     B', 'NECAP1', 'KCTD18'], ['RRAGB', 'GFOD1', 'KCTD18'], ['TCEAL1', 'KCTD18', 'GRPEL2                                     2'], ['NECAP1', 'RRAGB', 'GFOD1'], ['NECAP1', 'KCTD18', 'GRPEL2'], ['TCEAL1', 'GFOD                                     D1', 'KCTD18'], ['NECAP1', 'TCEAL1', 'GFOD1'], ['ZNF787', 'RRAGB', 'ZNF787'], ['RRA                                     AGB', 'ZNF787', 'NECAP1'], ['NECAP1', 'ZNF787', 'RRAGB'], ['ZNF787', 'NECAP1', 'ZNF                                     F787']], [['ZMYM6', 'APEX2', 'ZMYM6'], ['MRPS2', 'RNF168', 'MRPS2'], ['RNF168', 'MR                                     RPS2', 'RNF168'], ['RNF168', 'EXOSC7', 'RNF168'], ['RRAGB', 'GFOD1', 'HCCS'], ['BLO                                     OC1S2', 'RNF168', 'EXOSC7'], ['MRPS2', 'ZMYM6', 'MRPS2'], ['GFOD1', 'RRAGB', 'HCCS'                                     '], ['ZMYM6', 'MRPS2', 'ZMYM6'], ['RRAGB', 'GFOD1', 'RRAGB'], ['APEX2', 'RRAGB', 'A                                     APEX2'], ['RRAGB', 'APEX2', 'RRAGB'], ['APEX2', 'ZMYM6', 'APEX2'], ['BLOC1S2', 'EXO                                     OSC7', 'RNF168']], [['EXOSC7', 'RNF168', 'EXOSC7'], ['ZMYM6', 'APEX2', 'ZMYM6'], ['                                     'MRPS2', 'RNF168', 'MRPS2'], ['RNF168', 'EXOSC7', 'RNF168'], ['RNF168', 'MRPS2', 'R                                     RNF168'], ['RRAGB', 'GFOD1', 'HCCS'], ['MRPS2', 'ZMYM6', 'MRPS2'], ['GFOD1', 'RRAGB                                     B', 'HCCS'], ['EXOSC7', 'BLOC1S2', 'RNF168'], ['ZMYM6', 'MRPS2', 'ZMYM6'], ['RRAGB'                                     ', 'GFOD1', 'RRAGB'], ['APEX2', 'RRAGB', 'APEX2'], ['EXOSC7', 'BLOC1S2', 'EXOSC7'],                                     , ['RRAGB', 'APEX2', 'RRAGB'], ['APEX2', 'ZMYM6', 'APEX2'], ['BLOC1S2', 'EXOSC7', '                                     'RNF168']], [['ARHGAP24', 'GFOD1', 'ORC3'], ['ARHGAP24', 'TCEAL1', 'GFOD1'], ['TCEA                                     AL1', 'GFOD1', 'ORC3'], ['ARHGAP24', 'TCEAL1', 'ORC3']], [['NECAP1', 'TCEAL1', 'ORC                                     C3'], ['RRAGB', 'GFOD1', 'HCCS'], ['NECAP1', 'RRAGB', 'GFOD1'], ['RRAGB', 'ZNF787',                                     , 'RRAGB'], ['NECAP1', 'TCEAL1', 'GFOD1'], ['GFOD1', 'RRAGB', 'HCCS'], ['RRAGB', 'G                                     GFOD1', 'RRAGB'], ['NECAP1', 'ZNF787', 'ORC3'], ['RRAGB', 'ZNF787', 'ORC3'], ['NECA                                     AP1', 'ZNF787', 'RRAGB'], ['RRAGB', 'GFOD1', 'ORC3'], ['TCEAL1', 'GFOD1', 'ORC3']],                                     , [['TCEAL1', 'RRAGB', 'NECAP1'], ['TCEAL1', 'ORC3', 'NECAP1'], ['APEX2', 'RRAGB',                                       'NECAP1'], ['APEX2', 'ORC3', 'NECAP1'], ['RRAGB', 'GFOD1', 'RRAGB'], ['TCEAL1', 'G                                     GFOD1', 'RRAGB'], ['RRAGB', 'APEX2', 'ORC3'], ['RRAGB', 'APEX2', 'RRAGB'], ['RRAGB'                                     ', 'GFOD1', 'ORC3'], ['TCEAL1', 'GFOD1', 'ORC3']], [['NEDD8', 'DDX19B', 'FDPS'], ['                                     'NEDD8', 'NOP16', 'FDPS'], ['NEDD8', 'NOP16', 'H3-3A'], ['NEDD8', 'DDX19B', 'H3-3A'                                     '], ['DDX19B', 'H3-3A', 'FDPS'], ['NOP16', 'H3-3A', 'FDPS']], [['COMMD1', 'NEDD8',                                       'NOP16'], ['COMMD1', 'SEC61B', 'SNRPC'], ['NEDD8', 'NOP16', 'SNRPC'], ['SEC61B', '                                     'NOP16', 'SNRPC'], ['COMMD1', 'NEDD8', 'SNRPC'], ['COMMD1', 'SEC61B', 'NOP16']], [[                                     ['RRAGB', 'APEX2', 'NOP16'], ['NECAP1', 'RRAGB', 'APEX2'], ['NECAP1', 'RRAGB', 'NFS                                     S1'], ['RRAGB', 'NFS1', 'NOP16'], ['NECAP1', 'APEX2', 'NOP16'], ['NECAP1', 'SUFU',                                       'NOP16'], ['NECAP1', 'SUFU', 'NFS1'], ['SEC61B', 'SUFU', 'NFS1'], ['SEC61B', 'SUFU                                     U', 'NOP16'], ['SEC61B', 'NFS1', 'NOP16']], [['NECAP1', 'RRAGB', 'APEX2'], ['RRAGB'                                     ', 'GFOD1', 'HCCS'], ['RRAGB', 'ZNF787', 'RRAGB'], ['NECAP1', 'APEX2', 'ORC3'], ['G                                     GFOD1', 'RRAGB', 'HCCS'], ['RRAGB', 'GFOD1', 'RRAGB'], ['RRAGB', 'APEX2', 'ORC3'],                                       ['NECAP1', 'ZNF787', 'ORC3'], ['RRAGB', 'ZNF787', 'ORC3'], ['NECAP1', 'ZNF787', 'R                                     RRAGB']], [['NECAP1', 'RRAGB', 'APEX2'], ['RRAGB', 'GFOD1', 'HCCS'], ['GFOD1', 'RRA                                     AGB', 'HCCS'], ['NECAP1', 'APEX2', 'RRAGB'], ['RRAGB', 'GFOD1', 'RRAGB'], ['RRAGB',                                     , 'APEX2', 'RRAGB']], [['NECAP1', 'RRAGB', 'APEX2'], ['RRAGB', 'ZNF787', 'RRAGB'],                                       ['NECAP1', 'APEX2', 'ZNF787'], ['APEX2', 'RRAGB', 'ZNF787'], ['RRAGB', 'APEX2', 'R                                     RRAGB'], ['NECAP1', 'ZNF787', 'RRAGB']], [['NECAP1', 'RRAGB', 'APEX2'], ['ZNF787',                                       'RRAGB', 'ZNF787'], ['RRAGB', 'NECAP1', 'APEX2'], ['RRAGB', 'ZNF787', 'NECAP1'], [                                     ['NECAP1', 'ZNF787', 'RRAGB'], ['ZNF787', 'NECAP1', 'ZNF787']], [['TCEAL1', 'RRAGB'                                     ', 'NECAP1'], ['NECAP1', 'RRAGB', 'APEX2'], ['ZNF787', 'RRAGB', 'ZNF787'], ['TCEAL1                                     1', 'NECAP1', 'APEX2'], ['RRAGB', 'ZNF787', 'NECAP1'], ['NECAP1', 'ZNF787', 'RRAGB'                                     '], ['ZNF787', 'NECAP1', 'ZNF787'], ['TCEAL1', 'RRAGB', 'APEX2']], [['ZNF787', 'RRA                                     AGB', 'APEX2'], ['NECAP1', 'RRAGB', 'APEX2'], ['RRAGB', 'GFOD1', 'HCCS'], ['RRAGB',                                     , 'ZNF787', 'RRAGB'], ['ZNF787', 'RRAGB', 'ZNF787'], ['GFOD1', 'RRAGB', 'HCCS'], ['                                     'RRAGB', 'GFOD1', 'RRAGB'], ['ZNF787', 'NECAP1', 'APEX2'], ['NECAP1', 'ZNF787', 'RR                                     RAGB'], ['ZNF787', 'NECAP1', 'ZNF787']], [['NECAP1', 'TCEAL1', 'GRPEL2'], ['TCEAL1'                                     ', 'GRPEL2', 'EXOC8'], ['RRAGB', 'GFOD1', 'EXOC8'], ['NECAP1', 'RRAGB', 'EXOC8'], [                                     ['NECAP1', 'RRAGB', 'GFOD1'], ['TCEAL1', 'GFOD1', 'EXOC8'], ['NECAP1', 'TCEAL1', 'G                                     GFOD1'], ['NECAP1', 'GRPEL2', 'EXOC8']], [['NECAP1', 'TCEAL1', 'GRPEL2'], ['TCEAL1'                                     ', 'GRPEL2', 'KCTD18'], ['RRAGB', 'NECAP1', 'KCTD18'], ['RRAGB', 'GFOD1', 'KCTD18']                                     ], ['NECAP1', 'RRAGB', 'GFOD1'], ['TCEAL1', 'GFOD1', 'KCTD18'], ['ZNF787', 'RRAGB',                                     , 'ZNF787'], ['NECAP1', 'TCEAL1', 'GFOD1'], ['RRAGB', 'ZNF787', 'NECAP1'], ['NECAP1                                     1', 'GRPEL2', 'KCTD18'], ['NECAP1', 'ZNF787', 'RRAGB'], ['ZNF787', 'NECAP1', 'ZNF78                                     87']], [['TCEAL1', 'RRAGB', 'NECAP1'], ['NECAP1', 'TCEAL1', 'GRPEL2'], ['RRAGB', 'G                                     GFOD1', 'HCCS'], ['NECAP1', 'RRAGB', 'GFOD1'], ['ZNF787', 'RRAGB', 'ZNF787'], ['NEC                                     CAP1', 'TCEAL1', 'GFOD1'], ['GFOD1', 'RRAGB', 'HCCS'], ['TCEAL1', 'GFOD1', 'RRAGB']                                     ], ['RRAGB', 'ZNF787', 'NECAP1'], ['NECAP1', 'ZNF787', 'RRAGB'], ['ZNF787', 'NECAP1                                     1', 'ZNF787'], ['TCEAL1', 'NECAP1', 'GRPEL2']], [['RRAGB', 'APEX2', 'NOP16'], ['RRA                                     AGB', 'GFOD1', 'HCCS'], ['APEX2', 'NOP16', 'HCCS'], ['SEC61B', 'NOP16', 'HCCS'], ['                                     'RGS10', 'RRAGB', 'NFS1'], ['RRAGB', 'NFS1', 'NOP16'], ['GFOD1', 'RRAGB', 'HCCS'],                                       ['RRAGB', 'GFOD1', 'RRAGB'], ['RGS10', 'SEC61B', 'NFS1'], ['SEC61B', 'RRAGB', 'HCC                                     CS'], ['RGS10', 'SEC61B', 'RRAGB'], ['SEC61B', 'NFS1', 'NOP16'], ['APEX2', 'RRAGB',                                     , 'HCCS'], ['RRAGB', 'APEX2', 'RRAGB']], [['SEC61B', 'NFS1', 'NOP16'], ['COMMD1', '                                     'SEC61B', 'NFS1'], ['COMMD1', 'SEC61B', 'NOP16'], ['COMMD1', 'NFS1', 'NOP16']], [['                                     'MRPS2', 'RNF168', 'COMMD1'], ['ZMYM6', 'APEX2', 'ZMYM6'], ['RNF168', 'MRPS2', 'ZMY                                     YM6'], ['MRPS2', 'RNF168', 'MRPS2'], ['RRAGB', 'GFOD1', 'HCCS'], ['DNAJC8', 'ZMYM6'                                     ', 'MRPS2'], ['MRPS2', 'DNAJC8', 'MRPS2'], ['GFOD1', 'RRAGB', 'HCCS'], ['COMMD1', '                                     'DNAJC8', 'ZMYM6'], ['MRPS2', 'COMMD1', 'DNAJC8'], ['RNF168', 'COMMD1', 'ZMYM6'], [                                     ['ZMYM6', 'MRPS2', 'ZMYM6'], ['RRAGB', 'GFOD1', 'RRAGB'], ['APEX2', 'RRAGB', 'APEX2                                     2'], ['RRAGB', 'APEX2', 'RRAGB'], ['APEX2', 'ZMYM6', 'APEX2']], [['MRPS2', 'RNF168'                                     ', 'COMMD1'], ['ZMYM6', 'APEX2', 'ZMYM6'], ['RNF168', 'MRPS2', 'ZMYM6'], ['MRPS2',                                       'RNF168', 'MRPS2'], ['RRAGB', 'GFOD1', 'HCCS'], ['MRPS2', 'DNAJC8', 'ZMYM6'], ['MR                                     RPS2', 'ZMYM6', 'MRPS2'], ['COMMD1', 'DNAJC8', 'ZMYM6'], ['MRPS2', 'COMMD1', 'DNAJC                                     C8'], ['RNF168', 'COMMD1', 'ZMYM6'], ['ZMYM6', 'MRPS2', 'ZMYM6'], ['GFOD1', 'RRAGB'                                     ', 'HCCS'], ['APEX2', 'RRAGB', 'APEX2'], ['RRAGB', 'GFOD1', 'RRAGB'], ['RRAGB', 'AP                                     PEX2', 'RRAGB'], ['APEX2', 'ZMYM6', 'APEX2']], [['MRPS2', 'RNF168', 'COMMD1'], ['ZM                                     MYM6', 'APEX2', 'ZMYM6'], ['MRPS2', 'RNF168', 'MRPS2'], ['RRAGB', 'GFOD1', 'HCCS'],                                     , ['RNF168', 'MRPS2', 'DNAJC8'], ['MRPS2', 'ZMYM6', 'MRPS2'], ['MRPS2', 'COMMD1', '                                     'DNAJC8'], ['RNF168', 'COMMD1', 'DNAJC8'], ['ZMYM6', 'MRPS2', 'ZMYM6'], ['GFOD1', '                                     'RRAGB', 'HCCS'], ['APEX2', 'RRAGB', 'APEX2'], ['RRAGB', 'GFOD1', 'RRAGB'], ['RRAGB                                     B', 'APEX2', 'RRAGB'], ['APEX2', 'ZMYM6', 'APEX2']], [['GFOD1', 'RRAGB', 'NFS1'], [                                     ['TCEAL1', 'SIRT7', 'TSPAN31'], ['TCEAL1', 'RRAGB', 'NFS1'], ['TCEAL1', 'GFOD1', 'T                                     TSPAN31'], ['TCEAL1', 'GFOD1', 'RRAGB'], ['GFOD1', 'SIRT7', 'NFS1'], ['GFOD1', 'SIR                                     RT7', 'TSPAN31'], ['TCEAL1', 'SIRT7', 'NFS1']], [['SEC61B', 'KCTD18', 'GRPEL2'], ['                                     'RGS10', 'SEC61B', 'KCTD18'], ['RGS10', 'SEC61B', 'GRPEL2'], ['RGS10', 'KCTD18', 'G                                     GRPEL2']], [['RRAGB', 'NECAP1', 'KCTD18'], ['RRAGB', 'GFOD1', 'EXOC8'], ['RRAGB', '                                     'GFOD1', 'HCCS'], ['RRAGB', 'GFOD1', 'KCTD18'], ['NECAP1', 'RRAGB', 'GFOD1'], ['ZNF                                     F787', 'RRAGB', 'ZNF787'], ['NECAP1', 'TCEAL1', 'GFOD1'], ['GFOD1', 'RGS10', 'KCTD1                                     18'], ['GFOD1', 'RGS10', 'RRAGB'], ['TCEAL1', 'GFOD1', 'EXOC8'], ['GFOD1', 'RRAGB',                                     , 'HCCS'], ['RRAGB', 'ZNF787', 'NECAP1'], ['NECAP1', 'ZNF787', 'RRAGB'], ['ZNF787',                                     , 'NECAP1', 'ZNF787'], ['SEC61B', 'GRPEL2', 'EXOC8'], ['RGS10', 'SEC61B', 'KCTD18']                                     ], ['RGS10', 'SEC61B', 'RRAGB'], ['SEC61B', 'RRAGB', 'EXOC8'], ['NECAP1', 'KCTD18',                                     , 'GRPEL2'], ['SEC61B', 'KCTD18', 'GRPEL2'], ['NECAP1', 'TCEAL1', 'GRPEL2'], ['TCEA                                     AL1', 'GRPEL2', 'EXOC8']], [['NECAP1', 'TCEAL1', 'GRPEL2'], ['TCEAL1', 'GRPEL2', 'K                                     KCTD18'], ['RRAGB', 'NECAP1', 'KCTD18'], ['RRAGB', 'GFOD1', 'KCTD18'], ['NECAP1', '                                     'RRAGB', 'GFOD1'], ['NECAP1', 'KCTD18', 'GRPEL2'], ['TCEAL1', 'GFOD1', 'KCTD18'], [                                     ['SEC61B', 'KCTD18', 'GRPEL2'], ['NECAP1', 'TCEAL1', 'GFOD1'], ['ZNF787', 'RRAGB',                                       'ZNF787'], ['RRAGB', 'ZNF787', 'NECAP1'], ['NECAP1', 'ZNF787', 'RRAGB'], ['ZNF787'                                     ', 'NECAP1', 'ZNF787'], ['SEC61B', 'GRPEL2', 'KCTD18']], [['GFOD1', 'TMTC4', 'ZNF78                                     87'], ['RRAGB', 'GFOD1', 'TMTC4'], ['NECAP1', 'TMTC4', 'ZNF787'], ['RRAGB', 'NECAP1                                     1', 'TMTC4'], ['RRAGB', 'ZNF787', 'RRAGB'], ['ZNF787', 'RRAGB', 'ZNF787'], ['GFOD1'                                     ', 'RRAGB', 'ZNF787'], ['RRAGB', 'GFOD1', 'RRAGB'], ['RRAGB', 'ZNF787', 'NECAP1'],                                       ['ZNF787', 'NECAP1', 'ZNF787']], [['TCEAL1', 'RRAGB', 'NECAP1'], ['GFOD1', 'TMTC4'                                     ', 'ZNF787'], ['TCEAL1', 'GFOD1', 'TMTC4'], ['NECAP1', 'TMTC4', 'ZNF787'], ['TCEAL1                                     1', 'NECAP1', 'TMTC4'], ['RRAGB', 'GFOD1', 'HCCS'], ['RRAGB', 'ZNF787', 'RRAGB'], [                                     ['ZNF787', 'RRAGB', 'ZNF787'], ['GFOD1', 'RRAGB', 'HCCS'], ['GFOD1', 'RRAGB', 'ZNF7                                     787'], ['RRAGB', 'GFOD1', 'RRAGB'], ['TCEAL1', 'GFOD1', 'RRAGB'], ['RRAGB', 'ZNF787                                     7', 'NECAP1'], ['ZNF787', 'NECAP1', 'ZNF787']], [['ZNF787', 'RRAGB', 'APEX2'], ['NE                                     ECAP1', 'TMTC4', 'ZNF787'], ['NECAP1', 'RRAGB', 'APEX2'], ['RRAGB', 'GFOD1', 'HCCS'                                     '], ['APEX2', 'CHKA', 'APEX2'], ['NECAP1', 'TMTC4', 'CHKA'], ['TMTC4', 'CHKA', 'APE                                     EX2'], ['NECAP1', 'APEX2', 'CHKA'], ['GFOD1', 'RRAGB', 'HCCS'], ['RRAGB', 'GFOD1',                                       'RRAGB'], ['APEX2', 'RRAGB', 'APEX2'], ['RRAGB', 'APEX2', 'RRAGB'], ['NECAP1', 'ZN                                     NF787', 'RRAGB'], ['TMTC4', 'ZNF787', 'APEX2']], [['ZMYM6', 'APEX2', 'ZMYM6'], ['RR                                     RAGB', 'GFOD1', 'HCCS'], ['GFOD1', 'SIRT7', 'TSPAN31'], ['GFOD1', 'TSPAN31', 'SIRT7                                     7'], ['MRPS2', 'RNF168', 'MRPS2'], ['RNF168', 'MRPS2', 'RNF168'], ['GFOD1', 'RRAGB'                                     ', 'HCCS'], ['RRAGB', 'GFOD1', 'RRAGB'], ['SIRT7', 'TSPAN31', 'SIRT7'], ['EXOSC7',                                       'RNF168', 'EXOSC7'], ['RNF168', 'EXOSC7', 'RNF168'], ['MRPS2', 'ZMYM6', 'MRPS2'],                                       ['EXOSC7', 'SIRT7', 'EXOSC7'], ['ZMYM6', 'MRPS2', 'ZMYM6'], ['SIRT7', 'EXOSC7', 'S                                     SIRT7'], ['APEX2', 'RRAGB', 'APEX2'], ['RRAGB', 'APEX2', 'RRAGB'], ['APEX2', 'ZMYM6                                     6', 'APEX2']], [['EXOSC7', 'RNF168', 'EXOSC7'], ['ZMYM6', 'APEX2', 'ZMYM6'], ['MRPS                                     S2', 'RNF168', 'MRPS2'], ['RNF168', 'MRPS2', 'RNF168'], ['RNF168', 'EXOSC7', 'RNF16                                     68'], ['RRAGB', 'GFOD1', 'HCCS'], ['TCEAL1', 'SIRT7', 'EXOSC7'], ['MRPS2', 'ZMYM6',                                     , 'MRPS2'], ['EXOSC7', 'SIRT7', 'EXOSC7'], ['ZMYM6', 'MRPS2', 'ZMYM6'], ['GFOD1', '                                     'RRAGB', 'HCCS'], ['RRAGB', 'GFOD1', 'RRAGB'], ['TCEAL1', 'EXOSC7', 'SIRT7'], ['APE                                     EX2', 'RRAGB', 'APEX2'], ['RRAGB', 'APEX2', 'RRAGB'], ['APEX2', 'ZMYM6', 'APEX2']],                                     , [['APEX2', 'RRAGB', 'NECAP1'], ['APEX2', 'ZMYM6', 'NECAP1'], ['NECAP1', 'RRAGB',                                       'APEX2'], ['ZMYM6', 'NECAP1', 'APEX2'], ['ZNF787', 'RRAGB', 'ZNF787'], ['RRAGB', '                                     'ZNF787', 'NECAP1'], ['APEX2', 'RRAGB', 'APEX2'], ['NECAP1', 'ZNF787', 'RRAGB'], ['                                     'ZNF787', 'NECAP1', 'ZNF787'], ['APEX2', 'ZMYM6', 'APEX2']], [['APEX2', 'RRAGB', 'N                                     NECAP1'], ['APEX2', 'ZMYM6', 'NECAP1'], ['RRAGB', 'GFOD1', 'HCCS'], ['ZMYM6', 'NECA                                     AP1', 'HCCS'], ['RRAGB', 'ZNF787', 'RRAGB'], ['GFOD1', 'RRAGB', 'HCCS'], ['RRAGB',                                       'GFOD1', 'RRAGB'], ['ZNF787', 'NECAP1', 'HCCS'], ['RRAGB', 'ZNF787', 'NECAP1'], ['                                     'APEX2', 'RRAGB', 'HCCS'], ['ZNF787', 'RRAGB', 'HCCS'], ['APEX2', 'ZMYM6', 'HCCS']]                                     ], [['APEX2', 'RRAGB', 'NECAP1'], ['APEX2', 'ZMYM6', 'NECAP1'], ['RRAGB', 'GFOD1',                                       'HCCS'], ['RRAGB', 'ZNF787', 'RRAGB'], ['ZMYM6', 'NECAP1', 'ORC3'], ['ZNF787', 'RR                                     RAGB', 'ZNF787'], ['GFOD1', 'RRAGB', 'HCCS'], ['RRAGB', 'GFOD1', 'RRAGB'], ['RRAGB'                                     ', 'ZNF787', 'NECAP1'], ['ZMYM6', 'APEX2', 'ORC3'], ['NECAP1', 'ZNF787', 'ORC3'], [                                     ['RRAGB', 'ZNF787', 'ORC3'], ['RRAGB', 'APEX2', 'ORC3'], ['APEX2', 'RRAGB', 'APEX2'                                     '], ['ZNF787', 'NECAP1', 'ZNF787'], ['APEX2', 'ZMYM6', 'APEX2']], [['APEX2', 'RRAGB                                     B', 'NECAP1'], ['APEX2', 'ZMYM6', 'NECAP1'], ['RRAGB', 'GFOD1', 'HCCS'], ['NECAP1',                                     , 'ZNF787', 'RRAGB'], ['ZNF787', 'RRAGB', 'ZNF787'], ['ZMYM6', 'NECAP1', 'RRAGB'],                                       ['GFOD1', 'RRAGB', 'HCCS'], ['RRAGB', 'GFOD1', 'RRAGB'], ['RRAGB', 'ZNF787', 'NECA                                     AP1'], ['APEX2', 'RRAGB', 'APEX2'], ['RRAGB', 'APEX2', 'RRAGB'], ['ZMYM6', 'APEX2',                                     , 'RRAGB'], ['ZNF787', 'NECAP1', 'ZNF787'], ['APEX2', 'ZMYM6', 'APEX2']], [['ZMYM6'                                     ', 'APEX2', 'ZNF787'], ['APEX2', 'RRAGB', 'NECAP1'], ['APEX2', 'ZMYM6', 'NECAP1'],                                       ['RRAGB', 'ZNF787', 'RRAGB'], ['ZNF787', 'RRAGB', 'ZNF787'], ['ZMYM6', 'NECAP1', '                                     'ZNF787'], ['RRAGB', 'ZNF787', 'NECAP1'], ['APEX2', 'RRAGB', 'APEX2'], ['APEX2', 'R                                     RRAGB', 'ZNF787'], ['RRAGB', 'APEX2', 'RRAGB'], ['ZNF787', 'NECAP1', 'ZNF787'], ['A                                     APEX2', 'ZMYM6', 'APEX2']], [['TCEAL1', 'SIRT7', 'EXOSC7'], ['ZNF787', 'RRAGB', 'ZN                                     NF787'], ['SEC61B', 'SUFU', 'NFS1'], ['GFOD1', 'SIRT7', 'TSPAN31'], ['TCEAL1', 'RNF                                     F168', 'SUFU'], ['GFOD1', 'RRAGB', 'NFS1'], ['NECAP1', 'RRAGB', 'NFS1'], ['TCEAL1',                                     , 'GFOD1', 'TSPAN31'], ['TCEAL1', 'GFOD1', 'RRAGB'], ['GFOD1', 'SIRT7', 'NFS1'], ['                                     'TCEAL1', 'NECAP1', 'SUFU'], ['RRAGB', 'ZNF787', 'NECAP1'], ['NECAP1', 'ZNF787', 'R                                     RRAGB'], ['ZNF787', 'NECAP1', 'ZNF787'], ['TCEAL1', 'RNF168', 'EXOSC7'], ['EXOSC7',                                     , 'RNF168', 'EXOSC7'], ['TCEAL1', 'RRAGB', 'NECAP1'], ['EXOSC7', 'RNF168', 'NOP16']                                     ], ['TCEAL1', 'SIRT7', 'TSPAN31'], ['NECAP1', 'SUFU', 'NFS1'], ['EXOSC7', 'SIRT7',                                       'EXOSC7'], ['EXOSC7', 'SIRT7', 'NFS1'], ['RNF168', 'NOP16', 'SUFU'], ['SEC61B', 'N                                     NOP16', 'SUFU'], ['SEC61B', 'NFS1', 'NOP16'], ['EXOSC7', 'NFS1', 'NOP16']], [['ZMYM                                     M6', 'APEX2', 'ZMYM6'], ['RRAGB', 'GFOD1', 'HCCS'], ['TCEAL1', 'SIRT7', 'EXOSC7'],                                       ['ZNF787', 'RRAGB', 'ZNF787'], ['GFOD1', 'SIRT7', 'TSPAN31'], ['RNF168', 'SUFU', '                                     'NFS1'], ['TCEAL1', 'RNF168', 'SUFU'], ['MRPS2', 'RNF168', 'MRPS2'], ['RNF168', 'MR                                     RPS2', 'RNF168'], ['GFOD1', 'RRAGB', 'NFS1'], ['NECAP1', 'RRAGB', 'NFS1'], ['TCEAL1                                     1', 'GFOD1', 'TSPAN31'], ['GFOD1', 'RRAGB', 'HCCS'], ['RRAGB', 'GFOD1', 'RRAGB'], [                                     ['TCEAL1', 'GFOD1', 'RRAGB'], ['GFOD1', 'SIRT7', 'NFS1'], ['TCEAL1', 'NECAP1', 'SUF                                     FU'], ['RRAGB', 'ZNF787', 'NECAP1'], ['NECAP1', 'ZNF787', 'RRAGB'], ['ZNF787', 'NEC                                     CAP1', 'ZNF787'], ['TCEAL1', 'RNF168', 'EXOSC7'], ['EXOSC7', 'RNF168', 'EXOSC7'], [                                     ['TCEAL1', 'RRAGB', 'NECAP1'], ['RNF168', 'EXOSC7', 'RNF168'], ['TCEAL1', 'SIRT7',                                       'TSPAN31'], ['NECAP1', 'SUFU', 'NFS1'], ['MRPS2', 'ZMYM6', 'MRPS2'], ['EXOSC7', 'S                                     SIRT7', 'EXOSC7'], ['EXOSC7', 'SIRT7', 'NFS1'], ['ZMYM6', 'MRPS2', 'ZMYM6'], ['APEX                                     X2', 'RRAGB', 'APEX2'], ['RNF168', 'EXOSC7', 'NFS1'], ['RRAGB', 'APEX2', 'RRAGB'],                                       ['APEX2', 'ZMYM6', 'APEX2']], [['EXOSC7', 'RNF168', 'EXOSC7'], ['ZMYM6', 'APEX2',                                       'ZMYM6'], ['MRPS2', 'RNF168', 'MRPS2'], ['RNF168', 'MRPS2', 'RNF168'], ['RNF168',                                       'EXOSC7', 'RNF168'], ['RRAGB', 'GFOD1', 'HCCS'], ['MRPS2', 'ZMYM6', 'MRPS2'], ['EX                                     XOSC7', 'SIRT7', 'EXOSC7'], ['EXOSC7', 'SIRT7', 'NFS1'], ['ZMYM6', 'MRPS2', 'ZMYM6'                                     '], ['GFOD1', 'RRAGB', 'HCCS'], ['RRAGB', 'GFOD1', 'RRAGB'], ['APEX2', 'RRAGB', 'AP                                     PEX2'], ['SIRT7', 'EXOSC7', 'NFS1'], ['RRAGB', 'APEX2', 'RRAGB'], ['APEX2', 'ZMYM6'                                     ', 'APEX2']], [['ZMYM6', 'APEX2', 'ZMYM6'], ['RRAGB', 'GFOD1', 'HCCS'], ['TCEAL1',                                       'SIRT7', 'EXOSC7'], ['GFOD1', 'SIRT7', 'TSPAN31'], ['MRPS2', 'RNF168', 'MRPS2'], [                                     ['RNF168', 'MRPS2', 'RNF168'], ['GFOD1', 'RRAGB', 'NFS1'], ['TCEAL1', 'RRAGB', 'NFS                                     S1'], ['TCEAL1', 'GFOD1', 'TSPAN31'], ['GFOD1', 'RRAGB', 'HCCS'], ['RRAGB', 'GFOD1'                                     ', 'RRAGB'], ['TCEAL1', 'GFOD1', 'RRAGB'], ['GFOD1', 'SIRT7', 'NFS1'], ['EXOSC7', '                                     'RNF168', 'EXOSC7'], ['RNF168', 'EXOSC7', 'RNF168'], ['TCEAL1', 'SIRT7', 'TSPAN31']                                     ], ['MRPS2', 'ZMYM6', 'MRPS2'], ['EXOSC7', 'SIRT7', 'EXOSC7'], ['EXOSC7', 'SIRT7',                                       'NFS1'], ['ZMYM6', 'MRPS2', 'ZMYM6'], ['RRAGB', 'APEX2', 'RRAGB'], ['APEX2', 'RRAG                                     GB', 'APEX2'], ['TCEAL1', 'EXOSC7', 'NFS1'], ['APEX2', 'ZMYM6', 'APEX2']], [['GFOD1                                     1', 'RRAGB', 'APEX2'], ['GFOD1', 'RRAGB', 'HCCS'], ['ARHGEF3', 'RRAGB', 'APEX2'], [                                     ['ARHGEF3', 'RRAGB', 'HCCS'], ['ARHGEF3', 'HCCS', 'APEX2'], ['GFOD1', 'HCCS', 'APEX                                     X2']], [['NECAP1', 'HCCS', 'APEX2'], ['NECAP1', 'RRAGB', 'APEX2'], ['RRAGB', 'GFOD1                                     1', 'HCCS'], ['ZNF787', 'RRAGB', 'HCCS'], ['ZNF787', 'NECAP1', 'ZNF787'], ['ZNF787'                                     ', 'RRAGB', 'ZNF787'], ['GFOD1', 'RRAGB', 'HCCS'], ['RRAGB', 'ZNF787', 'RRAGB'], ['                                     'RRAGB', 'GFOD1', 'RRAGB'], ['ZNF787', 'NECAP1', 'HCCS'], ['ARHGEF3', 'RRAGB', 'HCC                                     CS'], ['NECAP1', 'ZNF787', 'RRAGB'], ['ARHGEF3', 'HCCS', 'APEX2'], ['ARHGEF3', 'RRA                                     AGB', 'APEX2']], [['NEDD8', 'NOP16', 'APEX2'], ['NEDD8', 'HCCS', 'APEX2'], ['ARHGEF                                     F3', 'RRAGB', 'HCCS'], ['APEX2', 'NOP16', 'APEX2'], ['ARHGEF3', 'RRAGB', 'APEX2'],                                       ['APEX2', 'NOP16', 'HCCS'], ['NEDD8', 'NOP16', 'HCCS'], ['APEX2', 'RRAGB', 'APEX2'                                     '], ['APEX2', 'RRAGB', 'HCCS'], ['ARHGEF3', 'HCCS', 'APEX2']], [['APEX2', 'NOP16',                                       'HCCS'], ['NOP16', 'HCCS', 'APEX2'], ['APEX2', 'RRAGB', 'APEX2'], ['APEX2', 'RRAGB                                     B', 'HCCS'], ['ARHGEF3', 'RRAGB', 'HCCS'], ['APEX2', 'NOP16', 'APEX2'], ['ARHGEF3',                                     , 'HCCS', 'APEX2'], ['ARHGEF3', 'RRAGB', 'APEX2']], [['RRAGB', 'HCCS', 'APEX2'], ['                                     'ARHGEF3', 'RRAGB', 'HCCS'], ['ARHGEF3', 'HCCS', 'APEX2'], ['ARHGEF3', 'RRAGB', 'AP                                     PEX2']], [['APEX2', 'ZMYM6', 'HCCS'], ['ZMYM6', 'HCCS', 'APEX2'], ['APEX2', 'RRAGB'                                     ', 'APEX2'], ['APEX2', 'RRAGB', 'HCCS'], ['ARHGEF3', 'RRAGB', 'HCCS'], ['ARHGEF3',                                       'HCCS', 'APEX2'], ['APEX2', 'ZMYM6', 'APEX2'], ['ARHGEF3', 'RRAGB', 'APEX2']], [['                                     'NECAP1', 'TMTC4', 'ZNF787'], ['NECAP1', 'RRAGB', 'APEX2'], ['CHKA', 'APEX2', 'CHKA                                     A'], ['NECAP1', 'TMTC4', 'CHKA'], ['NECAP1', 'APEX2', 'CHKA'], ['CHKA', 'TMTC4', 'C                                     CHKA'], ['CHKA', 'TMTC4', 'ZNF787'], ['RRAGB', 'ZNF787', 'RRAGB'], ['APEX2', 'RRAGB                                     B', 'ZNF787'], ['RRAGB', 'APEX2', 'RRAGB'], ['NECAP1', 'ZNF787', 'RRAGB'], ['CHKA',                                     , 'APEX2', 'ZNF787']], [['DOCK2', 'RGS10', 'RRAGB'], ['DOCK2', 'RRAGB', 'HCCS'], ['                                     'RGS10', 'RRAGB', 'HCCS'], ['DOCK2', 'RGS10', 'HCCS']], [['GFOD1', 'RGS10', 'HCCS']                                     ], ['RGS10', 'RRAGB', 'HCCS'], ['GFOD1', 'RGS10', 'RRAGB'], ['GFOD1', 'RRAGB', 'HCC                                     CS']], [['RGS10', 'RRAGB', 'APEX2'], ['RGS10', 'RRAGB', 'HCCS'], ['RGS10', 'HCCS',                                       'APEX2'], ['ARHGEF3', 'RRAGB', 'HCCS'], ['ARHGEF3', 'HCCS', 'APEX2'], ['ARHGEF3',                                       'RRAGB', 'APEX2']], [['APEX2', 'RRAGB', 'APEX2'], ['APEX2', 'RRAGB', 'HCCS'], ['AR                                     RHGEF3', 'RRAGB', 'HCCS'], ['APEX2', 'HCCS', 'APEX2'], ['ARHGEF3', 'HCCS', 'APEX2']                                     ], ['ARHGEF3', 'RRAGB', 'APEX2']], [['NECAP1', 'RRAGB', 'APEX2'], ['RRAGB', 'ZNF787                                     7', 'RRAGB'], ['ZNF787', 'RRAGB', 'ZNF787'], ['ZNF787', 'RRAGB', 'HCCS'], ['ZNF787'                                     ', 'NECAP1', 'HCCS'], ['APEX2', 'RRAGB', 'HCCS'], ['RRAGB', 'APEX2', 'RRAGB'], ['NE                                     ECAP1', 'ZNF787', 'RRAGB'], ['ZNF787', 'NECAP1', 'ZNF787'], ['NECAP1', 'APEX2', 'HC                                     CCS']], [['APEX2', 'NOP16', 'HCCS'], ['RRAGB', 'GFOD1', 'HCCS'], ['GFOD1', 'RRAGB',                                     , 'HCCS'], ['RRAGB', 'GFOD1', 'RRAGB'], ['APEX2', 'RRAGB', 'APEX2'], ['RRAGB', 'APE                                     EX2', 'RRAGB'], ['APEX2', 'NOP16', 'APEX2'], ['NOP16', 'APEX2', 'HCCS']], [['RRAGB'                                     ', 'APEX2', 'HCCS'], ['RRAGB', 'GFOD1', 'HCCS'], ['GFOD1', 'RRAGB', 'HCCS'], ['RRAG                                     GB', 'GFOD1', 'RRAGB'], ['APEX2', 'RRAGB', 'HCCS'], ['RRAGB', 'APEX2', 'RRAGB']], [                                     [['ZMYM6', 'APEX2', 'HCCS'], ['RRAGB', 'GFOD1', 'HCCS'], ['GFOD1', 'RRAGB', 'HCCS']                                     ], ['RRAGB', 'GFOD1', 'RRAGB'], ['APEX2', 'RRAGB', 'APEX2'], ['RRAGB', 'APEX2', 'RR                                     RAGB'], ['APEX2', 'ZMYM6', 'APEX2'], ['APEX2', 'ZMYM6', 'HCCS']], [['ZNF787', 'RRAG                                     GB', 'APEX2'], ['ZNF787', 'APEX2', 'HCCS'], ['RRAGB', 'GFOD1', 'HCCS'], ['GFOD1', '                                     'RRAGB', 'HCCS'], ['RRAGB', 'GFOD1', 'RRAGB'], ['APEX2', 'RRAGB', 'HCCS'], ['RRAGB'                                     ', 'APEX2', 'RRAGB'], ['ZNF787', 'RRAGB', 'HCCS']], [['ZMYM6', 'APEX2', 'ZMYM6'], [                                     ['TCEAL1', 'EXOSC7', 'BLOC1S2'], ['RRAGB', 'GFOD1', 'HCCS'], ['GFOD1', 'SIRT7', 'EX                                     XOSC7'], ['TCEAL1', 'SIRT7', 'EXOSC7'], ['GFOD1', 'SIRT7', 'TSPAN31'], ['MRPS2', 'R                                     RNF168', 'MRPS2'], ['RNF168', 'MRPS2', 'RNF168'], ['GFOD1', 'BLOC1S2', 'EXOSC7'], [                                     ['TCEAL1', 'GFOD1', 'BLOC1S2'], ['TCEAL1', 'GFOD1', 'TSPAN31'], ['GFOD1', 'RRAGB',                                       'HCCS'], ['RRAGB', 'GFOD1', 'RRAGB'], ['EXOSC7', 'BLOC1S2', 'EXOSC7'], ['EXOSC7',                                       'RNF168', 'EXOSC7'], ['RNF168', 'EXOSC7', 'RNF168'], ['TCEAL1', 'SIRT7', 'TSPAN31'                                     '], ['MRPS2', 'ZMYM6', 'MRPS2'], ['ZMYM6', 'MRPS2', 'ZMYM6'], ['APEX2', 'RRAGB', 'A                                     APEX2'], ['RRAGB', 'APEX2', 'RRAGB'], ['APEX2', 'ZMYM6', 'APEX2']], [['RGS10', 'RRA                                     AGB', 'HCCS'], ['DOCK2', 'RGS10', 'RRAGB'], ['DOCK2', 'ARHGEF3', 'HCCS'], ['DOCK2',                                     , 'RRAGB', 'HCCS'], ['DOCK2', 'RGS10', 'ARHGEF3'], ['RGS10', 'ARHGEF3', 'HCCS']], [                                     [['RGS10', 'RRAGB', 'HCCS'], ['DOCK2', 'RGS10', 'RRAGB'], ['DOCK2', 'ARHGEF3', 'RRA                                     AGB'], ['ARHGEF3', 'RRAGB', 'HCCS'], ['DOCK2', 'RGS10', 'ARHGEF3'], ['RGS10', 'ARHG                                     GEF3', 'HCCS']], [['DOCK2', 'RGS10', 'ARHGEF3'], ['RGS10', 'DOCK2', 'ARHGEF3'], ['R                                     RGS10', 'DOCK2', 'RRAGB'], ['DOCK2', 'RGS10', 'RRAGB']], [['SEC61B', 'KCTD18', 'GRP                                     PEL2'], ['COMMD1', 'NEDD8', 'KCTD18'], ['COMMD1', 'NEDD8', 'GRPEL2'], ['NEDD8', 'KC                                     CTD18', 'GRPEL2'], ['COMMD1', 'SEC61B', 'KCTD18'], ['COMMD1', 'SEC61B', 'GRPEL2']],                                     , [['NECAP1', 'TCEAL1', 'GRPEL2'], ['TCEAL1', 'GRPEL2', 'KCTD18'], ['RRAGB', 'NECAP                                     P1', 'KCTD18'], ['RRAGB', 'GFOD1', 'KCTD18'], ['NECAP1', 'RRAGB', 'GFOD1'], ['NECAP                                     P1', 'ZNF787', 'RRAGB'], ['NECAP1', 'KCTD18', 'GRPEL2'], ['TCEAL1', 'GFOD1', 'KCTD1                                     18'], ['NECAP1', 'TCEAL1', 'GFOD1'], ['ZNF787', 'RRAGB', 'ZNF787'], ['RRAGB', 'ZNF7                                     787', 'NECAP1'], ['NEDD8', 'KCTD18', 'GRPEL2'], ['NEDD8', 'GRPEL2', 'KCTD18'], ['ZN                                     NF787', 'NECAP1', 'ZNF787']], [['EXOSC7', 'DDX19B', 'SIRT7'], ['EXOSC7', 'SIRT7', '                                     'DDX19B'], ['GFOD1', 'SIRT7', 'TSPAN31'], ['GFOD1', 'TSPAN31', 'SIRT7'], ['SIRT7',                                       'DDX19B', 'SIRT7'], ['SIRT7', 'TSPAN31', 'SIRT7']], [['EXOSC7', 'DDX19B', 'KLC4'],                                     , ['EXOSC7', 'RNF168', 'KLC4'], ['ZMYM6', 'APEX2', 'ZMYM6'], ['RNF168', 'EXOSC7', '                                     'DDX19B'], ['RNF168', 'EXOSC7', 'RNF168'], ['RRAGB', 'GFOD1', 'HCCS'], ['DDX19B', '                                     'KLC4', 'DDX19B'], ['MRPS2', 'ZMYM6', 'MRPS2'], ['RNF168', 'KLC4', 'DDX19B'], ['ZMY                                     YM6', 'MRPS2', 'ZMYM6'], ['GFOD1', 'SIRT7', 'TSPAN31'], ['GFOD1', 'TSPAN31', 'SIRT7                                     7'], ['MRPS2', 'RNF168', 'MRPS2'], ['RNF168', 'MRPS2', 'RNF168'], ['GFOD1', 'RRAGB'                                     ', 'HCCS'], ['RRAGB', 'GFOD1', 'RRAGB'], ['DDX19B', 'SIRT7', 'DDX19B'], ['APEX2', '                                     'RRAGB', 'APEX2'], ['RRAGB', 'APEX2', 'RRAGB'], ['SIRT7', 'DDX19B', 'SIRT7'], ['APE                                     EX2', 'ZMYM6', 'APEX2'], ['SIRT7', 'TSPAN31', 'SIRT7']], [['EXOSC7', 'RNF168', 'EXO                                     OSC7'], ['ZMYM6', 'APEX2', 'ZMYM6'], ['SIRT7', 'EXOSC7', 'DDX19B'], ['RNF168', 'MRP                                     PS2', 'RNF168'], ['RNF168', 'EXOSC7', 'RNF168'], ['MRPS2', 'RNF168', 'MRPS2'], ['RR                                     RAGB', 'GFOD1', 'HCCS'], ['EXOSC7', 'SIRT7', 'DDX19B'], ['EXOSC7', 'SIRT7', 'EXOSC7                                     7'], ['MRPS2', 'ZMYM6', 'MRPS2'], ['ZMYM6', 'MRPS2', 'ZMYM6'], ['GFOD1', 'RRAGB', '                                     'HCCS'], ['RRAGB', 'GFOD1', 'RRAGB'], ['APEX2', 'RRAGB', 'APEX2'], ['RRAGB', 'APEX2                                     2', 'RRAGB'], ['APEX2', 'ZMYM6', 'APEX2']], [['ZMYM6', 'APEX2', 'ZMYM6'], ['RRAGB',                                     , 'GFOD1', 'HCCS'], ['TCEAL1', 'SIRT7', 'EXOSC7'], ['MRPS2', 'RNF168', 'MRPS2'], ['                                     'RNF168', 'MRPS2', 'RNF168'], ['GFOD1', 'RRAGB', 'HCCS'], ['RRAGB', 'GFOD1', 'RRAGB                                     B'], ['EXOSC7', 'RNF168', 'EXOSC7'], ['TCEAL1', 'EXOSC7', 'DDX19B'], ['RNF168', 'EX                                     XOSC7', 'RNF168'], ['EXOSC7', 'SIRT7', 'DDX19B'], ['EXOSC7', 'SIRT7', 'EXOSC7'], ['                                     'MRPS2', 'ZMYM6', 'MRPS2'], ['ZMYM6', 'MRPS2', 'ZMYM6'], ['APEX2', 'RRAGB', 'APEX2'                                     '], ['RRAGB', 'APEX2', 'RRAGB'], ['TCEAL1', 'SIRT7', 'DDX19B'], ['APEX2', 'ZMYM6',                                       'APEX2']], [['RRAGB', 'NECAP1', 'KCTD18'], ['RRAGB', 'GFOD1', 'KCTD18'], ['NECAP1'                                     ', 'RRAGB', 'GFOD1'], ['ZNF787', 'RRAGB', 'ZNF787'], ['NECAP1', 'TCEAL1', 'GFOD1'],                                     , ['GFOD1', 'SIRT7', 'TSPAN31'], ['GFOD1', 'TSPAN31', 'SIRT7'], ['TCEAL1', 'GFOD1',                                     , 'EXOC8'], ['RRAGB', 'ZNF787', 'NECAP1'], ['NECAP1', 'ZNF787', 'RRAGB'], ['ZNF787'                                     ', 'NECAP1', 'ZNF787'], ['SIRT7', 'TSPAN31', 'SIRT7'], ['EXOC8', 'GRPEL2', 'EXOC8']                                     ], ['DDX19B', 'KLC4', 'DDX19B'], ['GFOD1', 'EXOC8', 'GRPEL2'], ['GFOD1', 'KCTD18',                                       'GRPEL2'], ['NECAP1', 'KCTD18', 'GRPEL2'], ['KLC4', 'DDX19B', 'KLC4'], ['NECAP1',                                       'TCEAL1', 'GRPEL2'], ['TCEAL1', 'GRPEL2', 'EXOC8'], ['EXOC8', 'KLC4', 'EXOC8'], ['                                     'KLC4', 'EXOC8', 'KLC4'], ['DDX19B', 'SIRT7', 'DDX19B'], ['SIRT7', 'DDX19B', 'SIRT7                                     7']], [['RRAGB', 'NECAP1', 'KCTD18'], ['RRAGB', 'GFOD1', 'KCTD18'], ['NECAP1', 'RRA                                     AGB', 'GFOD1'], ['ZNF787', 'RRAGB', 'ZNF787'], ['NECAP1', 'TCEAL1', 'GFOD1'], ['GFO                                     OD1', 'SIRT7', 'TSPAN31'], ['GFOD1', 'TSPAN31', 'SIRT7'], ['TCEAL1', 'GFOD1', 'KCTD                                     D18'], ['RRAGB', 'ZNF787', 'NECAP1'], ['NECAP1', 'ZNF787', 'RRAGB'], ['ZNF787', 'NE                                     ECAP1', 'ZNF787'], ['SIRT7', 'TSPAN31', 'SIRT7'], ['EXOC8', 'GRPEL2', 'EXOC8'], ['D                                     DDX19B', 'KLC4', 'DDX19B'], ['GRPEL2', 'KCTD18', 'GRPEL2'], ['GRPEL2', 'EXOC8', 'GR                                     RPEL2'], ['NECAP1', 'KCTD18', 'GRPEL2'], ['KLC4', 'DDX19B', 'KLC4'], ['NECAP1', 'TC                                     CEAL1', 'GRPEL2'], ['TCEAL1', 'GRPEL2', 'KCTD18'], ['EXOC8', 'KLC4', 'EXOC8'], ['KL                                     LC4', 'EXOC8', 'KLC4'], ['DDX19B', 'SIRT7', 'DDX19B'], ['SIRT7', 'DDX19B', 'SIRT7']                                     ]], [['RRAGB', 'GFOD1', 'EXOC8'], ['NECAP1', 'RRAGB', 'EXOC8'], ['NECAP1', 'RRAGB',                                     , 'GFOD1'], ['NECAP1', 'TCEAL1', 'GFOD1'], ['GFOD1', 'SIRT7', 'TSPAN31'], ['GFOD1',                                     , 'TSPAN31', 'SIRT7'], ['TCEAL1', 'GFOD1', 'EXOC8'], ['SIRT7', 'TSPAN31', 'SIRT7'],                                     , ['EXOC8', 'GRPEL2', 'EXOC8'], ['DDX19B', 'KLC4', 'DDX19B'], ['NECAP1', 'EXOC8', '                                     'GRPEL2'], ['KLC4', 'DDX19B', 'KLC4'], ['NECAP1', 'TCEAL1', 'GRPEL2'], ['TCEAL1', '                                     'GRPEL2', 'EXOC8'], ['EXOC8', 'KLC4', 'EXOC8'], ['KLC4', 'EXOC8', 'KLC4'], ['DDX19B                                     B', 'SIRT7', 'DDX19B'], ['SIRT7', 'DDX19B', 'SIRT7']], [['RRAGB', 'GFOD1', 'EXOC8']                                     ], ['NECAP1', 'RRAGB', 'GFOD1'], ['ZNF787', 'RRAGB', 'ZNF787'], ['NECAP1', 'TCEAL1'                                     ', 'GFOD1'], ['GFOD1', 'SIRT7', 'TSPAN31'], ['GFOD1', 'TSPAN31', 'SIRT7'], ['RRAGB'                                     ', 'NECAP1', 'GRPEL2'], ['TCEAL1', 'GFOD1', 'EXOC8'], ['RRAGB', 'ZNF787', 'NECAP1']                                     ], ['NECAP1', 'ZNF787', 'RRAGB'], ['ZNF787', 'NECAP1', 'ZNF787'], ['SIRT7', 'TSPAN3                                     31', 'SIRT7'], ['EXOC8', 'GRPEL2', 'EXOC8'], ['DDX19B', 'KLC4', 'DDX19B'], ['RRAGB'                                     ', 'EXOC8', 'GRPEL2'], ['KLC4', 'DDX19B', 'KLC4'], ['NECAP1', 'TCEAL1', 'GRPEL2'],                                       ['TCEAL1', 'GRPEL2', 'EXOC8'], ['EXOC8', 'KLC4', 'EXOC8'], ['KLC4', 'EXOC8', 'KLC4                                     4'], ['DDX19B', 'SIRT7', 'DDX19B'], ['SIRT7', 'DDX19B', 'SIRT7']], [['COMMD1', 'DNA                                     AJC8', 'APEX2'], ['DNAJC8', 'ZMYM6', 'APEX2'], ['COMMD1', 'ZMYM6', 'APEX2'], ['COMM                                     MD1', 'DNAJC8', 'ZMYM6']], [['DNAJC8', 'ZMYM6', 'HCCS'], ['DNAJC8', 'ZMYM6', 'APEX2                                     2'], ['RRAGB', 'GFOD1', 'HCCS'], ['GFOD1', 'RRAGB', 'HCCS'], ['RRAGB', 'GFOD1', 'RR                                     RAGB'], ['DNAJC8', 'APEX2', 'HCCS'], ['APEX2', 'RRAGB', 'APEX2'], ['RRAGB', 'APEX2'                                     ', 'RRAGB'], ['APEX2', 'ZMYM6', 'APEX2'], ['APEX2', 'ZMYM6', 'HCCS']], [['DNAJC8',                                       'ZMYM6', 'APEX2'], ['RRAGB', 'APEX2', 'RRAGB'], ['RRAGB', 'GFOD1', 'HCCS'], ['GFOD                                     D1', 'RRAGB', 'HCCS'], ['RRAGB', 'GFOD1', 'RRAGB'], ['DNAJC8', 'APEX2', 'NOC2L'], [                                     ['APEX2', 'RRAGB', 'APEX2'], ['APEX2', 'ZMYM6', 'NOC2L'], ['DNAJC8', 'ZMYM6', 'NOC2                                     2L'], ['APEX2', 'ZMYM6', 'APEX2']], [['DNAJC8', 'ZMYM6', 'APEX2'], ['RRAGB', 'GFOD1                                     1', 'HCCS'], ['GFOD1', 'RRAGB', 'HCCS'], ['RRAGB', 'GFOD1', 'RRAGB'], ['APEX2', 'RR                                     RAGB', 'APEX2'], ['DNAJC8', 'APEX2', 'ZMYM6'], ['RRAGB', 'APEX2', 'RRAGB'], ['APEX2                                     2', 'ZMYM6', 'APEX2']], [['ZMYM6', 'APEX2', 'ZMYM6'], ['RRAGB', 'GFOD1', 'HCCS'], [                                     ['RNF168', 'COMMD1', 'ZMYM6'], ['RNF168', 'MRPS2', 'ZMYM6'], ['MRPS2', 'RNF168', 'M                                     MRPS2'], ['GFOD1', 'RRAGB', 'HCCS'], ['RRAGB', 'GFOD1', 'RRAGB'], ['MRPS2', 'ZMYM6'                                     ', 'MRPS2'], ['ZMYM6', 'MRPS2', 'ZMYM6'], ['MRPS2', 'DNAJC8', 'APEX2'], ['MRPS2', '                                     'RNF168', 'COMMD1'], ['DNAJC8', 'ZMYM6', 'APEX2'], ['MRPS2', 'ZMYM6', 'APEX2'], ['C                                     COMMD1', 'DNAJC8', 'ZMYM6'], ['MRPS2', 'COMMD1', 'DNAJC8'], ['APEX2', 'RRAGB', 'APE                                     EX2'], ['RRAGB', 'APEX2', 'RRAGB'], ['APEX2', 'ZMYM6', 'APEX2']], [['NEDD8', 'NOP16                                     6', 'APEX2'], ['COMMD1', 'ZMYM6', 'HCCS'], ['COMMD1', 'NEDD8', 'DNAJC8'], ['COMMD1'                                     ', 'NEDD8', 'HCCS'], ['APEX2', 'NOP16', 'APEX2'], ['NEDD8', 'DNAJC8', 'APEX2'], ['A                                     APEX2', 'NOP16', 'HCCS'], ['NEDD8', 'NOP16', 'HCCS'], ['DNAJC8', 'ZMYM6', 'APEX2'],                                     , ['COMMD1', 'DNAJC8', 'ZMYM6'], ['APEX2', 'ZMYM6', 'APEX2'], ['APEX2', 'ZMYM6', 'H                                     HCCS']], [['ARHGAP24', 'TCEAL1', 'GRPEL2'], ['NECAP1', 'TCEAL1', 'GRPEL2'], ['RRAGB                                     B', 'NECAP1', 'KCTD18'], ['ARHGAP24', 'GFOD1', 'GRPEL2'], ['RRAGB', 'GFOD1', 'KCTD1                                     18'], ['NECAP1', 'RRAGB', 'GFOD1'], ['GFOD1', 'KCTD18', 'GRPEL2'], ['ARHGAP24', 'TC                                     CEAL1', 'GFOD1'], ['NECAP1', 'KCTD18', 'GRPEL2'], ['ZNF787', 'RRAGB', 'ZNF787'], ['                                     'NECAP1', 'TCEAL1', 'GFOD1'], ['RRAGB', 'ZNF787', 'NECAP1'], ['NECAP1', 'ZNF787', '                                     'RRAGB'], ['ZNF787', 'NECAP1', 'ZNF787']], [['NECAP1', 'TCEAL1', 'GRPEL2'], ['TCEAL                                     L1', 'GRPEL2', 'EXOC8'], ['RRAGB', 'NECAP1', 'KCTD18'], ['GFOD1', 'GRPEL2', 'EXOC8'                                     '], ['NECAP1', 'RRAGB', 'GFOD1'], ['GFOD1', 'KCTD18', 'GRPEL2'], ['TCEAL1', 'GFOD1'                                     ', 'EXOC8'], ['RRAGB', 'GFOD1', 'KCTD18'], ['NECAP1', 'KCTD18', 'GRPEL2'], ['ZNF787                                     7', 'RRAGB', 'ZNF787'], ['NECAP1', 'TCEAL1', 'GFOD1'], ['RRAGB', 'ZNF787', 'NECAP1'                                     '], ['NECAP1', 'ZNF787', 'RRAGB'], ['ZNF787', 'NECAP1', 'ZNF787']], [['NECAP1', 'TC                                     CEAL1', 'GRPEL2'], ['TCEAL1', 'GRPEL2', 'KCTD18'], ['RRAGB', 'NECAP1', 'KCTD18'], [                                     ['RRAGB', 'GFOD1', 'KCTD18'], ['GFOD1', 'GRPEL2', 'KCTD18'], ['GFOD1', 'KCTD18', 'G                                     GRPEL2'], ['NECAP1', 'RRAGB', 'GFOD1'], ['NECAP1', 'KCTD18', 'GRPEL2'], ['TCEAL1',                                       'GFOD1', 'KCTD18'], ['NECAP1', 'TCEAL1', 'GFOD1'], ['ZNF787', 'RRAGB', 'ZNF787'],                                       ['RRAGB', 'ZNF787', 'NECAP1'], ['NECAP1', 'ZNF787', 'RRAGB'], ['ZNF787', 'NECAP1',                                     , 'ZNF787']], [['RRAGB', 'NECAP1', 'KCTD18'], ['RRAGB', 'GFOD1', 'KCTD18'], ['RRAGB                                     B', 'GFOD1', 'GRPEL2'], ['GFOD1', 'KCTD18', 'GRPEL2'], ['NECAP1', 'KCTD18', 'GRPEL2                                     2'], ['RRAGB', 'NECAP1', 'GRPEL2']], [['NECAP1', 'TCEAL1', 'GRPEL2'], ['RRAGB', 'NE                                     ECAP1', 'KCTD18'], ['RRAGB', 'GFOD1', 'KCTD18'], ['NECAP1', 'RRAGB', 'GFOD1'], ['GF                                     FOD1', 'KCTD18', 'GRPEL2'], ['TCEAL1', 'GFOD1', 'GRPEL2'], ['NECAP1', 'KCTD18', 'GR                                     RPEL2'], ['ZNF787', 'RRAGB', 'ZNF787'], ['NECAP1', 'TCEAL1', 'GFOD1'], ['RRAGB', 'Z                                     ZNF787', 'NECAP1'], ['NECAP1', 'ZNF787', 'RRAGB'], ['ZNF787', 'NECAP1', 'ZNF787']],                                     , [['ZMYM6', 'APEX2', 'ZMYM6'], ['COMMD1', 'NEDD8', 'NOP16'], ['RRAGB', 'APEX2', 'N                                     NOP16'], ['ZNF787', 'RRAGB', 'ZNF787'], ['COMMD1', 'ZMYM6', 'HCCS'], ['RNF168', 'CO                                     OMMD1', 'ZMYM6'], ['RNF168', 'SUFU', 'NFS1'], ['TCEAL1', 'RNF168', 'SUFU'], ['APEX2                                     2', 'NOP16', 'HCCS'], ['NEDD8', 'NOP16', 'HCCS'], ['RNF168', 'MRPS2', 'ZMYM6'], ['T                                     TCEAL1', 'RNF168', 'MRPS2'], ['NECAP1', 'RRAGB', 'NFS1'], ['RNF168', 'COMMD1', 'NFS                                     S1'], ['RRAGB', 'NFS1', 'NOP16'], ['TCEAL1', 'NECAP1', 'SUFU'], ['RRAGB', 'ZNF787',                                     , 'NECAP1'], ['NECAP1', 'ZNF787', 'RRAGB'], ['ZNF787', 'NECAP1', 'ZNF787'], ['TCEAL                                     L1', 'RRAGB', 'APEX2'], ['TCEAL1', 'RRAGB', 'NECAP1'], ['DNAJC8', 'ZMYM6', 'MRPS2']                                     ], ['NECAP1', 'SUFU', 'NFS1'], ['ZMYM6', 'MRPS2', 'ZMYM6'], ['COMMD1', 'NEDD8', 'HC                                     CCS'], ['COMMD1', 'SEC61B', 'NFS1'], ['COMMD1', 'SEC61B', 'NOP16'], ['SEC61B', 'NFS                                     S1', 'NOP16'], ['DNAJC8', 'ZMYM6', 'APEX2'], ['TCEAL1', 'DNAJC8', 'APEX2'], ['TCEAL                                     L1', 'DNAJC8', 'MRPS2'], ['APEX2', 'ZMYM6', 'HCCS']], [['RRAGB', 'GFOD1', 'HCCS'],                                       ['NECAP1', 'RRAGB', 'GFOD1'], ['ZNF787', 'RRAGB', 'ZNF787'], ['NECAP1', 'TCEAL1',                                       'GFOD1'], ['APEX2', 'RRAGB', 'NECAP1'], ['GFOD1', 'RRAGB', 'HCCS'], ['TCEAL1', 'GF                                     FOD1', 'RRAGB'], ['TCEAL1', 'NECAP1', 'TCEAL1'], ['RRAGB', 'ZNF787', 'NECAP1'], ['N                                     NECAP1', 'ZNF787', 'RRAGB'], ['ZNF787', 'NECAP1', 'ZNF787'], ['TCEAL1', 'RRAGB', 'A                                     APEX2'], ['HOXB7', 'TCEAL1', 'NECAP1'], ['TCEAL1', 'HOXB7', 'TCEAL1'], ['DNAJC8', '                                     'ZMYM6', 'APEX2'], ['APEX2', 'ZMYM6', 'NECAP1'], ['HOXB7', 'ZMYM6', 'NECAP1'], ['TC                                     CEAL1', 'HOXB7', 'ZMYM6'], ['TCEAL1', 'DNAJC8', 'APEX2'], ['TCEAL1', 'DNAJC8', 'ZMY                                     YM6'], ['APEX2', 'RRAGB', 'APEX2'], ['APEX2', 'ZMYM6', 'APEX2']], [['DNAJC8', 'MRPS                                     S2', 'COMMD1'], ['MRPS2', 'COMMD1', 'DNAJC8'], ['DNAJC8', 'MRPS2', 'DNAJC8'], ['DNA                                     AJC8', 'COMMD1', 'DNAJC8']], [['MRPS2', 'RNF168', 'COMMD1'], ['RNF168', 'MRPS2', 'Z                                     ZMYM6'], ['MRPS2', 'RNF168', 'MRPS2'], ['DNAJC8', 'ZMYM6', 'MRPS2'], ['MRPS2', 'ZMY                                     YM6', 'MRPS2'], ['RNF168', 'COMMD1', 'ZMYM6'], ['DNAJC8', 'MRPS2', 'COMMD1'], ['DNA                                     AJC8', 'COMMD1', 'ZMYM6']], [['MRPS2', 'RNF168', 'COMMD1'], ['RNF168', 'MRPS2', 'ZM                                     MYM6'], ['MRPS2', 'RNF168', 'MRPS2'], ['DNAJC8', 'ZMYM6', 'MRPS2'], ['MRPS2', 'ZMYM                                     M6', 'MRPS2'], ['COMMD1', 'DNAJC8', 'ZMYM6'], ['MRPS2', 'COMMD1', 'DNAJC8'], ['RNF1                                     168', 'COMMD1', 'ZMYM6'], ['DNAJC8', 'MRPS2', 'COMMD1'], ['MRPS2', 'DNAJC8', 'COMMD                                     D1']], [['TCEAL1', 'DNAJC8', 'COMMD1'], ['COMMD1', 'NEDD8', 'NOP16'], ['RRAGB', 'AP                                     PEX2', 'NOP16'], ['RRAGB', 'GFOD1', 'HCCS'], ['ZNF787', 'RRAGB', 'ZNF787'], ['COMMD                                     D1', 'ZMYM6', 'HCCS'], ['RNF168', 'COMMD1', 'ZMYM6'], ['DNAJC8', 'MRPS2', 'COMMD1']                                     ], ['RNF168', 'SUFU', 'NFS1'], ['TCEAL1', 'RNF168', 'SUFU'], ['APEX2', 'NOP16', 'HC                                     CCS'], ['NEDD8', 'NOP16', 'HCCS'], ['RNF168', 'MRPS2', 'ZMYM6'], ['MRPS2', 'RNF168'                                     ', 'MRPS2'], ['TCEAL1', 'RNF168', 'COMMD1'], ['RNF168', 'COMMD1', 'NFS1'], ['NECAP1                                     1', 'RRAGB', 'NFS1'], ['RRAGB', 'NFS1', 'NOP16'], ['GFOD1', 'RRAGB', 'HCCS'], ['RRA                                     AGB', 'GFOD1', 'RRAGB'], ['TCEAL1', 'NECAP1', 'SUFU'], ['RRAGB', 'ZNF787', 'NECAP1'                                     '], ['NECAP1', 'ZNF787', 'RRAGB'], ['ZNF787', 'NECAP1', 'ZNF787'], ['TCEAL1', 'RRAG                                     GB', 'APEX2'], ['TCEAL1', 'RRAGB', 'NECAP1'], ['DNAJC8', 'ZMYM6', 'MRPS2'], ['NECAP                                     P1', 'SUFU', 'NFS1'], ['MRPS2', 'ZMYM6', 'MRPS2'], ['COMMD1', 'NEDD8', 'HCCS'], ['C                                     COMMD1', 'SEC61B', 'NFS1'], ['COMMD1', 'SEC61B', 'NOP16'], ['SEC61B', 'NFS1', 'NOP1                                     16'], ['MRPS2', 'RNF168', 'COMMD1'], ['DNAJC8', 'ZMYM6', 'APEX2'], ['TCEAL1', 'DNAJ                                     JC8', 'APEX2'], ['APEX2', 'RRAGB', 'APEX2'], ['RRAGB', 'APEX2', 'RRAGB'], ['APEX2',                                     , 'ZMYM6', 'APEX2'], ['APEX2', 'ZMYM6', 'HCCS']], [['GFOD1', 'RGS10', 'RRAGB'], ['D                                     DOCK2', 'GFOD1', 'ARHGEF3'], ['DOCK2', 'RRAGB', 'GFOD1'], ['DOCK2', 'RGS10', 'RRAGB                                     B'], ['RRAGB', 'GFOD1', 'HCCS'], ['GFOD1', 'RRAGB', 'HCCS'], ['DOCK2', 'RGS10', 'AR                                     RHGEF3'], ['GFOD1', 'RGS10', 'ARHGEF3']], [['RRAGB', 'GFOD1', 'EXOC8'], ['DOCK2', '                                     'GFOD1', 'EXOC8'], ['DOCK2', 'RRAGB', 'GFOD1'], ['DOCK2', 'RRAGB', 'EXOC8']], [['RR                                     RAGB', 'GFOD1', 'HCCS'], ['DOCK2', 'RRAGB', 'HCCS'], ['DOCK2', 'RRAGB', 'GFOD1'], [                                     ['DOCK2', 'GFOD1', 'HCCS']], [['GFOD1', 'RGS10', 'RRAGB'], ['DOCK2', 'RRAGB', 'GFOD                                     D1'], ['DOCK2', 'RGS10', 'KCTD18'], ['DOCK2', 'GFOD1', 'KCTD18'], ['DOCK2', 'RGS10'                                     ', 'RRAGB'], ['RRAGB', 'GFOD1', 'HCCS'], ['GFOD1', 'RRAGB', 'HCCS'], ['GFOD1', 'RGS                                     S10', 'KCTD18']], [['DOCK2', 'RRAGB', 'GFOD1'], ['DOCK2', 'GFOD1', 'ORC3'], ['DOCK2                                     2', 'RRAGB', 'ORC3'], ['RRAGB', 'GFOD1', 'ORC3']], [['GFOD1', 'RGS10', 'RRAGB'], ['                                     'DOCK2', 'RRAGB', 'GFOD1'], ['DOCK2', 'RGS10', 'RRAGB'], ['RRAGB', 'GFOD1', 'HCCS']                                     ], ['DOCK2', 'GFOD1', 'RGS10'], ['GFOD1', 'RRAGB', 'HCCS']], [['GFOD1', 'RRAGB', 'H                                     HCCS'], ['DOCK2', 'GFOD1', 'RRAGB'], ['RRAGB', 'GFOD1', 'HCCS'], ['DOCK2', 'RRAGB',                                     , 'GFOD1']], [['DOCK2', 'RRAGB', 'GFOD1'], ['RRAGB', 'GFOD1', 'HCCS'], ['DOCK2', 'R                                     RRAGB', 'ZNF787'], ['DOCK2', 'GFOD1', 'ZNF787'], ['GFOD1', 'RRAGB', 'HCCS'], ['GFOD                                     D1', 'RRAGB', 'ZNF787']], [['RGS10', 'DOCK2', 'GFOD1'], ['RGS10', 'RRAGB', 'GFOD1']                                     ], ['DOCK2', 'RRAGB', 'GFOD1'], ['RGS10', 'DOCK2', 'RRAGB']], [['RRAGB', 'GFOD1', '                                     'HCCS'], ['GFOD1', 'RRAGB', 'HCCS'], ['NECAP1', 'ZMYM6', 'APEX2'], ['NECAP1', 'APEX                                     X2', 'ZMYM6'], ['RRAGB', 'GFOD1', 'RRAGB'], ['APEX2', 'RRAGB', 'APEX2'], ['RRAGB',                                       'APEX2', 'RRAGB'], ['APEX2', 'ZMYM6', 'APEX2']], [['NECAP1', 'RRAGB', 'APEX2'], ['                                     'RRAGB', 'ZNF787', 'RRAGB'], ['ZNF787', 'RRAGB', 'ZNF787'], ['ZNF787', 'RRAGB', 'HC                                     CCS'], ['NECAP1', 'APEX2', 'ZMYM6'], ['NECAP1', 'ZMYM6', 'HCCS'], ['ZNF787', 'NECAP                                     P1', 'HCCS'], ['APEX2', 'RRAGB', 'HCCS'], ['RRAGB', 'APEX2', 'RRAGB'], ['NECAP1', '                                     'ZNF787', 'RRAGB'], ['ZNF787', 'NECAP1', 'ZNF787'], ['APEX2', 'ZMYM6', 'HCCS']], [[                                     ['APEX2', 'RRAGB', 'NECAP1'], ['APEX2', 'ZMYM6', 'NECAP1'], ['RRAGB', 'APEX2', 'RRA                                     AGB'], ['NECAP1', 'RRAGB', 'APEX2'], ['RRAGB', 'ZNF787', 'RRAGB'], ['NECAP1', 'APEX                                     X2', 'ZMYM6'], ['NECAP1', 'ZMYM6', 'NECAP1'], ['RRAGB', 'ZNF787', 'NECAP1'], ['NECA                                     AP1', 'ZNF787', 'NECAP1'], ['NECAP1', 'ZNF787', 'RRAGB']], [['APEX2', 'ZMYM6', 'NOC                                     C2L'], ['NECAP1', 'APEX2', 'ZMYM6'], ['NECAP1', 'APEX2', 'NOC2L'], ['NECAP1', 'ZMYM                                     M6', 'NOC2L']], [['RRAGB', 'APEX2', 'ZMYM6'], ['NECAP1', 'RRAGB', 'APEX2'], ['ZNF78                                     87', 'RRAGB', 'ZNF787'], ['NECAP1', 'APEX2', 'ZMYM6'], ['RRAGB', 'ZNF787', 'NECAP1'                                     '], ['RRAGB', 'NECAP1', 'ZMYM6'], ['NECAP1', 'ZNF787', 'RRAGB'], ['ZNF787', 'NECAP1                                     1', 'ZNF787']], [['NECAP1', 'RRAGB', 'APEX2'], ['NECAP1', 'RRAGB', 'GFOD1'], ['NECA                                     AP1', 'TCEAL1', 'GFOD1'], ['NECAP1', 'APEX2', 'ZMYM6'], ['TCEAL1', 'NECAP1', 'ZMYM6                                     6'], ['APEX2', 'RRAGB', 'NECAP1'], ['RRAGB', 'GFOD1', 'RRAGB'], ['TCEAL1', 'GFOD1',                                     , 'RRAGB'], ['TCEAL1', 'NECAP1', 'TCEAL1'], ['TCEAL1', 'RRAGB', 'NECAP1'], ['HOXB7'                                     ', 'TCEAL1', 'NECAP1'], ['TCEAL1', 'HOXB7', 'TCEAL1'], ['APEX2', 'ZMYM6', 'NECAP1']                                     ], ['HOXB7', 'ZMYM6', 'NECAP1'], ['TCEAL1', 'HOXB7', 'ZMYM6'], ['RRAGB', 'APEX2', '                                     'RRAGB']], [['APEX2', 'RRAGB', 'NECAP1'], ['ZMYM6', 'APEX2', 'ZMYM6'], ['APEX2', 'Z                                     ZMYM6', 'NECAP1'], ['NECAP1', 'RRAGB', 'APEX2'], ['ZNF787', 'RRAGB', 'ZNF787'], ['N                                     NECAP1', 'APEX2', 'ZMYM6'], ['RRAGB', 'ZNF787', 'NECAP1'], ['APEX2', 'RRAGB', 'APEX                                     X2'], ['ZMYM6', 'NECAP1', 'ZMYM6'], ['NECAP1', 'ZNF787', 'RRAGB'], ['ZNF787', 'NECA                                     AP1', 'ZNF787'], ['APEX2', 'ZMYM6', 'APEX2']], [['ZNF787', 'RRAGB', 'APEX2'], ['ZNF                                     F787', 'APEX2', 'ZMYM6'], ['NECAP1', 'RRAGB', 'APEX2'], ['NECAP1', 'ZNF787', 'RRAGB                                     B'], ['RRAGB', 'GFOD1', 'HCCS'], ['RRAGB', 'ZNF787', 'RRAGB'], ['ZNF787', 'RRAGB',                                       'ZNF787'], ['GFOD1', 'RRAGB', 'HCCS'], ['NECAP1', 'APEX2', 'ZMYM6'], ['RRAGB', 'GF                                     FOD1', 'RRAGB'], ['ZNF787', 'NECAP1', 'ZMYM6'], ['ZNF787', 'NECAP1', 'ZNF787']], [[                                     ['ZMYM6', 'APEX2', 'ZMYM6'], ['RRAGB', 'GFOD1', 'HCCS'], ['NEDD8', 'DDX19B', 'H3-3A                                     A'], ['COMMD1', 'ZMYM6', 'HCCS'], ['RNF168', 'COMMD1', 'ZMYM6'], ['COMMD1', 'NEDD8'                                     ', 'DNAJC8'], ['NEDD8', 'DNAJC8', 'H3-3A'], ['MRPS2', 'DDX19B', 'H3-3A'], ['MRPS2',                                     , 'DDX19B', 'HCCS'], ['RNF168', 'MRPS2', 'ZMYM6'], ['MRPS2', 'RNF168', 'MRPS2'], ['                                     'MRPS2', 'DNAJC8', 'H3-3A'], ['GFOD1', 'RRAGB', 'HCCS'], ['RRAGB', 'GFOD1', 'RRAGB'                                     '], ['MRPS2', 'ZMYM6', 'HCCS'], ['MRPS2', 'ZMYM6', 'MRPS2'], ['ZMYM6', 'MRPS2', 'ZM                                     MYM6'], ['COMMD1', 'NEDD8', 'HCCS'], ['MRPS2', 'RNF168', 'COMMD1'], ['MRPS2', 'COMM                                     MD1', 'DNAJC8'], ['APEX2', 'RRAGB', 'APEX2'], ['NEDD8', 'DDX19B', 'HCCS'], ['RRAGB'                                     ', 'APEX2', 'RRAGB'], ['APEX2', 'ZMYM6', 'APEX2']], [['ZMYM6', 'APEX2', 'ZMYM6'], [                                     ['RRAGB', 'GFOD1', 'HCCS'], ['GFOD1', 'SIRT7', 'TSPAN31'], ['GFOD1', 'TSPAN31', 'SI                                     IRT7'], ['MRPS2', 'DDX19B', 'KLC4'], ['RNF168', 'MRPS2', 'DDX19B'], ['MRPS2', 'RNF1                                     168', 'MRPS2'], ['GFOD1', 'RRAGB', 'HCCS'], ['RRAGB', 'GFOD1', 'RRAGB'], ['SIRT7',                                       'TSPAN31', 'SIRT7'], ['DDX19B', 'KLC4', 'DDX19B'], ['MRPS2', 'ZMYM6', 'MRPS2'], ['                                     'RNF168', 'KLC4', 'DDX19B'], ['ZMYM6', 'MRPS2', 'ZMYM6'], ['MRPS2', 'RNF168', 'KLC4                                     4'], ['DDX19B', 'SIRT7', 'DDX19B'], ['APEX2', 'RRAGB', 'APEX2'], ['RRAGB', 'APEX2',                                     , 'RRAGB'], ['SIRT7', 'DDX19B', 'SIRT7'], ['APEX2', 'ZMYM6', 'APEX2']], [['ZMYM6',                                       'APEX2', 'ZMYM6'], ['RRAGB', 'GFOD1', 'HCCS'], ['ZMYM6', 'MRPS2', 'ZMYM6'], ['GFOD                                     D1', 'SIRT7', 'TSPAN31'], ['GFOD1', 'TSPAN31', 'SIRT7'], ['MRPS2', 'DDX19B', 'NOC2L                                     L'], ['ZMYM6', 'MRPS2', 'DDX19B'], ['DDX19B', 'NOC2L', 'DDX19B'], ['GFOD1', 'RRAGB'                                     ', 'HCCS'], ['RRAGB', 'GFOD1', 'RRAGB'], ['DDX19B', 'SIRT7', 'DDX19B'], ['APEX2', '                                     'RRAGB', 'APEX2'], ['ZMYM6', 'NOC2L', 'DDX19B'], ['RRAGB', 'APEX2', 'RRAGB'], ['SIR                                     RT7', 'DDX19B', 'SIRT7'], ['MRPS2', 'ZMYM6', 'NOC2L'], ['APEX2', 'ZMYM6', 'APEX2'],                                     , ['SIRT7', 'TSPAN31', 'SIRT7']], [['RNF168', 'COMMD1', 'ZMYM6'], ['APEX2', 'RRAGB'                                     ', 'NECAP1'], ['RNF168', 'MRPS2', 'ZMYM6'], ['MRPS2', 'RNF168', 'MRPS2'], ['DNAJC8'                                     ', 'TCEAL1', 'DNAJC8'], ['DNAJC8', 'MRPS2', 'DNAJC8'], ['DNAJC8', 'TCEAL1', 'NECAP1                                     1'], ['TCEAL1', 'RRAGB', 'APEX2'], ['TCEAL1', 'RRAGB', 'NECAP1'], ['DNAJC8', 'ZMYM6                                     6', 'MRPS2'], ['MRPS2', 'ZMYM6', 'MRPS2'], ['MRPS2', 'RNF168', 'COMMD1'], ['DNAJC8'                                     ', 'ZMYM6', 'APEX2'], ['APEX2', 'ZMYM6', 'NECAP1'], ['DNAJC8', 'ZMYM6', 'NECAP1'],                                       ['TCEAL1', 'DNAJC8', 'APEX2'], ['MRPS2', 'COMMD1', 'DNAJC8'], ['COMMD1', 'DNAJC8',                                     , 'ZMYM6'], ['APEX2', 'RRAGB', 'APEX2'], ['APEX2', 'ZMYM6', 'APEX2']], [['RRAGB', '                                     'GFOD1', 'HCCS'], ['RNF168', 'COMMD1', 'ZMYM6'], ['RRAGB', 'GFOD1', 'ORC3'], ['TCEA                                     AL1', 'GFOD1', 'ORC3'], ['RNF168', 'MRPS2', 'ZMYM6'], ['MRPS2', 'RNF168', 'MRPS2'],                                     , ['DNAJC8', 'TCEAL1', 'DNAJC8'], ['DNAJC8', 'MRPS2', 'DNAJC8'], ['DNAJC8', 'TCEAL1                                     1', 'ORC3'], ['GFOD1', 'RRAGB', 'HCCS'], ['TCEAL1', 'GFOD1', 'RRAGB'], ['RRAGB', 'A                                     APEX2', 'ORC3'], ['TCEAL1', 'RRAGB', 'APEX2'], ['DNAJC8', 'ZMYM6', 'MRPS2'], ['MRPS                                     S2', 'ZMYM6', 'MRPS2'], ['DNAJC8', 'APEX2', 'ORC3'], ['MRPS2', 'RNF168', 'COMMD1'],                                     , ['TCEAL1', 'DNAJC8', 'APEX2'], ['MRPS2', 'COMMD1', 'DNAJC8'], ['COMMD1', 'DNAJC8'                                     ', 'ZMYM6']], [['COMMD1', 'NEDD8', 'NOP16'], ['RRAGB', 'APEX2', 'NOP16'], ['RRAGB',                                     , 'GFOD1', 'HCCS'], ['ZNF787', 'RRAGB', 'ZNF787'], ['COMMD1', 'ZMYM6', 'HCCS'], ['D                                     DNAJC8', 'MRPS2', 'RNF168'], ['RNF168', 'SUFU', 'NFS1'], ['TCEAL1', 'RNF168', 'SUFU                                     U'], ['APEX2', 'NOP16', 'HCCS'], ['NEDD8', 'NOP16', 'HCCS'], ['DNAJC8', 'TCEAL1', '                                     'DNAJC8'], ['RNF168', 'COMMD1', 'NFS1'], ['NECAP1', 'RRAGB', 'NFS1'], ['DNAJC8', 'M                                     MRPS2', 'DNAJC8'], ['RRAGB', 'NFS1', 'NOP16'], ['DNAJC8', 'TCEAL1', 'RNF168'], ['GF                                     FOD1', 'RRAGB', 'HCCS'], ['RRAGB', 'GFOD1', 'RRAGB'], ['TCEAL1', 'NECAP1', 'SUFU'],                                     , ['RRAGB', 'ZNF787', 'NECAP1'], ['NECAP1', 'ZNF787', 'RRAGB'], ['ZNF787', 'NECAP1'                                     ', 'ZNF787'], ['TCEAL1', 'RRAGB', 'APEX2'], ['TCEAL1', 'RRAGB', 'NECAP1'], ['NECAP1                                     1', 'SUFU', 'NFS1'], ['COMMD1', 'NEDD8', 'HCCS'], ['COMMD1', 'SEC61B', 'NFS1'], ['C                                     COMMD1', 'SEC61B', 'NOP16'], ['SEC61B', 'NFS1', 'NOP16'], ['MRPS2', 'RNF168', 'COMM                                     MD1'], ['DNAJC8', 'ZMYM6', 'APEX2'], ['TCEAL1', 'DNAJC8', 'APEX2'], ['MRPS2', 'COMM                                     MD1', 'DNAJC8'], ['COMMD1', 'DNAJC8', 'ZMYM6'], ['APEX2', 'RRAGB', 'APEX2'], ['RRAG                                     GB', 'APEX2', 'RRAGB'], ['APEX2', 'ZMYM6', 'APEX2'], ['APEX2', 'ZMYM6', 'HCCS']], [                                     [['RRAGB', 'GFOD1', 'HCCS'], ['RNF168', 'COMMD1', 'ZMYM6'], ['RNF168', 'MRPS2', 'ZM                                     MYM6'], ['MRPS2', 'RNF168', 'MRPS2'], ['DNAJC8', 'TCEAL1', 'DNAJC8'], ['DNAJC8', 'M                                     MRPS2', 'DNAJC8'], ['GFOD1', 'RRAGB', 'HCCS'], ['DNAJC8', 'TCEAL1', 'RRAGB'], ['RRA                                     AGB', 'GFOD1', 'RRAGB'], ['TCEAL1', 'RRAGB', 'APEX2'], ['DNAJC8', 'ZMYM6', 'MRPS2']                                     ], ['MRPS2', 'ZMYM6', 'MRPS2'], ['DNAJC8', 'APEX2', 'RRAGB'], ['MRPS2', 'RNF168', '                                     'COMMD1'], ['TCEAL1', 'DNAJC8', 'APEX2'], ['MRPS2', 'COMMD1', 'DNAJC8'], ['COMMD1',                                     , 'DNAJC8', 'ZMYM6'], ['RRAGB', 'APEX2', 'RRAGB']], [['RRAGB', 'GFOD1', 'HCCS'], ['                                     'NECAP1', 'RRAGB', 'GFOD1'], ['ZNF787', 'RRAGB', 'ZNF787'], ['NECAP1', 'TCEAL1', 'G                                     GFOD1'], ['RNF168', 'COMMD1', 'ZMYM6'], ['RNF168', 'MRPS2', 'ZMYM6'], ['MRPS2', 'RN                                     NF168', 'MRPS2'], ['DNAJC8', 'TCEAL1', 'DNAJC8'], ['DNAJC8', 'MRPS2', 'DNAJC8'], ['                                     'GFOD1', 'RRAGB', 'HCCS'], ['TCEAL1', 'GFOD1', 'RRAGB'], ['TCEAL1', 'DNAJC8', 'TCEA                                     AL1'], ['TCEAL1', 'NECAP1', 'TCEAL1'], ['RRAGB', 'ZNF787', 'NECAP1'], ['NECAP1', 'Z                                     ZNF787', 'RRAGB'], ['ZNF787', 'NECAP1', 'ZNF787'], ['TCEAL1', 'RRAGB', 'NECAP1'], [                                     ['DNAJC8', 'ZMYM6', 'MRPS2'], ['MRPS2', 'ZMYM6', 'MRPS2'], ['MRPS2', 'RNF168', 'COM                                     MMD1'], ['COMMD1', 'DNAJC8', 'ZMYM6'], ['MRPS2', 'COMMD1', 'DNAJC8']], [['COMMD1',                                       'NEDD8', 'NOP16'], ['RRAGB', 'APEX2', 'NOP16'], ['RRAGB', 'GFOD1', 'HCCS'], ['APEX                                     X2', 'NOP16', 'HCCS'], ['NEDD8', 'NOP16', 'HCCS'], ['RGS10', 'RRAGB', 'NFS1'], ['RR                                     RAGB', 'NFS1', 'NOP16'], ['GFOD1', 'RRAGB', 'HCCS'], ['RRAGB', 'GFOD1', 'RRAGB'], [                                     ['COMMD1', 'SEC61B', 'HCCS'], ['RGS10', 'SEC61B', 'NFS1'], ['SEC61B', 'RRAGB', 'HCC                                     CS'], ['RGS10', 'SEC61B', 'RRAGB'], ['COMMD1', 'NEDD8', 'HCCS'], ['COMMD1', 'SEC61B                                     B', 'NOP16'], ['SEC61B', 'NFS1', 'NOP16'], ['APEX2', 'RRAGB', 'HCCS'], ['RRAGB', 'A                                     APEX2', 'RRAGB']], [['RGS10', 'RRAGB', 'HCCS'], ['RGS10', 'SEC61B', 'RRAGB'], ['SEC                                     C61B', 'RRAGB', 'HCCS'], ['RGS10', 'SEC61B', 'HCCS']], [['SEC61B', 'RRAGB', 'APEX2'                                     '], ['SEC61B', 'RRAGB', 'HCCS'], ['SEC61B', 'HCCS', 'APEX2'], ['ARHGEF3', 'RRAGB',                                       'HCCS'], ['ARHGEF3', 'HCCS', 'APEX2'], ['ARHGEF3', 'RRAGB', 'APEX2']], [['DOCK2',                                       'RGS10', 'GFOD1'], ['RGS10', 'RRAGB', 'GFOD1'], ['DOCK2', 'RRAGB', 'GFOD1'], ['DOC                                     CK2', 'RGS10', 'RRAGB']], [['GFOD1', 'RGS10', 'RRAGB'], ['RGS10', 'RRAGB', 'GFOD1']                                     ], ['GFOD1', 'RRAGB', 'GFOD1'], ['GFOD1', 'RGS10', 'GFOD1']], [['GFOD1', 'RGS10', '                                     'RRAGB'], ['RGS10', 'RRAGB', 'GFOD1'], ['RRAGB', 'GFOD1', 'HCCS'], ['GFOD1', 'RRAGB                                     B', 'HCCS'], ['GFOD1', 'RGS10', 'ARHGEF3'], ['RGS10', 'GFOD1', 'ARHGEF3']], [['RGS1                                     10', 'GFOD1', 'EXOC8'], ['RGS10', 'RRAGB', 'EXOC8'], ['RGS10', 'RRAGB', 'GFOD1'], [                                     ['RRAGB', 'GFOD1', 'EXOC8']], [['GFOD1', 'RGS10', 'RRAGB'], ['RGS10', 'GFOD1', 'GRP                                     PEL2'], ['RGS10', 'RRAGB', 'GFOD1'], ['RRAGB', 'GFOD1', 'HCCS'], ['GFOD1', 'KCTD18'                                     ', 'GRPEL2'], ['RGS10', 'KCTD18', 'GRPEL2'], ['GFOD1', 'RRAGB', 'HCCS'], ['GFOD1',                                       'RGS10', 'KCTD18']], [['RRAGB', 'GFOD1', 'HCCS'], ['RGS10', 'GFOD1', 'HCCS'], ['RG                                     GS10', 'RRAGB', 'GFOD1'], ['RGS10', 'RRAGB', 'HCCS']], [['GFOD1', 'RGS10', 'RRAGB']                                     ], ['RGS10', 'GFOD1', 'KCTD18'], ['RGS10', 'RRAGB', 'GFOD1'], ['RRAGB', 'GFOD1', 'H                                     HCCS'], ['GFOD1', 'RRAGB', 'HCCS'], ['GFOD1', 'RGS10', 'KCTD18']], [['RGS10', 'RRAG                                     GB', 'GFOD1'], ['RGS10', 'GFOD1', 'ORC3'], ['RGS10', 'RRAGB', 'ORC3'], ['RRAGB', 'G                                     GFOD1', 'ORC3']], [['GFOD1', 'RGS10', 'RRAGB'], ['RGS10', 'RRAGB', 'GFOD1'], ['RGS1                                     10', 'GFOD1', 'RGS10'], ['RGS10', 'DOCK2', 'RRAGB'], ['DOCK2', 'RGS10', 'RRAGB'], [                                     ['RRAGB', 'GFOD1', 'HCCS'], ['RGS10', 'DOCK2', 'RGS10'], ['GFOD1', 'RRAGB', 'HCCS']                                     ]], [['GFOD1', 'RRAGB', 'HCCS'], ['RGS10', 'RRAGB', 'GFOD1'], ['RRAGB', 'GFOD1', 'H                                     HCCS'], ['RGS10', 'GFOD1', 'RRAGB']], [['RGS10', 'RRAGB', 'GFOD1'], ['RGS10', 'RRAG                                     GB', 'ZNF787'], ['RRAGB', 'GFOD1', 'HCCS'], ['RGS10', 'GFOD1', 'ZNF787'], ['GFOD1',                                     , 'RRAGB', 'HCCS'], ['GFOD1', 'RRAGB', 'ZNF787']], [['RGS10', 'SEC61B', 'RRAGB'], [                                     ['RGS10', 'RRAGB', 'EXOC8'], ['SEC61B', 'RRAGB', 'EXOC8'], ['RGS10', 'SEC61B', 'EXO                                     OC8']], [['RRAGB', 'NECAP1', 'KCTD18'], ['RRAGB', 'GFOD1', 'EXOC8'], ['RRAGB', 'GFO                                     OD1', 'HCCS'], ['RRAGB', 'GFOD1', 'KCTD18'], ['NECAP1', 'RRAGB', 'GFOD1'], ['ZNF787                                     7', 'RRAGB', 'ZNF787'], ['NECAP1', 'TCEAL1', 'GFOD1'], ['GFOD1', 'SIRT7', 'TSPAN31'                                     '], ['GFOD1', 'TSPAN31', 'SIRT7'], ['GFOD1', 'RGS10', 'KCTD18'], ['GFOD1', 'RGS10',                                     , 'RRAGB'], ['TCEAL1', 'GFOD1', 'EXOC8'], ['GFOD1', 'RRAGB', 'HCCS'], ['RRAGB', 'ZN                                     NF787', 'NECAP1'], ['NECAP1', 'ZNF787', 'RRAGB'], ['ZNF787', 'NECAP1', 'ZNF787'], [                                     ['SIRT7', 'TSPAN31', 'SIRT7'], ['RGS10', 'SEC61B', 'KCTD18'], ['RGS10', 'SEC61B', '                                     'RRAGB'], ['EXOC8', 'GRPEL2', 'EXOC8'], ['DDX19B', 'KLC4', 'DDX19B'], ['SEC61B', 'R                                     RRAGB', 'EXOC8'], ['SEC61B', 'EXOC8', 'GRPEL2'], ['NECAP1', 'KCTD18', 'GRPEL2'], ['                                     'SEC61B', 'KCTD18', 'GRPEL2'], ['KLC4', 'DDX19B', 'KLC4'], ['NECAP1', 'TCEAL1', 'GR                                     RPEL2'], ['TCEAL1', 'GRPEL2', 'EXOC8'], ['EXOC8', 'KLC4', 'EXOC8'], ['KLC4', 'EXOC8                                     8', 'KLC4'], ['DDX19B', 'SIRT7', 'DDX19B'], ['SIRT7', 'DDX19B', 'SIRT7']], [['COMMD                                     D1', 'NEDD8', 'NOP16'], ['RRAGB', 'APEX2', 'NOP16'], ['RRAGB', 'GFOD1', 'HCCS'], ['                                     'TCEAL1', 'SIRT7', 'EXOSC7'], ['ZNF787', 'RRAGB', 'ZNF787'], ['NEDD8', 'DDX19B', 'H                                     H3-3A'], ['COMMD1', 'NEDD8', 'DNAJC8'], ['NEDD8', 'DNAJC8', 'H3-3A'], ['GFOD1', 'TS                                     SPAN31', 'SIRT7'], ['ARHGEF3', 'RRAGB', 'HCCS'], ['ARHGEF3', 'RRAGB', 'APEX2'], ['M                                     MRPS2', 'DDX19B', 'H3-3A'], ['APEX2', 'NOP16', 'HCCS'], ['MRPS2', 'DDX19B', 'KLC4']                                     ], ['RNF168', 'SUFU', 'NFS1'], ['TCEAL1', 'RNF168', 'SUFU'], ['NEDD8', 'NOP16', 'HC                                     CCS'], ['RNF168', 'COMMD1', 'NFS1'], ['NECAP1', 'RRAGB', 'NFS1'], ['MRPS2', 'DNAJC8                                     8', 'H3-3A'], ['GFOD1', 'RRAGB', 'APEX2'], ['TCEAL1', 'GFOD1', 'TSPAN31'], ['RRAGB'                                     ', 'NFS1', 'NOP16'], ['GFOD1', 'RRAGB', 'HCCS'], ['RRAGB', 'GFOD1', 'RRAGB'], ['TCE                                     EAL1', 'GFOD1', 'RRAGB'], ['TCEAL1', 'NECAP1', 'SUFU'], ['RRAGB', 'ZNF787', 'NECAP1                                     1'], ['NECAP1', 'ZNF787', 'RRAGB'], ['ZNF787', 'NECAP1', 'ZNF787'], ['TCEAL1', 'RNF                                     F168', 'EXOSC7'], ['SIRT7', 'TSPAN31', 'SIRT7'], ['EXOSC7', 'DDX19B', 'KLC4'], ['EX                                     XOSC7', 'RNF168', 'KLC4'], ['EXOSC7', 'RNF168', 'EXOSC7'], ['TCEAL1', 'RRAGB', 'NEC                                     CAP1'], ['TCEAL1', 'SIRT7', 'TSPAN31'], ['EXOSC7', 'SIRT7', 'DDX19B'], ['DDX19B', '                                     'SIRT7', 'APEX2'], ['EXOSC7', 'SIRT7', 'EXOSC7'], ['GFOD1', 'SIRT7', 'APEX2'], ['NE                                     ECAP1', 'SUFU', 'NFS1'], ['COMMD1', 'SEC61B', 'NOP16'], ['COMMD1', 'SEC61B', 'NFS1'                                     '], ['SEC61B', 'NFS1', 'NOP16'], ['MRPS2', 'RNF168', 'COMMD1'], ['MRPS2', 'RNF168',                                     , 'KLC4'], ['MRPS2', 'COMMD1', 'DNAJC8'], ['APEX2', 'RRAGB', 'HCCS'], ['NEDD8', 'DD                                     DX19B', 'HCCS'], ['RRAGB', 'APEX2', 'RRAGB'], ['SIRT7', 'DDX19B', 'SIRT7'], ['ARHGE                                     EF3', 'HCCS', 'APEX2'], ['DDX19B', 'HCCS', 'APEX2']], [['RRAGB', 'GFOD1', 'HCCS'],                                       ['DDX19B', 'SIRT7', 'APEX2'], ['GFOD1', 'SIRT7', 'TSPAN31'], ['SIRT7', 'APEX2', 'H                                     HCCS'], ['GFOD1', 'TSPAN31', 'SIRT7'], ['ARHGEF3', 'RRAGB', 'HCCS'], ['ARHGEF3', 'R                                     RRAGB', 'APEX2'], ['GFOD1', 'RRAGB', 'HCCS'], ['RRAGB', 'GFOD1', 'RRAGB'], ['APEX2'                                     ', 'RRAGB', 'HCCS'], ['SIRT7', 'DDX19B', 'HCCS'], ['RRAGB', 'APEX2', 'RRAGB'], ['SI                                     IRT7', 'DDX19B', 'SIRT7'], ['ARHGEF3', 'HCCS', 'APEX2'], ['DDX19B', 'HCCS', 'APEX2'                                     '], ['SIRT7', 'TSPAN31', 'SIRT7']], [['ZMYM6', 'APEX2', 'ZMYM6'], ['NEDD8', 'DDX19B                                     B', 'H3-3A'], ['COMMD1', 'ZMYM6', 'HCCS'], ['RNF168', 'COMMD1', 'ZMYM6'], ['COMMD1'                                     ', 'NEDD8', 'DNAJC8'], ['NEDD8', 'DNAJC8', 'H3-3A'], ['GFOD1', 'SIRT7', 'TSPAN31'],                                     , ['GFOD1', 'TSPAN31', 'SIRT7'], ['ARHGEF3', 'RRAGB', 'HCCS'], ['ARHGEF3', 'RRAGB',                                     , 'APEX2'], ['MRPS2', 'DDX19B', 'H3-3A'], ['MRPS2', 'DDX19B', 'NOC2L'], ['RNF168',                                       'MRPS2', 'ZMYM6'], ['MRPS2', 'RNF168', 'MRPS2'], ['MRPS2', 'DNAJC8', 'H3-3A'], ['A                                     APEX2', 'ZMYM6', 'NOC2L'], ['MRPS2', 'ZMYM6', 'NOC2L'], ['SIRT7', 'TSPAN31', 'SIRT7                                     7'], ['APEX2', 'ZMYM6', 'APEX2'], ['MRPS2', 'ZMYM6', 'MRPS2'], ['DDX19B', 'SIRT7',                                       'APEX2'], ['ZMYM6', 'MRPS2', 'ZMYM6'], ['COMMD1', 'NEDD8', 'HCCS'], ['SIRT7', 'APE                                     EX2', 'NOC2L'], ['MRPS2', 'RNF168', 'COMMD1'], ['MRPS2', 'COMMD1', 'DNAJC8'], ['APE                                     EX2', 'RRAGB', 'HCCS'], ['NEDD8', 'DDX19B', 'HCCS'], ['APEX2', 'RRAGB', 'APEX2'], [                                     ['SIRT7', 'DDX19B', 'NOC2L'], ['SIRT7', 'DDX19B', 'SIRT7'], ['ARHGEF3', 'HCCS', 'AP                                     PEX2'], ['DDX19B', 'HCCS', 'APEX2'], ['APEX2', 'ZMYM6', 'HCCS']], [['ZNF787', 'RRAG                                     GB', 'ZNF787'], ['NEDD8', 'DDX19B', 'H3-3A'], ['COMMD1', 'NEDD8', 'DNAJC8'], ['NEDD                                     D8', 'DNAJC8', 'H3-3A'], ['GFOD1', 'TSPAN31', 'SIRT7'], ['ARHGEF3', 'RRAGB', 'HCCS'                                     '], ['ARHGEF3', 'RRAGB', 'APEX2'], ['RNF168', 'SUFU', 'NFS1'], ['TCEAL1', 'RNF168',                                     , 'SUFU'], ['GFOD1', 'RRAGB', 'NFS1'], ['NECAP1', 'RRAGB', 'NFS1'], ['TCEAL1', 'GFO                                     OD1', 'TSPAN31'], ['RRAGB', 'ZNF787', 'NECAP1'], ['NECAP1', 'ZNF787', 'RRAGB'], ['Z                                     ZNF787', 'NECAP1', 'ZNF787'], ['TCEAL1', 'RNF168', 'EXOSC7'], ['SIRT7', 'TSPAN31',                                       'SIRT7'], ['EXOSC7', 'DDX19B', 'KLC4'], ['EXOSC7', 'RNF168', 'KLC4'], ['EXOSC7', '                                     'RNF168', 'EXOSC7'], ['TCEAL1', 'RRAGB', 'NECAP1'], ['TCEAL1', 'SIRT7', 'TSPAN31'],                                     , ['COMMD1', 'SEC61B', 'NFS1'], ['COMMD1', 'SEC61B', 'NOP16'], ['MRPS2', 'RNF168',                                       'COMMD1'], ['MRPS2', 'RNF168', 'KLC4'], ['MRPS2', 'COMMD1', 'DNAJC8'], ['APEX2', '                                     'RRAGB', 'HCCS'], ['NEDD8', 'DDX19B', 'HCCS'], ['RRAGB', 'APEX2', 'RRAGB'], ['SIRT7                                     7', 'DDX19B', 'SIRT7'], ['COMMD1', 'NEDD8', 'NOP16'], ['RRAGB', 'GFOD1', 'HCCS'], [                                     ['TCEAL1', 'SIRT7', 'EXOSC7'], ['MRPS2', 'DDX19B', 'H3-3A'], ['APEX2', 'NOP16', 'HC                                     CCS'], ['MRPS2', 'DDX19B', 'KLC4'], ['NEDD8', 'NOP16', 'HCCS'], ['RNF168', 'COMMD1'                                     ', 'NFS1'], ['MRPS2', 'DNAJC8', 'H3-3A'], ['GFOD1', 'RRAGB', 'HCCS'], ['RRAGB', 'GF                                     FOD1', 'RRAGB'], ['TCEAL1', 'GFOD1', 'RRAGB'], ['GFOD1', 'SIRT7', 'NFS1'], ['SIRT7'                                     ', 'NFS1', 'NOP16'], ['TCEAL1', 'NECAP1', 'SUFU'], ['NECAP1', 'SUFU', 'NFS1'], ['EX                                     XOSC7', 'SIRT7', 'DDX19B'], ['DDX19B', 'SIRT7', 'APEX2'], ['EXOSC7', 'SIRT7', 'EXOS                                     SC7'], ['SIRT7', 'APEX2', 'NOP16'], ['SEC61B', 'NFS1', 'NOP16'], ['ARHGEF3', 'HCCS'                                     ', 'APEX2'], ['DDX19B', 'HCCS', 'APEX2']], [['COMMD1', 'NEDD8', 'NOP16'], ['RRAGB',                                     , 'APEX2', 'NOP16'], ['RRAGB', 'GFOD1', 'HCCS'], ['TCEAL1', 'SIRT7', 'EXOSC7'], ['Z                                     ZNF787', 'RRAGB', 'ZNF787'], ['NEDD8', 'DDX19B', 'H3-3A'], ['COMMD1', 'NEDD8', 'DNA                                     AJC8'], ['NEDD8', 'DNAJC8', 'H3-3A'], ['GFOD1', 'SIRT7', 'TSPAN31'], ['GFOD1', 'TSP                                     PAN31', 'SIRT7'], ['ARHGEF3', 'RRAGB', 'HCCS'], ['ARHGEF3', 'RRAGB', 'APEX2'], ['MR                                     RPS2', 'DDX19B', 'H3-3A'], ['APEX2', 'NOP16', 'HCCS'], ['MRPS2', 'DDX19B', 'KLC4'],                                     , ['RNF168', 'SUFU', 'NFS1'], ['TCEAL1', 'RNF168', 'SUFU'], ['NEDD8', 'NOP16', 'HCC                                     CS'], ['RNF168', 'COMMD1', 'NFS1'], ['NECAP1', 'RRAGB', 'NFS1'], ['MRPS2', 'DNAJC8'                                     ', 'H3-3A'], ['RRAGB', 'NFS1', 'NOP16'], ['GFOD1', 'RRAGB', 'HCCS'], ['RRAGB', 'GFO                                     OD1', 'RRAGB'], ['TCEAL1', 'NECAP1', 'SUFU'], ['RRAGB', 'ZNF787', 'NECAP1'], ['NECA                                     AP1', 'ZNF787', 'RRAGB'], ['ZNF787', 'NECAP1', 'ZNF787'], ['TCEAL1', 'RRAGB', 'APEX                                     X2'], ['TCEAL1', 'RNF168', 'EXOSC7'], ['SIRT7', 'TSPAN31', 'SIRT7'], ['EXOSC7', 'DD                                     DX19B', 'KLC4'], ['EXOSC7', 'RNF168', 'KLC4'], ['EXOSC7', 'RNF168', 'EXOSC7'], ['TC                                     CEAL1', 'RRAGB', 'NECAP1'], ['EXOSC7', 'SIRT7', 'DDX19B'], ['DDX19B', 'SIRT7', 'APE                                     EX2'], ['EXOSC7', 'SIRT7', 'EXOSC7'], ['NECAP1', 'SUFU', 'NFS1'], ['TCEAL1', 'SIRT7                                     7', 'APEX2'], ['SEC61B', 'NFS1', 'NOP16'], ['COMMD1', 'SEC61B', 'NOP16'], ['COMMD1'                                     ', 'SEC61B', 'NFS1'], ['MRPS2', 'RNF168', 'COMMD1'], ['MRPS2', 'RNF168', 'KLC4'], [                                     ['MRPS2', 'COMMD1', 'DNAJC8'], ['APEX2', 'RRAGB', 'HCCS'], ['NEDD8', 'DDX19B', 'HCC                                     CS'], ['RRAGB', 'APEX2', 'RRAGB'], ['SIRT7', 'DDX19B', 'SIRT7'], ['ARHGEF3', 'HCCS'                                     ', 'APEX2'], ['DDX19B', 'HCCS', 'APEX2']], [['RNF168', 'KLC4', 'EXOC8'], ['DDX19B',                                     , 'KLC4', 'DDX19B'], ['BLOC1S2', 'RNF168', 'KLC4'], ['KLC4', 'DDX19B', 'KLC4'], ['K                                     KLC4', 'EXOC8', 'KLC4'], ['DDX19B', 'SIRT7', 'DDX19B'], ['GFOD1', 'SIRT7', 'TSPAN31                                     1'], ['BLOC1S2', 'EXOC8', 'KLC4'], ['GFOD1', 'TSPAN31', 'SIRT7'], ['BLOC1S2', 'RNF1                                     168', 'EXOC8'], ['SIRT7', 'DDX19B', 'SIRT7'], ['SIRT7', 'TSPAN31', 'SIRT7']], [['ZM                                     MYM6', 'APEX2', 'ZMYM6'], ['EXOSC7', 'BLOC1S2', 'EXOC8'], ['RRAGB', 'GFOD1', 'HCCS'                                     '], ['GFOD1', 'SIRT7', 'TSPAN31'], ['BLOC1S2', 'EXOC8', 'KLC4'], ['GFOD1', 'TSPAN31                                     1', 'SIRT7'], ['MRPS2', 'RNF168', 'MRPS2'], ['RNF168', 'MRPS2', 'RNF168'], ['GFOD1'                                     ', 'RRAGB', 'HCCS'], ['RRAGB', 'GFOD1', 'RRAGB'], ['EXOSC7', 'BLOC1S2', 'EXOSC7'],                                       ['SIRT7', 'TSPAN31', 'SIRT7'], ['BLOC1S2', 'EXOSC7', 'RNF168'], ['EXOSC7', 'RNF168                                     8', 'EXOSC7'], ['RNF168', 'EXOSC7', 'RNF168'], ['DDX19B', 'KLC4', 'DDX19B'], ['KLC4                                     4', 'DDX19B', 'KLC4'], ['MRPS2', 'ZMYM6', 'MRPS2'], ['ZMYM6', 'MRPS2', 'ZMYM6'], ['                                     'EXOSC7', 'RNF168', 'EXOC8'], ['RNF168', 'KLC4', 'EXOC8'], ['BLOC1S2', 'RNF168', 'K                                     KLC4'], ['KLC4', 'EXOC8', 'KLC4'], ['DDX19B', 'SIRT7', 'DDX19B'], ['APEX2', 'RRAGB'                                     ', 'APEX2'], ['RRAGB', 'APEX2', 'RRAGB'], ['SIRT7', 'DDX19B', 'SIRT7'], ['APEX2', '                                     'ZMYM6', 'APEX2']], [['RNF168', 'EXOC8', 'KLC4'], ['RNF168', 'KLC4', 'EXOC8'], ['DD                                     DX19B', 'KLC4', 'DDX19B'], ['KLC4', 'DDX19B', 'KLC4'], ['KLC4', 'EXOC8', 'KLC4'], [                                     ['DDX19B', 'SIRT7', 'DDX19B'], ['GFOD1', 'SIRT7', 'TSPAN31'], ['GFOD1', 'TSPAN31',                                       'SIRT7'], ['SIRT7', 'DDX19B', 'SIRT7'], ['SIRT7', 'TSPAN31', 'SIRT7']], [['ZMYM6',                                     , 'APEX2', 'ZMYM6'], ['RRAGB', 'GFOD1', 'HCCS'], ['GFOD1', 'SIRT7', 'EXOSC7'], ['TC                                     CEAL1', 'SIRT7', 'EXOSC7'], ['BLOC1S2', 'EXOC8', 'KLC4'], ['GFOD1', 'TSPAN31', 'SIR                                     RT7'], ['GFOD1', 'BLOC1S2', 'EXOC8'], ['RNF168', 'MRPS2', 'RNF168'], ['GFOD1', 'BLO                                     OC1S2', 'EXOSC7'], ['MRPS2', 'RNF168', 'MRPS2'], ['TCEAL1', 'GFOD1', 'EXOC8'], ['TC                                     CEAL1', 'GFOD1', 'TSPAN31'], ['GFOD1', 'RRAGB', 'HCCS'], ['RRAGB', 'GFOD1', 'RRAGB'                                     '], ['TCEAL1', 'RNF168', 'EXOSC7'], ['SIRT7', 'TSPAN31', 'SIRT7'], ['BLOC1S2', 'EXO                                     OSC7', 'RNF168'], ['RNF168', 'EXOSC7', 'RNF168'], ['DDX19B', 'KLC4', 'DDX19B'], ['T                                     TCEAL1', 'SIRT7', 'TSPAN31'], ['KLC4', 'DDX19B', 'KLC4'], ['MRPS2', 'ZMYM6', 'MRPS2                                     2'], ['ZMYM6', 'MRPS2', 'ZMYM6'], ['TCEAL1', 'RNF168', 'EXOC8'], ['RNF168', 'KLC4',                                     , 'EXOC8'], ['BLOC1S2', 'RNF168', 'KLC4'], ['KLC4', 'EXOC8', 'KLC4'], ['DDX19B', 'S                                     SIRT7', 'DDX19B'], ['APEX2', 'RRAGB', 'APEX2'], ['RRAGB', 'APEX2', 'RRAGB'], ['SIRT                                     T7', 'DDX19B', 'SIRT7'], ['APEX2', 'ZMYM6', 'APEX2']], [['BLOC1S2', 'GRPEL2', 'EXOC                                     C8'], ['BLOC1S2', 'EXOC8', 'GRPEL2'], ['EXOC8', 'GRPEL2', 'EXOC8'], ['DDX19B', 'KLC                                     C4', 'DDX19B'], ['EXOC8', 'KLC4', 'EXOC8'], ['KLC4', 'DDX19B', 'KLC4'], ['KLC4', 'E                                     EXOC8', 'KLC4'], ['DDX19B', 'SIRT7', 'DDX19B'], ['GFOD1', 'SIRT7', 'TSPAN31'], ['GF                                     FOD1', 'TSPAN31', 'SIRT7'], ['SIRT7', 'DDX19B', 'SIRT7'], ['SIRT7', 'TSPAN31', 'SIR                                     RT7']], [['RRAGB', 'NECAP1', 'KCTD18'], ['RRAGB', 'GFOD1', 'KCTD18'], ['NECAP1', 'R                                     RRAGB', 'GFOD1'], ['ZNF787', 'RRAGB', 'ZNF787'], ['NECAP1', 'TCEAL1', 'GFOD1'], ['G                                     GFOD1', 'SIRT7', 'TSPAN31'], ['GFOD1', 'TSPAN31', 'SIRT7'], ['GFOD1', 'BLOC1S2', 'E                                     EXOC8'], ['TCEAL1', 'GFOD1', 'EXOC8'], ['RRAGB', 'ZNF787', 'NECAP1'], ['NECAP1', 'Z                                     ZNF787', 'RRAGB'], ['ZNF787', 'NECAP1', 'ZNF787'], ['SIRT7', 'TSPAN31', 'SIRT7'], [                                     ['BLOC1S2', 'EXOC8', 'GRPEL2'], ['EXOC8', 'GRPEL2', 'EXOC8'], ['DDX19B', 'KLC4', 'D                                     DDX19B'], ['GFOD1', 'KCTD18', 'GRPEL2'], ['NECAP1', 'KCTD18', 'GRPEL2'], ['KLC4', '                                     'DDX19B', 'KLC4'], ['NECAP1', 'TCEAL1', 'GRPEL2'], ['TCEAL1', 'GRPEL2', 'EXOC8'], [                                     ['GFOD1', 'BLOC1S2', 'GRPEL2'], ['EXOC8', 'KLC4', 'EXOC8'], ['KLC4', 'EXOC8', 'KLC4                                     4'], ['DDX19B', 'SIRT7', 'DDX19B'], ['SIRT7', 'DDX19B', 'SIRT7']], [['RRAGB', 'APEX                                     X2', 'NOP16'], ['APEX2', 'RRAGB', 'NFS1'], ['RRAGB', 'GFOD1', 'HCCS'], ['APEX2', 'N                                     NOP16', 'NFS1'], ['RRAGB', 'NFS1', 'NOP16'], ['GFOD1', 'RRAGB', 'HCCS'], ['SEC61B',                                     , 'SUFU', 'NFS1'], ['RRAGB', 'GFOD1', 'RRAGB'], ['NOP16', 'SUFU', 'NFS1'], ['SEC61B                                     B', 'NOP16', 'SUFU'], ['RRAGB', 'APEX2', 'RRAGB'], ['SEC61B', 'NFS1', 'NOP16']], [[                                     ['NOP16', 'NFS1', 'NOP16'], ['SEC61B', 'SUFU', 'NFS1'], ['SEC61B', 'SUFU', 'NOP16']                                     ], ['NOP16', 'SUFU', 'NFS1'], ['NOP16', 'SUFU', 'NOP16'], ['SEC61B', 'NFS1', 'NOP16                                     6']], [['RNF168', 'NOP16', 'SUFU'], ['NOP16', 'SUFU', 'NFS1'], ['RNF168', 'SUFU', '                                     'NFS1'], ['RNF168', 'NOP16', 'NFS1']], [['SEC61B', 'NOP16', 'NFS1'], ['SEC61B', 'NO                                     OP16', 'SUFU'], ['SEC61B', 'SUFU', 'NFS1'], ['NOP16', 'SUFU', 'NFS1']], [['SEC61B',                                     , 'NOP16', 'SUFU'], ['SUFU', 'NOP16', 'NFS1'], ['SEC61B', 'SUFU', 'NOP16'], ['NOP16                                     6', 'SUFU', 'NFS1']], [['COMMD1', 'NEDD8', 'DNAJC8'], ['COMMD1', 'NEDD8', 'COMMD1']                                     ], ['COMMD1', 'DNAJC8', 'COMMD1'], ['NEDD8', 'DNAJC8', 'COMMD1']], [['MRPS2', 'RNF1                                     168', 'COMMD1'], ['RNF168', 'MRPS2', 'ZMYM6'], ['MRPS2', 'RNF168', 'MRPS2'], ['DNAJ                                     JC8', 'ZMYM6', 'MRPS2'], ['MRPS2', 'ZMYM6', 'MRPS2'], ['COMMD1', 'DNAJC8', 'ZMYM6']                                     ], ['RNF168', 'COMMD1', 'ZMYM6'], ['NEDD8', 'COMMD1', 'DNAJC8'], ['DNAJC8', 'MRPS2'                                     ', 'COMMD1'], ['NEDD8', 'DNAJC8', 'COMMD1']], [['SEC61B', 'NOP16', 'SUFU'], ['MRPS2                                     2', 'RNF168', 'COMMD1'], ['RNF168', 'MRPS2', 'ZMYM6'], ['MRPS2', 'RNF168', 'MRPS2']                                     ], ['COMMD1', 'NEDD8', 'NOP16'], ['NEDD8', 'NOP16', 'NFS1'], ['DNAJC8', 'ZMYM6', 'M                                     MRPS2'], ['MRPS2', 'ZMYM6', 'MRPS2'], ['COMMD1', 'DNAJC8', 'ZMYM6'], ['COMMD1', 'NE                                     EDD8', 'DNAJC8'], ['RNF168', 'COMMD1', 'ZMYM6'], ['SEC61B', 'SUFU', 'NFS1'], ['NOP1                                     16', 'SUFU', 'NFS1'], ['NEDD8', 'COMMD1', 'NFS1'], ['DNAJC8', 'MRPS2', 'COMMD1'], [                                     ['COMMD1', 'SEC61B', 'NFS1'], ['COMMD1', 'SEC61B', 'NOP16'], ['NEDD8', 'DNAJC8', 'C                                     COMMD1']], [['MRPS2', 'RNF168', 'COMMD1'], ['RNF168', 'MRPS2', 'ZMYM6'], ['MRPS2',                                       'RNF168', 'MRPS2'], ['DNAJC8', 'ZMYM6', 'MRPS2'], ['MRPS2', 'ZMYM6', 'MRPS2'], ['R                                     RNF168', 'COMMD1', 'ZMYM6'], ['NEDD8', 'DNAJC8', 'ZMYM6'], ['DNAJC8', 'MRPS2', 'COM                                     MMD1'], ['NEDD8', 'COMMD1', 'ZMYM6'], ['NEDD8', 'DNAJC8', 'COMMD1']], [['RRAGB', 'G                                     GFOD1', 'EXOC8'], ['RRAGB', 'GFOD1', 'HCCS'], ['ARHGAP24', 'GFOD1', 'RRAGB'], ['GFO                                     OD1', 'RRAGB', 'HCCS'], ['ARHGAP24', 'GFOD1', 'EXOC8'], ['ARHGAP24', 'RRAGB', 'EXOC                                     C8']], [['GFOD1', 'RRAGB', 'HCCS'], ['RRAGB', 'GFOD1', 'HCCS'], ['ARHGAP24', 'GFOD1                                     1', 'RRAGB'], ['ARHGAP24', 'RRAGB', 'GFOD1']], [['GFOD1', 'RRAGB', 'HCCS'], ['ARHGA                                     AP24', 'GFOD1', 'HCCS'], ['ARHGAP24', 'GFOD1', 'RRAGB'], ['ARHGAP24', 'RRAGB', 'HCC                                     CS']], [['ARHGAP24', 'RRAGB', 'NECAP1'], ['TCEAL1', 'RRAGB', 'NECAP1'], ['ARHGAP24'                                     ', 'TCEAL1', 'GFOD1'], ['ARHGAP24', 'TCEAL1', 'NECAP1'], ['ARHGAP24', 'GFOD1', 'RRA                                     AGB'], ['TCEAL1', 'GFOD1', 'RRAGB']], [['ARHGAP24', 'RRAGB', 'ORC3'], ['RRAGB', 'GF                                     FOD1', 'HCCS'], ['ARHGAP24', 'GFOD1', 'RRAGB'], ['GFOD1', 'RRAGB', 'HCCS'], ['ARHGA                                     AP24', 'GFOD1', 'ORC3'], ['RRAGB', 'GFOD1', 'ORC3']], [['GFOD1', 'RRAGB', 'ZNF787']                                     ], ['ARHGAP24', 'GFOD1', 'ZNF787'], ['ARHGAP24', 'RRAGB', 'ZNF787'], ['ARHGAP24', '                                     'GFOD1', 'RRAGB']], [['GFOD1', 'ARHGAP24', 'GFOD1'], ['GFOD1', 'ARHGAP24', 'RRAGB']                                     ], ['RRAGB', 'GFOD1', 'HCCS'], ['ARHGAP24', 'GFOD1', 'RRAGB'], ['GFOD1', 'RRAGB', '                                     'GFOD1'], ['GFOD1', 'RRAGB', 'HCCS']], [['COMMD1', 'SEC61B', 'SNRPC'], ['COMMD1', '                                     'SEC61B', 'COMMD1'], ['COMMD1', 'NEDD8', 'DNAJC8'], ['COMMD1', 'DNAJC8', 'COMMD1'],                                     , ['NEDD8', 'DNAJC8', 'COMMD1'], ['COMMD1', 'NEDD8', 'SNRPC'], ['NEDD8', 'SNRPC', '                                     'COMMD1'], ['SEC61B', 'SNRPC', 'COMMD1']], [['MRPS2', 'RNF168', 'COMMD1'], ['RNF168                                     8', 'MRPS2', 'ZMYM6'], ['MRPS2', 'RNF168', 'MRPS2'], ['COMMD1', 'SEC61B', 'SNRPC'],                                     , ['SEC61B', 'COMMD1', 'NFS1'], ['DNAJC8', 'ZMYM6', 'MRPS2'], ['MRPS2', 'ZMYM6', 'M                                     MRPS2'], ['COMMD1', 'DNAJC8', 'ZMYM6'], ['COMMD1', 'NEDD8', 'DNAJC8'], ['RNF168', '                                     'COMMD1', 'ZMYM6'], ['SEC61B', 'SNRPC', 'COMMD1'], ['COMMD1', 'NEDD8', 'SNRPC'], ['                                     'DNAJC8', 'MRPS2', 'COMMD1'], ['COMMD1', 'SEC61B', 'NFS1'], ['NEDD8', 'SNRPC', 'COM                                     MMD1'], ['NEDD8', 'DNAJC8', 'COMMD1']], [['ARHGEF3', 'GFOD1', 'EXOC8'], ['ARHGEF3',                                     , 'RRAGB', 'GFOD1'], ['ARHGEF3', 'RRAGB', 'EXOC8'], ['RRAGB', 'GFOD1', 'EXOC8']], [                                     [['RRAGB', 'GFOD1', 'HCCS'], ['ARHGEF3', 'RRAGB', 'HCCS'], ['ARHGEF3', 'GFOD1', 'HC                                     CCS'], ['ARHGEF3', 'RRAGB', 'GFOD1']], [['ARHGEF3', 'RRAGB', 'GFOD1'], ['ARHGEF3',                                       'RRAGB', 'ORC3'], ['ARHGEF3', 'GFOD1', 'ORC3'], ['RRAGB', 'GFOD1', 'ORC3']], [['GF                                     FOD1', 'RRAGB', 'HCCS'], ['ARHGEF3', 'GFOD1', 'RRAGB'], ['RRAGB', 'GFOD1', 'HCCS'],                                     , ['ARHGEF3', 'RRAGB', 'GFOD1']], [['ARHGEF3', 'RRAGB', 'GFOD1'], ['RRAGB', 'GFOD1'                                     ', 'HCCS'], ['ARHGEF3', 'RRAGB', 'ZNF787'], ['GFOD1', 'RRAGB', 'ZNF787'], ['GFOD1',                                     , 'RRAGB', 'HCCS'], ['ARHGEF3', 'GFOD1', 'ZNF787']], [['ARHGEF3', 'RRAGB', 'GFOD1']                                     ], ['DOCK2', 'RRAGB', 'GFOD1'], ['RGS10', 'RRAGB', 'HCCS'], ['RGS10', 'ARHGEF3', 'H                                     HCCS'], ['DOCK2', 'RGS10', 'RRAGB'], ['ARHGEF3', 'RRAGB', 'HCCS'], ['DOCK2', 'RGS10                                     0', 'ARHGEF3'], ['DOCK2', 'ARHGEF3', 'GFOD1']], [['GFOD1', 'RGS10', 'RRAGB'], ['RGS                                     S10', 'RRAGB', 'HCCS'], ['ARHGEF3', 'RRAGB', 'GFOD1'], ['GFOD1', 'RRAGB', 'GFOD1'],                                     , ['ARHGEF3', 'RRAGB', 'HCCS'], ['GFOD1', 'RGS10', 'ARHGEF3'], ['RGS10', 'ARHGEF3',                                     , 'HCCS'], ['GFOD1', 'ARHGEF3', 'GFOD1']], [['RGS10', 'ARHGEF3', 'GFOD1'], ['RGS10'                                     ', 'RRAGB', 'GFOD1'], ['ARHGEF3', 'RRAGB', 'GFOD1'], ['RGS10', 'RRAGB', 'HCCS'], ['                                     'ARHGEF3', 'RRAGB', 'HCCS'], ['RGS10', 'ARHGEF3', 'HCCS']], [['DOCK2', 'RGS10', 'ZN                                     NF787'], ['DOCK2', 'RRAGB', 'ZNF787'], ['RGS10', 'RRAGB', 'ZNF787'], ['DOCK2', 'RGS                                     S10', 'RRAGB']], [['GFOD1', 'RGS10', 'RRAGB'], ['GFOD1', 'RGS10', 'ZNF787'], ['RGS1                                     10', 'RRAGB', 'ZNF787'], ['GFOD1', 'RRAGB', 'ZNF787']], [['ZNF787', 'RRAGB', 'APEX2                                     2'], ['RGS10', 'RRAGB', 'APEX2'], ['RGS10', 'ZNF787', 'APEX2'], ['RGS10', 'RRAGB',                                       'ZNF787'], ['RRAGB', 'GFOD1', 'HCCS'], ['RRAGB', 'ZNF787', 'RRAGB'], ['GFOD1', 'RR                                     RAGB', 'HCCS'], ['RRAGB', 'GFOD1', 'RRAGB']], [['RRAGB', 'ZNF787', 'NECAP1'], ['RGS                                     S10', 'RRAGB', 'ZNF787'], ['RGS10', 'ZNF787', 'NECAP1'], ['RGS10', 'RRAGB', 'NECAP1                                     1']], [['RGS10', 'RRAGB', 'ORC3'], ['RRAGB', 'ZNF787', 'ORC3'], ['RGS10', 'RRAGB',                                       'ZNF787'], ['RGS10', 'ZNF787', 'ORC3']], [['RGS10', 'RRAGB', 'ZNF787'], ['RGS10',                                       'ZNF787', 'RRAGB'], ['RRAGB', 'GFOD1', 'HCCS'], ['RRAGB', 'ZNF787', 'RRAGB'], ['GF                                     FOD1', 'RRAGB', 'HCCS'], ['RRAGB', 'GFOD1', 'RRAGB']], [['RRAGB', 'APEX2', 'NOP16']                                     ], ['ZNF787', 'RRAGB', 'ZNF787'], ['NEDD8', 'DDX19B', 'H3-3A'], ['COMMD1', 'NEDD8',                                     , 'DNAJC8'], ['NEDD8', 'DNAJC8', 'H3-3A'], ['RNF168', 'SUFU', 'NFS1'], ['TCEAL1', '                                     'RNF168', 'SUFU'], ['GFOD1', 'BLOC1S2', 'EXOSC7'], ['EXOSC7', 'BLOC1S2', 'HCCS'], [                                     ['GFOD1', 'BLOC1S2', 'HCCS'], ['RRAGB', 'NFS1', 'NOP16'], ['NECAP1', 'RRAGB', 'NFS1                                     1'], ['TCEAL1', 'GFOD1', 'TSPAN31'], ['RRAGB', 'ZNF787', 'NECAP1'], ['EXOSC7', 'BLO                                     OC1S2', 'EXOSC7'], ['NECAP1', 'ZNF787', 'RRAGB'], ['ZNF787', 'NECAP1', 'ZNF787'], [                                     ['TCEAL1', 'RNF168', 'EXOSC7'], ['EXOSC7', 'DDX19B', 'HCCS'], ['EXOSC7', 'DDX19B',                                       'KLC4'], ['EXOSC7', 'RNF168', 'KLC4'], ['EXOSC7', 'RNF168', 'EXOSC7'], ['TCEAL1',                                       'RRAGB', 'NECAP1'], ['TCEAL1', 'SIRT7', 'TSPAN31'], ['COMMD1', 'SEC61B', 'NFS1'],                                       ['COMMD1', 'SEC61B', 'NOP16'], ['MRPS2', 'RNF168', 'COMMD1'], ['MRPS2', 'RNF168',                                       'KLC4'], ['MRPS2', 'COMMD1', 'DNAJC8'], ['APEX2', 'RRAGB', 'HCCS'], ['NEDD8', 'DDX                                     X19B', 'HCCS'], ['RRAGB', 'APEX2', 'RRAGB'], ['COMMD1', 'NEDD8', 'NOP16'], ['RRAGB'                                     ', 'GFOD1', 'HCCS'], ['GFOD1', 'SIRT7', 'EXOSC7'], ['TCEAL1', 'SIRT7', 'EXOSC7'], [                                     ['GFOD1', 'SIRT7', 'TSPAN31'], ['MRPS2', 'DDX19B', 'H3-3A'], ['APEX2', 'NOP16', 'HC                                     CCS'], ['MRPS2', 'DDX19B', 'KLC4'], ['NEDD8', 'NOP16', 'HCCS'], ['RNF168', 'COMMD1'                                     ', 'NFS1'], ['MRPS2', 'DNAJC8', 'H3-3A'], ['RRAGB', 'GFOD1', 'RRAGB'], ['TCEAL1', '                                     'GFOD1', 'RRAGB'], ['TCEAL1', 'NECAP1', 'SUFU'], ['NECAP1', 'SUFU', 'NFS1'], ['SEC6                                     61B', 'NFS1', 'NOP16']]]}

m17 malignant:
Homology:
 {'0': [[0, -1]], '1': [[-0.2026056, -0.1683967], [-0.2021502, -0.154168], [-0.2673139, -0.1298725], [-0.1522326, -0.1162211], [-0.1714892, -0.1122023], [-0.09093375, -0.06885334], [-0.1713624, -0.06272156], [-0.144228, -0.05741178], [-0.3679924, -0.05443106], [-0.2216018, -0.05381986], [-0.1482164, -0.0521084], [-0.1005008, -0.05109179], [-0.1241, -0.05109179], [-0.2645446, -0.05109179], [-0.1854153, -0.04606873], [-0.1894359, -0.04606873], [-0.1257496, -0.04372061], [-0.1890112, -0.03676304], [-0.2180087, -0.03659399], [-0.2203713, -0.03659399], [-0.3064076, -0.03128566], [-0.1547862, -0.03128566], [-0.0893282, -0.02804405], [-0.08607074, -0.01517017], [-0.1725277, -0.01517017], [-0.1901331, -0.01447396], [-0.1101984, 0.01162612], [-0.1118228, 0.01162612], [-0.01017377, 0.01925735], [-0.305694, 0.02564514], [0.01417657, 0.03067298], [-0.1056337, 0.03067298], [-0.04705418, 0.03460455], [-0.1919323, 0.03653378], [0.03491162, 0.04706301], [-0.03398226, 0.04706301], [-0.1372705, 0.05450961], [0.02985624, 0.05506378], [0.01748226, 0.06665748], [-0.06338577, 0.06942097], [-0.1446011, 0.06942097], [0.031159, 0.07305695], [0.008798554, 0.07305695], [0.09632858, 0.09756279]], '2': [[-0.1027136, -1], [-0.07737449, -1], [-0.07291828, -1], [-0.06885334, -1], [-0.05443106, -1], [-0.05381986, -1], [-0.05381986, -1], [-0.05381986, -1], [-0.05381986, -1], [-0.0521084, -1], [-0.0521084, -1], [-0.04654548, -1], [-0.04654548, -1], [-0.04606873, -1], [-0.04606873, -1], [-0.04606873, -1], [-0.04372061, -1], [-0.03676304, -1], [-0.03128566, -1], [-0.03128566, -1], [-0.03068845, -1], [-0.03068845, -1], [-0.03068845, -1], [-0.02901659, -1], [-0.02804405, -1], [-0.02570855, -1], [-0.02570855, -1], [-0.02570855, -1], [-0.02570855, -1], [-0.02570855, -1], [-0.02459417, -1], [-0.02459417, -1], [-0.01517017, -1], [-0.01517017, -1], [-0.01517017, -1], [-0.01517017, -1], [-0.01447396, -1], [-0.01279947, -1], [-0.01279947, -1], [-0.01124221, -1], [-0.005499169, -1], [-0.005499169, -1], [-0.005499169, -1], [-0.005135936, -1], [-0.005135936, -1], [-0.005135936, -1], [-0.005101324, -1], [-0.005101324, -1], [-0.005101324, -1], [-0.005101324, -1], [-0.005101324, -1], [-0.002229595, -1], [-0.002229595, -1], [-0.002229595, -1], [0.0004160931, -1], [0.0004160931, -1], [0.0004160931, -1], [0.007009242, -1], [0.007320338, -1], [0.007320338, -1], [0.007320338, -1], [0.007320338, -1], [0.008219208, -1], [0.008219208, -1], [0.008219208, -1], [0.01117686, -1], [0.01117686, -1], [0.01117686, -1], [0.01162612, -1], [0.01162612, -1], [0.01162612, -1], [0.01534877, -1], [0.01534877, -1], [0.01534877, -1], [0.01774388, -1], [0.0186924, -1], [0.01925735, -1], [0.01925735, -1], [0.02564514, -1], [0.02564514, -1], [0.02564514, -1], [0.02564514, -1], [0.02564514, -1], [0.02564514, -1], [0.02564514, -1], [0.03067298, -1], [0.03460455, -1], [0.03460455, -1], [0.03460455, -1], [0.03460455, -1], [0.03460455, -1], [0.03461419, -1], [0.03461419, -1], [0.03567261, -1], [0.03567261, -1], [0.03567261, -1], [0.03653378, -1], [0.03653378, -1], [0.0388407, -1], [0.0388407, -1], [0.0388407, -1], [0.0388407, -1], [0.03908089, -1], [0.03908089, -1], [0.03908089, -1], [0.03908089, -1], [0.03908089, -1], [0.03908089, -1], [0.03908089, -1], [0.03908089, -1], [0.03908089, -1], [0.03908089, -1], [0.03908089, -1], [0.04017927, -1], [0.0409418, -1], [0.0409418, -1], [0.0409418, -1], [0.0409418, -1], [0.0409418, -1], [0.04224606, -1], [0.04224606, -1], [0.04224606, -1], [0.04224606, -1], [0.04224606, -1], [0.04224606, -1], [0.04706301, -1], [0.04706301, -1], [0.04706301, -1], [0.04706301, -1], [0.04706301, -1], [0.04706301, -1], [0.04706301, -1], [0.04717371, -1], [0.04717371, -1], [0.04717371, -1], [0.04717371, -1], [0.04932085, -1], [0.04932085, -1], [0.05013529, -1], [0.05013529, -1], [0.05013529, -1], [0.05013529, -1], [0.05013529, -1], [0.05013529, -1], [0.05340409, -1], [0.05340409, -1], [0.05340409, -1], [0.05340409, -1], [0.05340409, -1], [0.05506378, -1], [0.05578122, -1], [0.05578122, -1], [0.05578122, -1], [0.05578122, -1], [0.05578122, -1], [0.05578122, -1], [0.05615356, -1], [0.05615356, -1], [0.05645392, -1], [0.05645392, -1], [0.05891774, -1], [0.05891774, -1], [0.05891774, -1], [0.0612034, -1], [0.06398506, -1], [0.06665748, -1], [0.06665748, -1], [0.06665748, -1], [0.06665748, -1], [0.06665748, -1], [0.06665748, -1], [0.06933209, -1], [0.06933209, -1], [0.06942097, -1], [0.07207816, -1], [0.07207816, -1], [0.07207816, -1], [0.07207816, -1], [0.07207816, -1], [0.07207816, -1], [0.07207816, -1], [0.07210797, -1], [0.07210797, -1], [0.07210797, -1], [0.07210797, -1], [0.07210797, -1], [0.07240469, -1], [0.07240469, -1], [0.07240469, -1], [0.07247875, -1], [0.07247875, -1], [0.07247875, -1], [0.07247875, -1], [0.07247875, -1], [0.07247875, -1], [0.07247875, -1], [0.07247875, -1], [0.07247875, -1], [0.07247875, -1], [0.07247875, -1], [0.07247875, -1], [0.07247875, -1], [0.07247875, -1], [0.07305695, -1], [0.07330684, -1], [0.07330684, -1], [0.07330684, -1], [0.07330684, -1], [0.0752104, -1], [0.0752104, -1], [0.0752104, -1], [0.0758309, -1], [0.07605654, -1], [0.07605654, -1], [0.07605654, -1], [0.07605654, -1], [0.07868912, -1], [0.07868912, -1], [0.07868912, -1], [0.07907545, -1], [0.07907545, -1], [0.07907545, -1], [0.07931795, -1], [0.07931795, -1], [0.07931795, -1], [0.07931795, -1], [0.07931795, -1], [0.07931795, -1], [0.08144913, -1], [0.08144913, -1], [0.08144913, -1], [0.08144913, -1], [0.08144913, -1], [0.08144913, -1], [0.08214468, -1], [0.08214468, -1], [0.08214468, -1], [0.08214468, -1], [0.08551794, -1], [0.08551794, -1], [0.08551794, -1], [0.08551794, -1], [0.08551794, -1], [0.08551794, -1], [0.08551794, -1], [0.08551794, -1], [0.08718395, -1], [0.08718395, -1], [0.08718395, -1], [0.08718395, -1], [0.08718395, -1], [0.08718395, -1], [0.08718395, -1], [0.08718395, -1], [0.08718395, -1], [0.08730858, -1], [0.08730858, -1], [0.08730858, -1], [0.08730858, -1], [0.08730858, -1], [0.09149227, -1], [0.09149227, -1], [0.09149227, -1], [0.09149227, -1], [0.09397814, -1], [0.09397814, -1], [0.09397814, -1], [0.09756279, -1], [0.09756279, -1], [0.09756279, -1], [0.09758977, -1], [0.09758977, -1], [0.09758977, -1], [0.09758977, -1], [0.09758977, -1], [0.09758977, -1], [0.09758977, -1], [0.09758977, -1], [0.09758977, -1], [0.09758977, -1], [0.09758977, -1], [0.09771117, -1], [0.09771117, -1], [0.09771117, -1], [0.09771117, -1], [0.09771117, -1], [0.09771117, -1], [0.09771117, -1], [0.09771117, -1], [0.09771117, -1], [0.09771117, -1], [0.1008041, -1], [0.1008041, -1], [0.1008041, -1], [0.1008041, -1], [0.1008041, -1], [0.1008041, -1], [0.1057445, -1], [0.1057445, -1], [0.1091596, -1], [0.1091596, -1], [0.1091596, -1], [0.1091596, -1], [0.1091596, -1], [0.1091596, -1], [0.1091596, -1], [0.1091596, -1], [0.1091596, -1], [0.1091596, -1], [0.1091596, -1], [0.1091596, -1], [0.1091596, -1], [0.1091596, -1], [0.1091596, -1], [0.1091596, -1], [0.112214, -1], [0.112214, -1], [0.112214, -1], [0.112214, -1], [0.1124449, -1], [0.1124449, -1], [0.1124449, -1], [0.1124449, -1], [0.1140239, -1], [0.1140239, -1], [0.1140239, -1], [0.1140239, -1], [0.1140239, -1], [0.1140239, -1], [0.1140239, -1], [0.1140239, -1], [0.1140239, -1], [0.1148725, -1], [0.1152427, -1], [0.1152427, -1], [0.1152427, -1], [0.1160603, -1], [0.1160603, -1], [0.1160603, -1], [0.1160603, -1], [0.1160603, -1], [0.1160603, -1], [0.1160603, -1], [0.1160603, -1], [0.1194239, -1], [0.1194239, -1], [0.1194239, -1], [0.1194239, -1], [0.120985, -1], [0.120985, -1], [0.1220972, -1], [0.1220972, -1], [0.1220972, -1], [0.1220972, -1], [0.1220972, -1], [0.1220972, -1], [0.1220972, -1], [0.1220972, -1], [0.1220972, -1], [0.1220972, -1], [0.1220972, -1], [0.1235838, -1], [0.1235838, -1], [0.1235838, -1], [0.1235838, -1], [0.1235838, -1], [0.1235838, -1], [0.1236305, -1], [0.1236305, -1], [0.1236305, -1], [0.1236305, -1], [0.1255457, -1], [0.1255457, -1], [0.1255457, -1], [0.1255457, -1], [0.1255457, -1], [0.1259624, -1], [0.1259624, -1], [0.1259624, -1], [0.1259624, -1], [0.1259624, -1], [0.1262104, -1], [0.1262104, -1], [0.1278227, -1], [0.1278227, -1], [0.1278227, -1], [0.1278227, -1], [0.1280588, -1], [0.1280588, -1], [0.128601, -1], [0.128601, -1], [0.128601, -1], [0.128601, -1], [0.128601, -1], [0.128601, -1], [0.1296185, -1], [0.1296185, -1], [0.1296185, -1], [0.1296185, -1], [0.1296185, -1], [0.1296185, -1], [0.1296185, -1], [0.1302238, -1], [0.1302238, -1], [0.1302238, -1], [0.1302238, -1], [0.1311489, -1], [0.1311489, -1], [0.1311489, -1], [0.1311489, -1], [0.1341919, -1], [0.1383424, -1], [0.1383424, -1], [0.1383424, -1], [0.1383424, -1], [0.1383424, -1], [0.1383424, -1], [0.1407927, -1], [0.1407927, -1], [0.1407927, -1], [0.1407927, -1], [0.1407927, -1], [0.1407927, -1], [0.141787, -1], [0.141787, -1], [0.141787, -1], [0.141787, -1], [0.141787, -1], [0.141787, -1], [0.141787, -1], [0.141787, -1], [0.141787, -1], [0.141787, -1], [0.141787, -1], [0.141787, -1], [0.141787, -1], [0.1435993, -1], [0.145808, -1], [0.145808, -1], [0.145808, -1], [0.145808, -1], [0.145808, -1], [0.145808, -1], [0.145808, -1], [0.145808, -1], [0.145808, -1], [0.1468282, -1], [0.1468282, -1], [0.148173, -1], [0.148173, -1], [0.148173, -1], [0.148173, -1], [0.148173, -1], [0.148173, -1], [0.148173, -1], [0.148173, -1], [0.151901, -1], [0.151901, -1], [0.151901, -1], [0.151901, -1], [0.151901, -1], [0.151901, -1], [0.151901, -1], [0.1525875, -1], [0.1525875, -1], [0.1525875, -1], [0.1525875, -1], [0.1525875, -1], [0.1525875, -1], [0.1525875, -1], [0.1525875, -1], [0.1525875, -1], [0.1525875, -1], [0.1543077, -1], [0.1543077, -1], [0.1543077, -1], [0.1543077, -1], [0.1563858, -1], [0.1563858, -1], [0.1563858, -1], [0.1563858, -1], [0.1563858, -1], [0.1563858, -1], [0.1563858, -1], [0.1563858, -1], [0.1563858, -1], [0.1563858, -1], [0.1563858, -1], [0.1563858, -1], [0.1563858, -1], [0.1587009, -1], [0.1587009, -1], [0.1587009, -1], [0.1587009, -1], [0.1587009, -1], [0.1620934, -1], [0.1620934, -1], [0.1620934, -1], [0.1620934, -1], [0.1620934, -1], [0.162383, -1], [0.162383, -1], [0.162383, -1], [0.1645416, -1], [0.1645416, -1], [0.1645416, -1], [0.1645416, -1], [0.1645416, -1], [0.1645416, -1], [0.1645416, -1], [0.1645416, -1], [0.1645416, -1], [0.1645416, -1], [0.1677962, -1], [0.1677962, -1], [0.1677962, -1], [0.1677962, -1], [0.168301, -1], [0.168301, -1], [0.168301, -1], [0.168301, -1], [0.168301, -1], [0.168301, -1], [0.168301, -1], [0.168301, -1], [0.168301, -1], [0.168301, -1], [0.1684973, -1], [0.1684973, -1], [0.1684973, -1], [0.1684973, -1], [0.1698573, -1], [0.1698573, -1], [0.1698573, -1], [0.1698573, -1], [0.1698573, -1], [0.1698573, -1], [0.1698573, -1], [0.1698573, -1], [0.1698573, -1], [0.1698573, -1], [0.1698573, -1], [0.1725626, -1], [0.1725626, -1], [0.1725626, -1], [0.1725626, -1], [0.1725626, -1], [0.1735069, -1], [0.1735069, -1], [0.1735069, -1], [0.1735069, -1], [0.1735069, -1], [0.1735069, -1], [0.1795779, -1], [0.1795779, -1], [0.1795779, -1], [0.1795779, -1], [0.1795779, -1], [0.1795779, -1], [0.179786, -1], [0.179786, -1], [0.179786, -1], [0.179786, -1], [0.179786, -1], [0.179786, -1], [0.179786, -1], [0.179786, -1], [0.179786, -1], [0.179786, -1], [0.179786, -1], [0.179786, -1], [0.179786, -1], [0.1797866, -1], [0.1797866, -1], [0.1851093, -1], [0.1851093, -1], [0.1851093, -1], [0.1851093, -1], [0.1851093, -1], [0.1851093, -1], [0.1851093, -1], [0.1851093, -1], [0.1851093, -1], [0.1851093, -1], [0.1851093, -1], [0.1851093, -1], [0.1851093, -1], [0.1851093, -1], [0.1851093, -1], [0.1851093, -1], [0.1851093, -1], [0.1854837, -1], [0.1854837, -1], [0.1854837, -1], [0.1854837, -1], [0.1854837, -1], [0.1854837, -1], [0.1854837, -1], [0.1854837, -1], [0.1869716, -1], [0.1869716, -1], [0.1869716, -1], [0.1914581, -1], [0.1914581, -1], [0.1914581, -1], [0.1914581, -1], [0.1914581, -1], [0.1914581, -1], [0.1914581, -1], [0.1914581, -1], [0.1914581, -1], [0.1937248, -1], [0.1937248, -1], [0.1937248, -1], [0.1937248, -1], [0.1937248, -1], [0.1937248, -1], [0.1937248, -1], [0.1937248, -1], [0.1937248, -1], [0.1980098, -1], [0.1980098, -1], [0.1980098, -1], [0.1980098, -1], [0.1980098, -1], [0.1980098, -1], [0.1980098, -1], [0.1980098, -1], [0.1980098, -1], [0.1989478, -1], [0.1989478, -1], [0.1989478, -1], [0.1989478, -1], [0.2034796, -1], [0.2034796, -1], [0.2034796, -1], [0.2034796, -1], [0.2034796, -1], [0.2051498, -1], [0.2051498, -1], [0.2051498, -1], [0.2051498, -1], [0.2051498, -1], [0.2051498, -1], [0.2051498, -1], [0.2051498, -1], [0.2051498, -1], [0.2109577, -1], [0.2109577, -1], [0.2109577, -1], [0.2109577, -1], [0.2109577, -1], [0.2109577, -1], [0.2109577, -1], [0.2109577, -1], [0.2109577, -1], [0.2109577, -1], [0.2120609, -1], [0.2120609, -1], [0.2120609, -1], [0.2120609, -1], [0.2120609, -1], [0.2120609, -1], [0.2125362, -1], [0.2125362, -1], [0.2125362, -1], [0.2125362, -1], [0.2125362, -1], [0.2125362, -1], [0.2125362, -1], [0.2164928, -1], [0.2164928, -1], [0.2164928, -1], [0.2164928, -1], [0.2164928, -1], [0.2183378, -1], [0.2183378, -1], [0.2183378, -1], [0.2205372, -1], [0.2205372, -1], [0.2205372, -1], [0.2205372, -1], [0.2205372, -1], [0.2205372, -1], [0.2205372, -1], [0.2205372, -1], [0.2205372, -1], [0.2205372, -1], [0.2205372, -1], [0.2205372, -1], [0.2230859, -1], [0.2230859, -1], [0.2230859, -1], [0.2230859, -1], [0.2230859, -1], [0.2230859, -1], [0.2230859, -1], [0.2230859, -1], [0.2251186, -1], [0.2251186, -1], [0.2251186, -1], [0.2251186, -1], [0.2251186, -1], [0.2251186, -1], [0.2251186, -1], [0.2251186, -1], [0.2251186, -1], [0.2251186, -1], [0.2251186, -1], [0.2251186, -1], [0.2251186, -1], [0.2251186, -1], [0.2251186, -1], [0.2251186, -1], [0.2251186, -1], [0.2251186, -1], [0.2251186, -1], [0.2251186, -1], [0.229565, -1], [0.229565, -1], [0.229565, -1], [0.229565, -1], [0.229565, -1], [0.229565, -1], [0.2313788, -1], [0.2313788, -1], [0.2313788, -1], [0.2313788, -1], [0.2313788, -1], [0.2313788, -1], [0.2313788, -1], [0.2313788, -1], [0.2313788, -1], [0.2313788, -1], [0.2313788, -1], [0.2313788, -1], [0.2313788, -1], [0.2313788, -1], [0.2313788, -1], [0.2313788, -1], [0.2319719, -1], [0.2319719, -1], [0.2319719, -1], [0.2319719, -1], [0.2319719, -1], [0.2319719, -1], [0.2320275, -1], [0.2320275, -1], [0.2320275, -1], [0.2320275, -1], [0.2320275, -1], [0.2320275, -1], [0.2320275, -1], [0.2320275, -1], [0.2320275, -1], [0.2320275, -1], [0.2320275, -1], [0.2320275, -1], [0.2320275, -1], [0.2320275, -1], [0.2320275, -1], [0.2320275, -1], [0.2320275, -1], [0.2320275, -1], [0.2320275, -1], [0.2320275, -1], [0.2320275, -1], [0.2426343, -1], [0.2426343, -1], [0.2426343, -1], [0.2426343, -1], [0.2426343, -1], [0.2456513, -1], [0.2456513, -1], [0.2456513, -1], [0.2456513, -1], [0.2456513, -1], [0.2456513, -1], [0.2456513, -1], [0.2456513, -1], [0.2456513, -1], [0.2456513, -1], [0.2532475, -1], [0.2532475, -1], [0.2532475, -1], [0.2532475, -1], [0.2532475, -1], [0.2532475, -1], [0.2532475, -1], [0.2532475, -1], [0.2532475, -1], [0.2532475, -1], [0.2532475, -1], [0.2532475, -1], [0.2532475, -1], [0.2558036, -1], [0.2558036, -1], [0.2558036, -1], [0.2558036, -1], [0.2558036, -1], [0.2558036, -1], [0.2558036, -1], [0.2558036, -1], [0.2593251, -1], [0.2593251, -1], [0.2593251, -1], [0.2593251, -1], [0.2593251, -1], [0.2593251, -1], [0.2593251, -1], [0.2593251, -1], [0.2593251, -1], [0.2593251, -1], [0.2641175, -1], [0.2641175, -1], [0.2641175, -1], [0.2641175, -1], [0.2641175, -1], [0.2682109, -1], [0.2682109, -1], [0.2682109, -1], [0.2682109, -1], [0.2682109, -1], [0.2682109, -1], [0.2682109, -1], [0.2716747, -1], [0.2716747, -1], [0.2716747, -1], [0.2716747, -1], [0.2716747, -1], [0.2719234, -1], [0.2719234, -1], [0.2719234, -1], [0.2719234, -1], [0.2719234, -1], [0.2719234, -1], [0.2719234, -1], [0.2719234, -1], [0.2719234, -1], [0.2831693, -1], [0.2831693, -1], [0.2831693, -1], [0.2831693, -1], [0.2831693, -1], [0.2831693, -1], [0.2831693, -1], [0.2831693, -1], [0.2831693, -1], [0.2831693, -1], [0.2831693, -1], [0.2831693, -1], [0.2831693, -1], [0.2835533, -1], [0.2835533, -1], [0.2835533, -1], [0.2835533, -1], [0.2835533, -1], [0.2835533, -1], [0.2835533, -1], [0.2835533, -1], [0.2835533, -1], [0.2835533, -1], [0.2835533, -1], [0.2835533, -1], [0.2835533, -1], [0.2835533, -1], [0.288036, -1], [0.288036, -1], [0.288036, -1], [0.288036, -1], [0.288036, -1], [0.288036, -1], [0.288036, -1], [0.288036, -1], [0.288036, -1], [0.288036, -1], [0.288036, -1], [0.288036, -1], [0.288036, -1], [0.288036, -1], [0.288036, -1], [0.2892227, -1], [0.2892227, -1], [0.2892227, -1], [0.2892227, -1], [0.2892227, -1], [0.2892227, -1], [0.2892227, -1], [0.2892227, -1], [0.2892227, -1], [0.2892227, -1], [0.2892227, -1], [0.2892227, -1], [0.2892227, -1], [0.2892227, -1], [0.2892227, -1], [0.2892227, -1], [0.2892227, -1], [0.2892227, -1], [0.2926493, -1], [0.2926493, -1], [0.2926493, -1], [0.2926493, -1], [0.2926493, -1], [0.2926493, -1], [0.2926493, -1], [0.2926493, -1], [0.2926493, -1], [0.2926493, -1], [0.2926493, -1], [0.2926493, -1], [0.2926493, -1], [0.2926493, -1], [0.2926493, -1], [0.2926493, -1], [0.2926493, -1], [0.2926493, -1], [0.2926493, -1], [0.2926493, -1], [0.2926493, -1], [0.2996313, -1], [0.2996313, -1], [0.2996313, -1], [0.2996313, -1], [0.2996313, -1], [0.2996313, -1], [0.2996313, -1], [0.2996313, -1], [0.2996313, -1], [0.2996313, -1], [0.2996313, -1], [0.2996313, -1], [0.2996313, -1], [0.2996313, -1], [0.2996313, -1], [0.2996313, -1], [0.2996313, -1], [0.2996313, -1], [0.2996313, -1], [0.2996313, -1], [0.2996313, -1], [0.3006116, -1], [0.3006116, -1], [0.3006116, -1], [0.3006116, -1], [0.3006116, -1], [0.3006116, -1], [0.3006116, -1], [0.3006116, -1], [0.3006116, -1], [0.3006116, -1], [0.3006116, -1], [0.3006116, -1], [0.3006116, -1], [0.3006116, -1], [0.3006116, -1], [0.3086126, -1], [0.3086126, -1], [0.3086126, -1], [0.3086126, -1], [0.3086126, -1], [0.3086126, -1], [0.3086126, -1], [0.3086126, -1], [0.3110749, -1], [0.3110749, -1], [0.3110749, -1], [0.3110749, -1], [0.3110749, -1], [0.3110749, -1], [0.3110749, -1], [0.3110749, -1], [0.3110749, -1], [0.3110749, -1], [0.311263, -1], [0.311263, -1], [0.311263, -1], [0.311263, -1], [0.311263, -1], [0.311263, -1], [0.311263, -1], [0.311263, -1], [0.311263, -1], [0.311263, -1], [0.311263, -1], [0.311263, -1], [0.311263, -1], [0.3283155, -1], [0.3283155, -1], [0.3283155, -1], [0.3283155, -1], [0.3283155, -1], [0.3283155, -1], [0.3283155, -1], [0.3283155, -1], [0.3283155, -1], [0.3283155, -1], [0.3283155, -1], [0.3283155, -1], [0.3323216, -1], [0.3323216, -1], [0.3323216, -1], [0.3323216, -1], [0.3323216, -1], [0.3323216, -1], [0.3323216, -1], [0.3323216, -1], [0.3323216, -1], [0.3323216, -1], [0.3323216, -1], [0.3345569, -1], [0.3345569, -1], [0.3345569, -1], [0.3345569, -1], [0.3345569, -1], [0.3345569, -1], [0.3345569, -1], [0.3345569, -1], [0.3345569, -1], [0.3345569, -1], [0.3345569, -1], [0.3345569, -1], [0.3345569, -1], [0.3345569, -1], [0.3345569, -1], [0.3345569, -1], [0.3345569, -1], [0.3345569, -1], [0.3414961, -1], [0.3414961, -1], [0.3414961, -1], [0.3414961, -1], [0.3414961, -1], [0.3414961, -1], [0.3414961, -1], [0.3414961, -1], [0.3414961, -1], [0.3414961, -1], [0.3414961, -1], [0.3414961, -1], [0.3414961, -1], [0.3414961, -1], [0.3414961, -1], [0.3414961, -1], [0.3414961, -1], [0.3414961, -1], [0.3442147, -1], [0.3559397, -1], [0.3559397, -1], [0.3559397, -1], [0.3559397, -1], [0.3559397, -1], [0.3559397, -1], [0.3559397, -1], [0.3559397, -1], [0.3559397, -1], [0.3559397, -1], [0.3559397, -1], [0.3559397, -1], [0.3663144, -1], [0.3663144, -1], [0.3663144, -1], [0.3663144, -1], [0.3663144, -1], [0.3663144, -1], [0.3663144, -1], [0.3663144, -1], [0.3663144, -1], [0.3663144, -1], [0.3663144, -1], [0.3663144, -1], [0.3663144, -1], [0.3663144, -1], [0.3663144, -1], [0.3663144, -1], [0.3663144, -1], [0.3663144, -1], [0.3663144, -1], [0.3697711, -1], [0.3697711, -1], [0.3697711, -1], [0.3726466, -1], [0.3726466, -1], [0.3726466, -1], [0.3726466, -1], [0.3726466, -1], [0.3726466, -1], [0.3726466, -1], [0.3726466, -1], [0.3726466, -1], [0.3726466, -1], [0.3726466, -1], [0.3726466, -1], [0.3726466, -1], [0.3726466, -1], [0.3726466, -1], [0.3726466, -1], [0.3726466, -1], [0.3726466, -1], [0.3726466, -1], [0.3726466, -1], [0.3726466, -1], [0.3751436, -1], [0.3751436, -1], [0.3751436, -1], [0.3751436, -1], [0.3751436, -1], [0.3751436, -1], [0.3751436, -1], [0.3751436, -1], [0.3751436, -1], [0.3751436, -1], [0.3751436, -1], [0.3751436, -1], [0.3751436, -1], [0.3751436, -1], [0.3751436, -1], [0.3751436, -1], [0.3751436, -1], [0.3751436, -1], [0.3751436, -1], [0.3751436, -1], [0.3751436, -1], [0.3751436, -1], [0.3751436, -1], [0.3751436, -1], [0.3751436, -1], [0.3751436, -1], [0.3751436, -1], [0.3751436, -1], [0.3853734, -1], [0.3853734, -1], [0.3853734, -1], [0.3853734, -1], [0.3853734, -1], [0.3853734, -1], [0.3853734, -1], [0.3853734, -1], [0.3853734, -1], [0.3853734, -1], [0.3853734, -1], [0.3853734, -1], [0.3853734, -1], [0.3853734, -1], [0.3853734, -1], [0.40019, -1], [0.40019, -1], [0.40019, -1], [0.40019, -1], [0.40019, -1], [0.40019, -1], [0.40019, -1], [0.40019, -1], [0.40019, -1], [0.40019, -1], [0.40019, -1], [0.40019, -1], [0.40019, -1], [0.40019, -1], [0.40019, -1], [0.40019, -1], [0.40019, -1], [0.4007508, -1], [0.4007508, -1], [0.4007508, -1], [0.4007508, -1], [0.4007508, -1], [0.4007508, -1], [0.4007508, -1], [0.4007508, -1], [0.4044113, -1], [0.4044113, -1], [0.4044113, -1], [0.4044113, -1], [0.4044113, -1], [0.4044113, -1], [0.4044113, -1], [0.4044113, -1], [0.4044113, -1], [0.4044113, -1], [0.4044113, -1], [0.4044113, -1], [0.4044113, -1], [0.4044113, -1], [0.4044113, -1], [0.4044113, -1], [0.4066466, -1], [0.4066466, -1], [0.4066466, -1], [0.4066466, -1], [0.4066466, -1], [0.4066466, -1], [0.4066466, -1], [0.4066466, -1], [0.4066466, -1], [0.4066466, -1], [0.4066466, -1], [0.4066466, -1], [0.4207233, -1], [0.4207233, -1], [0.4207233, -1], [0.4207233, -1], [0.4207233, -1], [0.4207233, -1], [0.4207233, -1], [0.4207233, -1], [0.4207233, -1], [0.4207233, -1], [0.4207233, -1], [0.4207233, -1], [0.4231748, -1], [0.4231748, -1], [0.4231748, -1], [0.4231748, -1], [0.4231748, -1], [0.4231748, -1], [0.4231748, -1], [0.4231748, -1], [0.4333066, -1], [0.4333066, -1], [0.4333066, -1], [0.4333066, -1], [0.4333066, -1], [0.4333066, -1], [0.4333066, -1], [0.4537726, -1], [0.4537726, -1], [0.4537726, -1], [0.4537726, -1], [0.4537726, -1], [0.4537726, -1], [0.4537726, -1], [0.4537726, -1], [0.4537726, -1], [0.4537726, -1], [0.4537726, -1], [0.4537726, -1], [0.4537726, -1], [0.4537726, -1], [0.4537726, -1], [0.4537726, -1], [0.4537726, -1], [0.4537726, -1], [0.4537726, -1], [0.4537726, -1], [0.4537726, -1], [0.4537726, -1], [0.4537726, -1], [0.4537726, -1], [0.4615824, -1], [0.4615824, -1], [0.4615824, -1], [0.4615824, -1], [0.4615824, -1], [0.4615824, -1], [0.4615824, -1], [0.4615824, -1], [0.4615824, -1], [0.4615824, -1], [0.4615824, -1], [0.4615824, -1], [0.4771493, -1], [0.4771493, -1], [0.4771493, -1], [0.4771493, -1], [0.4771493, -1], [0.4771493, -1], [0.4771493, -1], [0.4771493, -1], [0.4771493, -1], [0.4771493, -1], [0.4771493, -1], [0.4771493, -1], [0.4771493, -1], [0.4771493, -1], [0.4771493, -1], [0.4771493, -1], [0.4771493, -1], [0.4771493, -1], [0.4771493, -1], [0.4771493, -1], [0.4843562, -1], [0.4843562, -1], [0.4843562, -1], [0.4843562, -1], [0.4843562, -1], [0.4843562, -1], [0.4843562, -1], [0.4843562, -1], [0.4843562, -1], [0.4843562, -1], [0.4843562, -1], [0.4843562, -1], [0.4843562, -1], [0.4843562, -1], [0.4843562, -1], [0.4843562, -1], [0.4843562, -1], [0.4865082, -1], [0.4865082, -1], [0.4865082, -1], [0.4865082, -1], [0.4865082, -1], [0.4865082, -1], [0.4865082, -1], [0.4865082, -1], [0.4865082, -1], [0.4865082, -1], [0.4865082, -1], [0.4865082, -1], [0.4929126, -1], [0.4929126, -1], [0.4929126, -1], [0.4929126, -1], [0.4929126, -1], [0.4929126, -1], [0.4929126, -1], [0.4929126, -1], [0.4929126, -1], [0.4929126, -1], [0.4929126, -1], [0.4963499, -1], [0.4963499, -1], [0.4963499, -1], [0.4963499, -1], [0.4963499, -1], [0.4963499, -1], [0.4963499, -1], [0.4963499, -1], [0.4963499, -1], [0.4963499, -1], [0.4963499, -1], [0.4963499, -1], [0.507886, -1], [0.507886, -1], [0.542361, -1], [0.542361, -1], [0.542361, -1], [0.542361, -1], [0.542361, -1], [0.542361, -1], [0.542361, -1], [0.542361, -1], [0.542361, -1], [0.542361, -1], [0.542361, -1], [0.542361, -1], [0.542361, -1], [0.542361, -1], [0.542361, -1], [0.542361, -1], [0.542361, -1], [0.542361, -1], [0.545862, -1], [0.545862, -1], [0.545862, -1], [0.545862, -1], [0.545862, -1], [0.545862, -1], [0.545862, -1], [0.5657899, -1], [0.5657899, -1], [0.5657899, -1], [0.5657899, -1], [0.5657899, -1], [0.5657899, -1], [0.5657899, -1], [0.5657899, -1], [0.5657899, -1], [0.5657899, -1], [0.5657899, -1], [0.5657899, -1], [0.5657899, -1], [0.5657899, -1], [0.5657899, -1], [0.5657899, -1], [0.5657899, -1], [0.5657899, -1], [0.5657899, -1], [0.5657899, -1], [0.5657899, -1], [0.5657899, -1], [0.5657899, -1], [0.5657899, -1], [0.5657899, -1], [0.5657899, -1], [0.5657899, -1], [0.5728745, -1], [0.5728745, -1], [0.5728745, -1], [0.5728745, -1], [0.5728745, -1], [0.5728745, -1], [0.5728745, -1], [0.5728745, -1], [0.5728745, -1], [0.5728745, -1], [0.5728745, -1], [0.5728745, -1], [0.5728745, -1], [0.5728745, -1], [0.5728745, -1], [0.5728745, -1], [0.5728745, -1], [0.5728745, -1], [0.5728745, -1], [0.5753759, -1], [0.5753759, -1], [0.5753759, -1], [0.5753759, -1], [0.5753759, -1], [0.5753759, -1], [0.5753759, -1], [0.5753759, -1], [0.5753759, -1], [0.5753759, -1], [0.5753759, -1], [0.5852072, -1], [0.5852072, -1], [0.5852072, -1], [0.5852072, -1], [0.5852072, -1], [0.5852072, -1], [0.5852072, -1], [0.5852072, -1], [0.5852072, -1], [0.5852072, -1], [0.5852072, -1], [0.5852072, -1], [0.5852072, -1], [0.5852072, -1], [0.5852072, -1], [0.5876253, -1], [0.5876253, -1], [0.5876253, -1], [0.5876253, -1], [0.5876253, -1], [0.5876253, -1], [0.5876253, -1], [0.5876253, -1], [0.5876253, -1], [0.5876253, -1], [0.5876253, -1], [0.5876253, -1], [0.5876253, -1], [0.5876253, -1], [0.5876253, -1], [0.5904255, -1], [0.5904255, -1], [0.5904255, -1], [0.5904255, -1], [0.5904255, -1], [0.5904255, -1], [0.5904255, -1], [0.5904255, -1], [0.5904255, -1], [0.5904255, -1], [0.5904255, -1], [0.5904255, -1], [0.5904255, -1], [0.5904255, -1], [0.5904255, -1], [0.5904255, -1], [0.5904255, -1], [0.5904255, -1], [0.5904255, -1], [0.5904255, -1], [0.5904255, -1], [0.6009471, -1], [0.6009471, -1], [0.6009471, -1], [0.6009471, -1], [0.6009471, -1], [0.6009471, -1], [0.6009471, -1], [0.6009471, -1], [0.6009471, -1], [0.6009471, -1], [0.6009471, -1], [0.6009471, -1], [0.6009471, -1], [0.6009471, -1], [0.6009471, -1], [0.6009471, -1], [0.6473518, -1], [0.6473518, -1], [0.6473518, -1], [0.6473518, -1], [0.6473518, -1], [0.6473518, -1], [0.6473518, -1], [0.6473518, -1], [0.6473518, -1], [0.6473518, -1], [0.6473518, -1], [0.6473518, -1], [0.6473518, -1], [0.6473518, -1], [0.6473518, -1], [0.6473518, -1], [0.6473518, -1], [0.6473518, -1], [0.6473518, -1], [0.6473518, -1], [0.6480957, -1], [0.6480957, -1], [0.6480957, -1], [0.6480957, -1], [0.6480957, -1], [0.6480957, -1], [0.6480957, -1], [0.6480957, -1], [0.6480957, -1], [0.6480957, -1], [0.6480957, -1], [0.6480957, -1], [0.6480957, -1], [0.6480957, -1], [0.6639769, -1], [0.6639769, -1], [0.6639769, -1], [0.6639769, -1], [0.6639769, -1], [0.6639769, -1], [0.6639769, -1], [0.6639769, -1], [0.6639769, -1], [0.6639769, -1], [0.6639769, -1], [0.6639769, -1], [0.6639769, -1], [0.6639769, -1], [0.6639769, -1], [0.6639769, -1], [0.6639769, -1], [0.6639769, -1], [0.6639769, -1], [0.6639769, -1], [0.6639769, -1], [0.6639769, -1], [0.70256, -1], [0.70256, -1], [0.70256, -1], [0.70256, -1], [0.70256, -1], [0.70256, -1], [0.70256, -1], [0.70256, -1], [0.70256, -1], [0.70256, -1], [0.70256, -1], [0.70256, -1], [0.70256, -1], [0.70256, -1], [0.70256, -1], [0.7352752, -1], [0.7352752, -1], [0.7352752, -1], [0.7352752, -1], [0.7352752, -1], [0.7352752, -1], [0.7352752, -1], [0.7352752, -1], [0.7352752, -1], [0.7352752, -1], [0.7352752, -1], [0.7352752, -1], [0.7352752, -1], [0.7370589, -1], [0.7370589, -1], [0.7370589, -1], [0.7370589, -1], [0.7401857, -1], [0.7401857, -1], [0.7401857, -1], [0.7401857, -1], [0.7401857, -1], [0.7401857, -1], [0.7401857, -1], [0.7401857, -1], [0.7401857, -1], [0.7401857, -1], [0.7401857, -1], [0.7401857, -1], [0.7401857, -1], [0.7401857, -1], [0.7401857, -1], [0.7509816, -1], [0.7509816, -1], [0.7509816, -1], [0.7509816, -1], [0.7509816, -1], [0.7509816, -1], [0.7509816, -1], [0.7509816, -1], [0.7509816, -1], [0.7509816, -1], [0.7509816, -1], [0.7509816, -1], [0.7509816, -1], [0.7509816, -1], [0.7509816, -1], [0.7509816, -1], [0.7509816, -1], [0.7509816, -1], [0.7509816, -1], [0.7509816, -1], [0.7509816, -1], [0.7509816, -1], [0.8184916, -1], [0.8184916, -1], [0.8184916, -1], [0.8184916, -1], [0.8184916, -1], [0.8184916, -1], [0.8184916, -1], [0.8184916, -1], [0.8184916, -1], [0.8184916, -1], [0.8184916, -1], [0.8184916, -1], [0.8184916, -1], [0.8184916, -1], [0.8184916, -1], [0.8184916, -1], [0.8184916, -1], [0.8184916, -1], [0.8489178, -1], [0.8489178, -1], [0.8489178, -1], [0.8489178, -1], [0.8489178, -1], [0.8489178, -1], [0.8489178, -1], [0.8489178, -1], [0.8489178, -1], [0.8489178, -1], [0.946658, -1], [0.946658, -1], [0.946658, -1], [0.946658, -1], [0.946658, -1], [0.946658, -1], [0.946658, -1], [0.946658, -1], [0.946658, -1], [0.946658, -1], [0.946658, -1], [0.946658, -1], [0.9993187, -1], [0.9993187, -1], [0.9993187, -1], [0.9993187, -1], [0.9993187, -1], [0.9993187, -1], [0.9993187, -1], [0.9993187, -1], [0.9993187, -1], [0.9993187, -1], [1.017658, -1], [1.017658, -1], [1.017658, -1], [1.017658, -1], [1.017658, -1], [1.017658, -1], [1.017658, -1], [1.017658, -1], [1.017658, -1], [1.017658, -1], [1.017658, -1], [1.017658, -1], [1.017658, -1], [1.017658, -1], [1.017658, -1], [1.056488, -1], [1.056488, -1], [1.056488, -1], [1.056488, -1], [1.056488, -1], [1.056488, -1], [1.056488, -1], [1.056488, -1], [1.056488, -1], [1.056488, -1], [1.222279, -1], [1.222279, -1], [1.222279, -1], [1.222279, -1], [1.222279, -1], [1.222279, -1], [1.222279, -1], [1.222279, -1], [1.222279, -1], [1.222279, -1], [1.222279, -1], [1.222279, -1], [1.222279, -1], [1.222279, -1], [1.222279, -1], [1.222279, -1], [1.421994, -1], [1.421994, -1], [1.421994, -1], [1.421994, -1], [1.421994, -1], [1.421994, -1], [1.421994, -1], [1.421994, -1], [1.421994, -1], [1.421994, -1], [1.421994, -1], [1.421994, -1], [1.421994, -1], [1.421994, -1], [1.421994, -1], [1.421994, -1], [1.421994, -1], [1.421994, -1], [1.421994, -1], [1.421994, -1], [1.421994, -1], [1.421994, -1], [1.421994, -1], [1.421994, -1], [1.648908, -1], [1.648908, -1], [1.648908, -1]]}
representative:
[truncated: 1,333,502 more chars]
