# Supplementary material for: Identification of biomarkers and target drugs for melanoma: a topological and deep learning approach
Source: Front Genet. 2025 Mar 3;16:1471037. doi: 10.3389/fgene.2025.1471037 (PMC11911340; doi:10.3389/fgene.2025.1471037)
Supplement: Supplementary file 4 [file DataSheet2.zip]

Archive with 9 entries (8 files):
- module_metadata/
- module_metadata/m17_malignant.csv
- module_metadata/m29_malig_trans.csv
- module_metadata/m17_malig_trans.csv
- module_metadata/m29_malignant.csv
- module_metadata/m29_benign.csv
- module_metadata/m29_benign_trans.csv
- module_metadata/m17_benign_trans.csv
- module_metadata/m17_benign.csv
