# Supplementary material for: Identification of biomarkers and target drugs for melanoma: a topological and deep learning approach
Source: Front Genet. 2025 Mar 3;16:1471037. doi: 10.3389/fgene.2025.1471037 (PMC11911340; doi:10.3389/fgene.2025.1471037)
Supplement: Supplementary file 4 [file DataSheet2.zip › module_metadata/m17_malignant.csv]

	KO.1248_M	BO.027.SM_M	KO.971_M	LE.081.TR_M	BO.003.AW_M	FKH.021_M	KO.1039_M	BO.011.WK_M	BO.023.HS_M	FKH.011_M	KO.1347_M	LE.129.NG_M	KO.1221_M	FKH.023_M	MA.001.SH_M	RS_M	KO.1031_M	LE.105.TF_M	BO.015.BW_M	LE.117.RB_M	BO.009.BS_M	LE.085.BU_M	LE.025.BI_M	LE.037.RG_M	BO.005.SA_M	LE.073.HK_M	SH_M	LE.041.RL_M	BO.019.WG_M	PS_M	KO.762.SW_M	LE.039.BE_M	FKH.012_M	FKH.027_M	LE.051.WD_M	KS_M	LE.057.HK_M	SMIV_M	BO.017.BU_M	LE.049.SDI_M	SMIII_M	FKH.007_M	PH_M	LE.045.WU_M	LE.049.SDIII_M	LE.049.SDII_M	BO.013.NK_M	SMII_M	LH_M
APEX2	2470.827119	2762.815876	2951.336747	2823.320031	1467.652346	2341.037016	2288.841893	1999.288825	2247.51318	2427.837602	2124.0683	2845.111599	3555.954316	2734.550172	2607.420714	2940.602328	3105.57023	2282.3585	2844.988434	2154.526294	2133.429413	3112.907911	1595.406049	2690.801239	2354.756487	2815.586077	2450.771227	2379.982276	2430.832239	1508.089184	3043.898048	2173.857641	2600.573851	2523.650869	3438.491962	1822.653738	2596.02591	2682.383268	2764.069374	2123.541786	2642.089254	2903.597922	3835.30744	2293.226298	2611.225437	2412.982109	3274.134458	2400.821324	1967.344551
ARHGAP24	1407.880991	571.357841	2885.860273	2471.599729	5483.424857	1844.547243	1318.864828	8537.985511	3528.363622	1953.310532	4856.703199	1775.839525	406.4892016	2867.582342	541.7479993	3704.18742	2114.221958	1912.995021	2148.594483	4118.863837	1370.414658	3234.711333	1093.753438	6055.805022	1587.840384	286.4159543	2714.786551	4413.187993	1376.834644	11252.01152	514.5720098	6503.11485	1720.727696	2355.338213	591.9703904	5479.397472	2097.763458	5120.32485	1445.524912	953.5649422	5491.498312	1676.360248	4690.840577	4488.868499	640.7809789	726.4766173	4012.068482	5407.743906	3265.386317
ARHGEF3	1971.515814	1687.760991	3736.4425	4004.641479	1713.950357	5415.970556	1633.900114	4110.309605	2297.497588	7273.958569	2860.131573	1625.105135	1965.248606	2594.127325	3072.662317	6311.276631	2561.80098	5067.974741	2373.583298	1541.380471	3169.188477	2373.7826	2223.518666	2348.291926	2618.150209	1311.48358	5697.320093	3893.388183	4196.881645	1842.181094	1688.248946	1860.909397	7982.718477	3933.529102	2944.178602	4324.335339	3092.543134	1841.406739	5705.141798	1017.135938	1976.967695	1770.553128	2683.332838	2593.890816	1178.48727	821.5406012	4540.443572	1405.588909	11448.11992
BLOC1S2	2074.433442	3013.41142	1426.408036	6149.370711	2852.191783	5598.670535	2627.366653	3204.567581	4118.358146	4737.839622	3117.753718	1622.74991	4740.170825	5258.993979	4269.88404	3205.991095	3127.163955	4989.485001	3404.05155	2864.185811	3036.162878	4105.328974	3004.890762	2341.081203	2722.842981	4905.920059	3558.142923	4498.604534	2360.431637	1823.478748	4572.812514	3687.419658	4915.826163	4080.023451	6019.772219	4219.979478	4732.184373	3829.316608	5136.936354	5068.096225	4069.270299	3906.956865	3336.118446	4589.090005	4966.482065	5138.149646	4449.992921	4215.587541	5262.139628
CHKA	2652.541056	4409.228602	4975.60006	1821.68178	3179.575559	1384.184585	3486.114154	3302.035883	2249.298337	1716.577788	3555.448485	2571.905518	2571.12682	1999.705801	1583.889189	2860.03788	899.0841753	1426.666439	3596.899105	1274.548493	1983.671035	2513.579709	5930.220593	4241.106553	6705.322813	2713.414304	3567.472087	1960.200126	12964.77385	1818.378108	3489.68632	5282.364998	1667.936926	1931.439673	1027.207276	1985.620425	2294.974166	2709.903193	1861.097291	6361.157338	2903.184844	2017.6388	2464.457664	2117.838663	6844.159303	6853.995873	1419.448336	3274.597651	2440.926977
COMMD1	1898.347813	3177.551502	1783.774957	2506.00715	2262.292843	2161.433647	1690.551196	1678.356612	1645.022554	1859.891333	1710.03271	1891.245541	1881.527253	3358.5344	2015.013074	2355.325313	2752.218371	2291.592587	1947.955107	2327.683216	2127.57294	2645.07204	2290.517345	1883.200331	1530.508627	2492.321286	1699.773573	2973.517733	1198.821692	1406.926493	1797.954654	2569.028212	2713.696928	1836.893675	1648.113083	3526.656291	2448.554186	3125.939704	2838.46196	2703.796198	3419.715416	2023.099257	3856.042982	4057.652283	2803.631522	2888.302028	1922.747998	4052.859966	2748.197801
DDX19B	1860.557746	1959.657156	2999.06726	2655.105974	2225.804249	2505.157336	2759.322222	2150.245829	2738.431468	2225.075476	2427.6944	2538.932371	2674.676914	3205.441823	1804.103547	2833.972912	1819.762075	2479.352356	2294.691116	1850.79202	2724.933176	2938.507556	2257.018006	2742.478083	1777.284448	2604.542742	2828.602345	2913.653148	2195.493082	2859.758745	2656.44535	2696.556719	2854.472313	2709.625964	1775.911171	2917.675513	2880.497993	3159.125496	2719.177296	2042.387323	3193.998632	2148.689764	5147.790502	3211.044299	1908.599645	1888.369753	3249.05903	3289.92706	3459.078487
DNAJC8	1718.241963	5093.354438	3437.208896	3834.515899	3199.847001	3161.638615	2308.186165	2939.501346	2584.907931	2821.684454	2761.55167	4199.365878	3169.293856	3247.674258	4419.795223	9330.666249	5049.005456	3602.832939	2929.724481	3877.579601	2567.645046	4642.371335	3307.222302	3284.484049	2196.886433	5264.358739	6147.918685	3826.223039	3309.83405	3555.145978	3124.871308	3521.296997	3479.163084	2590.144757	2237.672189	5741.001891	2381.362927	4930.923014	3091.140228	8070.811362	5114.360237	3521.994658	5454.983729	3898.089096	8050.133156	8900.805599	3175.623848	5635.326674	5592.73464
DOCK2	2662.189584	1483.525622	394.0827006	2918.8962	2582.581615	3007.840328	1510.925814	656.1280805	1417.414984	19076.62514	5488.928974	675.9495272	2451.052774	920.6670849	479.7157856	2636.708493	2665.843472	6853.231558	2263.523834	678.4344983	8506.945205	394.4769918	2188.34436	2279.790063	5063.474253	2157.331866	11500.99265	2326.688194	8807.115399	1114.489808	657.3635659	672.8806748	15067.99387	5556.395573	4638.106094	6229.901952	4287.15136	7874.745568	12232.44994	1517.588461	8410.957407	2225.13616	4289.185433	956.0604176	1212.845499	827.4087484	10950.79763	8398.157893	19810.34836
EXOC8	2648.520836	2028.570931	2930.531138	2106.498764	2622.110925	2553.670889	2045.65676	2994.178686	2087.741592	3797.278138	2163.500261	3306.735666	3465.623382	1526.702528	1895.084127	1927.62288	1968.955083	2440.876993	2828.430815	1987.046648	2683.937865	2031.90254	2456.339076	3020.090895	3112.532746	4060.071773	3715.805785	2688.065871	2779.818084	2001.151036	3360.825648	2819.051206	2944.970775	1826.504005	2782.622528	2368.735093	2283.630187	3033.667015	2397.236965	1021.193661	2997.292469	2758.895815	2020.563451	1695.853375	1133.821571	1125.510624	2359.776886	2657.883725	3059.525006
EXOSC7	2051.920211	4292.701674	2890.755711	3540.141298	3769.4745	3177.121664	2388.32672	1932.725107	2437.632444	2393.866984	2660.34297	1495.567769	1988.382138	4268.643376	1994.335669	2438.259303	1513.523797	2624.019718	2603.442001	1464.737243	2145.142359	3305.301952	2898.530359	2169.225653	2438.676884	2964.656369	1807.058952	3166.98255	2617.896698	1398.425427	3952.888197	2887.849479	3113.398467	2992.224991	1948.318026	2301.547073	3256.59452	2473.555602	3720.911951	2667.276689	2644.919558	1683.185819	2581.959073	4380.734769	3126.598878	3064.346442	2387.538967	3207.384087	2200.586431
FDPS	3226.628451	2101.243639	2358.988837	3255.324315	2462.980111	2184.142119	2284.005825	2755.262483	2428.706657	4070.104663	2414.550413	3408.010334	2758.398267	2095.784591	2223.85486	5441.062123	1970.918148	2760.992009	2961.86574	1609.507785	2067.334933	2570.329031	1638.95519	3363.801996	2638.922584	4443.634659	2293.108365	2316.467411	1488.469886	3093.538071	2497.98155	2524.561035	1950.744619	2279.493621	2305.18816	1974.184166	2556.758291	3692.526394	1976.534063	5817.422435	3692.8398	2386.219636	4233.122669	1854.097858	5595.237663	5864.626263	1851.999469	3180.262825	2211.741478
GFOD1	1953.826847	1093.849551	2846.084845	1986.072791	675.0389935	1811.516738	509.8597396	1853.086372	5029.681005	3112.55787	1357.773858	1832.364921	1592.908904	1523.535096	386.6674651	1021.272847	1876.690986	3647.464359	1688.877078	2478.131034	818.2329278	2685.211804	1526.732402	1734.178735	1058.560256	912.8461701	1744.553557	3188.154171	1593.065067	942.7682664	2813.16779	1123.425466	3511.843084	2621.313768	1142.948941	2979.145404	2698.121719	687.9981224	2053.491911	2197.933377	647.4321551	1460.672203	1082.088142	1718.271344	2377.589477	2293.271907	1868.119387	521.1999142	1809.145711
GRPEL2	1850.909218	1418.370781	2743.892592	2649.371404	2592.717335	2157.304834	2225.282142	2119.341245	2271.612805	2954.38218	2452.667976	2147.965048	1806.618674	2058.83121	3602.003873	2681.729802	2363.531325	2313.13879	1901.204184	2165.880846	2113.350077	1519.774516	3162.337659	1428.924821	1913.551232	2076.934405	2892.040656	2360.270766	2091.903623	2293.587721	2943.769823	1543.766137	2735.064621	2097.674394	2554.756125	2510.258795	2420.630546	2585.254121	2397.236965	1688.012834	2649.165015	3025.093086	2474.441444	2277.40185	1666.374128	1625.476761	2239.773052	2660.242096	3783.588929
H3-3A	1603.263676	2761.562898	2198.663266	2456.307542	2310.944302	3895.53514	1883.993916	3241.415354	2806.26745	1695.346152	2051.776372	3582.296972	1519.101921	3355.366968	2209.380677	1063.924613	1680.384397	2291.592587	2308.326802	2373.101425	1274.201175	2653.376818	2344.116289	3640.213021	1777.284448	3450.391028	1432.959499	2569.066757	1460.309645	1252.207084	3543.668494	3095.083303	2095.290773	2197.415227	1292.448592	1599.646692	1683.271926	2224.257459	2012.447725	773.6725488	2460.949765	2431.268405	2055.122689	4271.282335	874.4169391	707.6985465	1570.796455	2906.691829	1825.371233
HABP4	2229.613928	4072.177595	1986.935604	2158.109895	1260.883646	2618.699695	4148.655469	7886.611982	1722.676901	2300.447784	2620.911009	1481.43642	2111.760974	3729.124018	1455.689281	4253.328911	2330.159205	2066.89647	3292.044131	2583.160642	4642.509731	2114.950328	1868.425666	3939.458	3945.089556	4659.702835	5268.178576	1890.114758	2833.121398	3310.315265	3231.094295	2720.048812	2895.950775	2145.466877	2625.889023	2656.071094	2349.948832	1896.446589	2147.123959	4721.837182	1822.7161	4487.130403	3323.062733	1579.807421	5323.807651	5405.737156	2995.618097	1666.188866	1811.173901
HCCS	3420.403047	4310.243362	4903.39236	3016.383892	1711.923213	2448.386156	1972.424873	2040.891149	2096.667379	2096.624077	2347.516079	1347.188605	3262.92958	2810.568555	2772.839951	2547.258261	2259.488833	2170.010442	1753.159596	1615.185061	1804.630292	2067.889915	2025.872563	1751.003754	1691.702261	1777.118874	3038.508522	2394.583394	2168.338564	1412.87724	2698.238001	2437.304689	2219.726158	2376.117553	3121.408026	2031.36546	2548.904767	1464.221886	2480.607967	2331.838242	1585.678098	3044.204685	3256.248207	1586.400941	2698.838922	2674.701472	3174.728297	1484.594326	2168.135387
HOXB7	2752.242509	2059.895374	2335.73551	244.6749925	2077.822728	275.598273	64.94148444	2913.351314	1613.782299	949.054139	1783.639037	4189.944979	2801.360541	449.7754337	5297.551047	1275.406288	3814.237014	2339.302036	2795.315579	3681.713574	2433.782809	2272.741125	1869.26315	4441.804993	2150.356312	6525.593906	192.1807662	2841.377612	1676.540067	2024.954022	2237.648165	1425.466666	1728.269234	1231.175908	2900.775477	1871.257837	2118.706188	5219.882225	1272.369754	969.7958348	6077.371344	3208.01839	4319.904755	3155.65873	834.9049752	1042.182934	891.9687964	7221.330938	1361.929759
KCTD18	2484.495867	1397.070159	2438.539692	1634.352489	2429.532233	2112.920093	1716.804137	2414.123426	2625.073972	2208.090167	1729.74869	1780.549974	2262.679729	2178.13784	1298.541006	1866.607158	1937.546028	2286.975543	1811.59825	2248.20135	2902.300641	1922.556286	1713.491221	2296.615082	1855.38858	1547.651121	2569.251602	2362.460934	1714.757538	2202.62631	1938.134169	2514.492995	2780.313851	2548.586077	1539.605272	2533.131312	2312.426441	2522.929585	2115.058189	1299.823985	2414.957317	1747.346187	3296.951309	2218.060169	1345.124682	1159.545877	2624.859982	2227.481081	2348.64432
KLC4	2618.77121	1541.162597	2383.466023	2129.437044	3415.73785	2409.162432	3835.001916	4682.0444	2642.925547	1910.84726	1792.839828	4343.034593	1764.757997	2309.058388	4054.839033	2214.929916	1293.660418	2456.267138	2283.003385	1288.741683	2331.712853	2077.578823	3309.734753	3261.650095	2582.421723	1842.441811	1929.270993	1568.160101	2890.447603	2426.204357	1131.013605	1861.748401	2047.527696	2146.505844	1147.771511	2513.11786	2189.387902	2959.201336	1707.181595	3110.921088	3012.151567	2077.703825	3310.775004	3303.353581	2490.971634	2667.659695	1814.386327	3467.984044	1732.074481
MRPS2	2119.459904	4506.960864	1671.791829	2293.828055	906.1334237	2812.75391	2448.432137	1000.83305	1831.571503	2045.66815	2130.640294	3643.532818	2686.794479	3559.138467	2344.817676	3498.629602	2905.33751	2682.502269	2451.501502	2273.749093	942.8921367	2094.188381	3233.523755	3959.88838	1146.635128	2319.801735	2734.377795	2212.069416	2481.118384	2732.242748	2746.125413	1944.809731	2344.161543	1825.465038	2970.702733	2648.923432	1998.28549	2416.087524	2611.436309	2916.150376	2344.199705	3116.555738	3244.728461	1972.78122	2896.398741	3103.076214	1809.013021	2554.115417	1607.34078
NECAP1	2199.864301	3152.491947	2517.478618	3761.87801	2498.455134	2120.145516	2579.005973	2636.3987	2711.654107	2871.578799	2747.093284	2748.547381	2302.337212	2626.857462	2677.72389	2710.756698	3290.098423	2733.289748	2763.174319	2597.353832	2985.964539	2416.690623	3812.224847	2095.916642	3215.563728	1798.893187	3501.235027	2904.892477	2999.065676	2496.763209	1898.953559	3148.779517	2815.507698	2396.896894	3479.483802	3219.306837	2899.695495	3874.643544	2847.440376	2740.315706	4013.371785	873.6730934	3047.356812	2882.686997	3306.979583	3067.867331	2543.364841	4193.18302	5115.095834
NEDD8	1493.913696	4293.954651	2939.710083	5078.917618	2355.541473	3110.028452	2105.762176	2351.125622	2524.212579	2763.297454	2369.860857	4387.783865	2386.058565	4659.293401	2085.316249	3451.238751	5763.561438	2813.318502	3515.084991	4195.507065	2232.989452	4480.428149	4890.066099	2131.970254	2008.273264	4468.758866	3970.491946	5635.301591	2496.204228	2575.823126	3238.059737	3765.446968	4348.953854	2711.703898	3843.58779	4411.536812	3845.608802	4592.58982	4405.836798	7203.81118	4892.88891	4208.647105	6660.717145	6978.581697	7984.85252	8047.577004	3465.782372	6069.266874	4819.994151
NFS1	2056.744475	1533.644731	3134.915645	2609.229413	1435.21804	1705.199802	2119.579514	2133.604899	2309.993689	2135.902604	1652.199167	3073.568408	2694.505656	2216.147031	1328.523243	2339.923286	1509.597665	1822.193165	2102.817538	1124.100675	1849.808797	1936.397584	2712.609024	1889.209267	2701.239711	3086.927507	1745.486473	2129.573097	1875.673201	1928.891971	1553.293512	1659.548597	1738.324619	1969.881452	1525.137564	2264.379232	2495.675328	3105.704466	1750.791042	2843.11136	3183.38499	961.0404028	2807.746095	2480.48227	2666.198604	2707.563096	1783.937593	3927.866322	1681.369725
NOC2L	1567.885741	5112.149103	2598.253333	5119.059609	1979.506238	2953.133555	3636.032262	1649.829304	3736.334461	3198.545996	1775.752645	4328.903244	4070.399999	3460.948055	3240.149293	2775.326733	5113.78663	2973.376009	3174.192847	2895.41083	1937.65589	3946.154048	3324.809456	3218.385761	2228.460444	4775.274185	2536.59953	2575.63726	2978.951218	3642.706962	3774.398752	2576.579242	2272.516927	3358.980345	3133.46445	2018.499669	3025.351875	3545.213854	2619.132094	9788.580832	3584.580653	4016.166001	2479.049342	3673.909412	9685.584877	10357.27972	2861.285446	4239.171248	1635.735444
NOP16	3118.082515	2151.362748	2888.307992	2901.69249	1666.31247	1873.448935	2013.186018	1103.055903	1798.546091	1967.111096	1699.51752	1377.806528	1779.078755	2531.834483	1138.291121	2411.601949	2789.516622	2445.494037	2030.743199	800.4959352	1377.944409	1990.378646	3244.411041	1249.858548	1035.295195	2293.002581	1925.539327	2371.221605	1114.340969	1169.74674	2922.002817	2277.055052	1486.940003	1464.943485	2758.509681	1605.364822	1827.253195	1975.768726	1968.838278	1936.886521	2211.882969	3747.238502	2371.531713	2187.729976	1846.754832	1817.951988	1540.347721	2765.18959	1455.226511
ORC3	3030.441722	2186.446124	2467.912316	1886.673575	2230.872109	1169.486305	2075.364035	545.5847626	1371.000891	1484.091372	1876.961345	1196.454215	2246.155778	1620.669696	784.7075028	1659.272184	1252.436035	1400.503193	995.4050597	1507.316814	1697.540502	1483.787141	1601.268433	2049.046946	1007.875659	1710.12099	2558.989523	2398.963729	1875.673201	2434.705424	1558.517593	2742.701902	1539.730772	1457.670716	1983.281654	3154.977882	2048.897088	3307.247445	1567.374838	2387.293791	3453.67907	1141.235478	2256.334253	2140.256631	2338.077513	2447.017362	1514.376742	3735.659113	1955.17541
PAFAH1B3	2305.194061	4017.046575	2671.072963	2981.976472	1628.810304	2205.818387	3066.757973	2298.825557	1603.071355	1291.945064	1715.290304	2703.798109	2235.13981	2732.43855	1956.082471	3218.431194	1142.504345	1635.972411	3025.174281	1737.246498	1914.229999	6216.126913	3303.034885	2089.907706	3216.394623	7446.814811	1635.402345	2293.835678	1386.891873	1657.707953	2649.479908	3616.104374	1368.789233	1127.279207	1910.943114	1955.600246	2221.674611	2981.055394	1793.117858	5417.060416	3009.321263	3134.302223	2910.655826	4142.04934	5648.492919	6062.969637	1407.806173	3789.901638	1378.155281
RGS10	2525.502109	2945.750623	444.8728623	5405.788116	1057.155661	5677.117983	6174.27709	2566.269068	1700.362434	5515.97909	4618.797034	1132.863145	3182.513017	6941.956517	581.0350679	7020.362245	4809.511418	5540.452191	2944.334144	1515.832728	5521.817304	1529.463424	5252.69645	2069.477326	4334.77932	2182.456073	10488.77842	4162.048759	3027.225917	691.9868069	3764.82127	2042.973121	8573.472324	3025.471935	3302.254378	9423.477207	2454.662482	2397.471104	9258.029115	3351.679329	2758.131738	3703.554848	5822.079635	1960.912884	3466.74535	3385.920906	8056.3768	3037.5814	13111.23593
RNF168	1598.439412	2866.813027	2496.06108	3899.507694	3920.496737	3596.196192	3297.507503	2761.205672	3521.222993	4162.462281	3071.749764	2586.036867	2864.151556	3354.311157	5163.147917	2940.009942	3070.235044	3946.033172	2694.995891	3324.045178	2996.840846	3063.079238	2811.432076	2581.438616	3757.307281	2693.314939	2710.12197	3223.926911	2933.693687	2648.932298	3613.322912	2334.107278	3974.390777	3646.774207	3351.685714	2933.400369	3633.56366	2115.796579	3901.762894	1601.448073	2114.94504	3082.427883	1452.255981	2298.501114	1434.456079	1570.316178	3133.532951	1927.968008	2881.044263
RPA2	1480.244948	4565.850817	3639.145684	3830.692852	3142.073393	2794.174251	2625.984919	1496.495024	2315.349162	4064.796754	2055.719568	3082.989307	3390.714803	3526.40833	2998.22366	6528.682162	4375.673857	3479.711779	2239.174396	2577.483366	2601.947245	2924.666258	2316.479334	2776.128121	3114.194536	5527.325434	3522.692103	4502.254814	2520.341577	2218.778337	2264.639251	4232.771826	4541.263086	3436.902871	3186.512713	3099.22612	1725.157386	3409.233049	3564.430993	5491.452007	3429.621482	3292.655471	5650.819411	3393.025455	5851.206473	6231.972275	3454.140209	3208.563273	4852.445195
RRAGB	2152.425707	1432.153536	1692.597438	1592.298975	3295.122775	1857.965885	2006.968216	3715.681847	1746.776526	1312.115118	2616.967813	2058.466505	1046.516915	1951.138501	2723.21418	1531.316885	1285.808155	1434.361512	1958.66886	1447.705415	2170.241528	1216.65009	3602.853974	1789.46094	1961.743143	1068.61625	1872.363096	1742.643464	1528.698802	2592.825259	1063.971228	3416.421581	1402.726157	1470.13832	790.901377	2437.352645	2560.248746	2458.176821	1450.655435	695.2232344	2515.433127	1408.797863	2267.853999	2127.069591	510.2197071	667.7951458	1361.237521	2664.958837	2171.177672
SEC61B	1985.988605	6381.415535	4014.258565	3127.252248	1278.114371	4005.98089	1922.68246	1545.229175	2262.687018	3373.706995	2614.339016	3459.825281	3137.34755	4837.725439	1759.647127	3179.926127	4650.503081	3739.805229	3975.776373	2790.381221	1464.118225	4019.512927	5346.494601	3989.933057	1537.986682	4869.071223	4407.096793	6363.897391	3745.312064	1711.264671	3812.708682	4548.23708	5512.864626	2674.301085	3808.624162	5375.041611	2797.599686	1821.98091	4732.907652	4897.671852	1994.657098	4278.267929	4839.829292	3948.199849	5182.93891	5324.756725	3724.596611	2521.098227	5477.127795
SIRT7	1734.322843	1256.736655	1996.114549	3259.147362	1576.104557	2279.10482	2624.603185	1937.479658	2974.072246	4172.016517	2150.356274	1895.955991	4241.147496	2772.559363	1783.426143	2245.141584	2573.579375	2088.442673	3885.196461	1328.482616	2565.971769	2552.335343	2260.36794	2103.127364	3853.691104	3756.906348	2950.814386	2139.063824	3703.071703	1139.993007	3524.513529	1622.63245	3712.950776	3218.719799	5678.575436	1539.606334	3503.544211	1686.809514	4101.853298	6691.185488	1693.937245	4006.610202	3134.138899	3093.679641	5942.255781	5979.641947	3156.817277	1910.280228	2792.817987
SNRPC	2418.564261	5224.917098	4162.957472	3352.812007	1947.071932	2639.343761	4254.358098	1856.652286	2021.690768	2039.298659	2426.380001	6627.602682	3973.459485	4352.052436	4680.330521	3034.791645	3910.427243	2745.601864	4139.404602	3806.613649	1616.38652	4279.729328	6097.717291	4648.512368	2356.418277	4200.767329	2280.980453	5925.863844	2172.361455	2210.27727	4106.127916	3725.174808	2489.96462	1833.776774	3314.310801	2157.164306	3609.130475	3725.712185	2497.282168	7529.781607	4110.309714	6865.159355	8063.054227	4823.819321	8536.302103	8752.928291	2401.867783	4951.399185	2678.225237
STARD13	1665.175061	4802.663606	7340.708193	2049.153062	2945.440413	1521.46762	5610.529736	4164.986946	2755.390463	1870.507151	3661.91478	379.1911982	2391.566549	972.4018178	7416.985013	3169.855571	5985.387883	2325.450906	3472.229978	3477.331634	5676.595517	2524.652747	7002.199461	1728.1698	1820.490989	1199.262124	2470.36247	2671.274585	8316.322626	6198.127529	354.3668494	4742.04685	2574.178466	3605.215527	14036.08816	3855.44873	2882.24322	2163.551743	1780.29155	3806.144322	2264.243602	3284.464786	2617.286294	1805.305809	3708.970867	3630.035828	3273.238907	2080.082915	2624.478195
SUFU	1909.604428	1816.817696	1495.556087	2333.970046	2218.709244	2643.472574	3860.56399	5084.992624	2542.956732	3041.431888	2995.514639	5165.00806	1948.724655	2443.14637	7787.110555	2110.670043	3299.913752	2280.819485	2769.018185	3965.577381	2388.604304	2267.204605	3563.49225	4436.997845	2482.71432	1859.191282	2460.10039	1760.894862	3280.668086	4415.4539	2833.193435	3073.269217	3369.810776	3611.449329	6534.581499	2891.943931	2883.988448	3786.417902	3652.932518	1347.164089	3473.491201	2756.165587	1401.569098	4122.26878	1290.151515	1457.647752	2841.583324	3376.007589	2672.140667
TCEAL1	2509.42123	2196.469946	2044.456992	1479.519095	2521.767291	1901.318423	1500.562811	2239.393666	1483.465808	1072.197629	1694.259925	2628.430914	2200.990311	2247.821357	1504.281181	1490.442276	1933.619897	1791.412875	2517.731976	2659.80387	2452.188866	1667.876404	3020.802949	2158.409569	1577.869643	1703.421202	2698.926974	2251.492435	1610.162356	2650.632511	1595.956843	1972.496841	1757.178465	1745.464578	2146.043371	3112.091911	1836.851946	2493.790841	1374.980218	108.2059509	2557.180118	1463.402432	3885.994322	2065.090502	228.4822257	159.6136025	1348.699807	2423.225845	1937.935793
TMTC4	2278.66061	1770.45752	2933.590787	1276.897617	2807.594613	2261.557364	2170.703661	2586.475911	2075.24549	1229.311737	2431.637596	2079.663528	1385.808714	1416.898197	2820.397981	1782.488397	948.1608224	1342.020642	1369.41244	1461.898605	1457.425113	1685.870091	1275.487355	2610.281506	4802.573217	1169.113077	1585.024863	2110.591644	2273.939468	2328.442093	2157.545584	2530.434059	1427.864618	1734.035941	2598.159249	2207.197938	1458.137578	1419.704361	1245.434507	1636.615007	1345.102215	1240.888816	1828.567684	1329.253657	1632.015898	1589.094249	1471.390294	1528.224183	1569.819261
TSPAN31	1575.122137	2623.735349	2114.216973	3165.482716	2129.514903	2221.301436	2333.057372	4172.118772	2324.274949	2379.004838	2816.756416	2114.991901	3182.513017	2539.22516	1877.508333	2072.164976	2369.420523	4146.105057	3570.601711	3502.879376	2405.337083	2267.204605	2438.751923	2688.397665	2481.883425	2267.878375	3489.107114	3608.666377	4533.798815	3925.792474	2479.697266	4693.384657	2613.143082	2757.418446	3885.785272	2567.440089	2704.230015	2864.500418	2402.367488	2724.084814	2869.928766	2338.440639	2621.894193	2609.715264	2984.012226	2904.73284	2215.593175	2897.258346	2600.139912
UST	1731.106667	2285.431364	2407.33128	1808.301117	2013.967688	3689.094486	1736.839275	830.857841	2560.808306	1670.92977	2202.932222	2378.777082	2617.393883	2365.016365	649.270503	1225.645894	1348.626263	1902.221919	908.7210574	2486.646948	1046.635371	1492.09192	635.649969	2637.922608	998.7358143	1596.224587	1692.310242	2213.529527	3043.317483	3546.644912	2303.819861	3766.285971	1969.598465	2636.898273	1749.38704	2258.661102	1393.564161	2037.283852	2181.754991	1744.820958	2108.576855	1347.367724	1803.224243	2025.529381	1814.114514	1986.954625	2170.815625	1902.025931	1938.949888
ZMYM6	1788.193789	1314.37363	1788.058464	1485.253666	2487.305841	2054.084507	1329.227831	1931.536469	1752.131999	2207.028585	2486.842342	1735.800702	1857.292124	1656.567266	1332.658723	1905.704611	1839.392734	1375.878961	2217.746889	1226.291645	1981.997757	927.3669631	2375.940661	1544.296379	1896.933331	1792.193398	3001.191868	1914.206603	1813.318381	1467.284065	1527.173105	2767.872003	2698.613851	1535.593242	1256.279321	2976.286339	1312.411082	1434.273733	1807.226797	3465.295577	1551.714444	1223.142331	2048.978824	1926.62658	2958.243554	2897.691063	1723.935676	2045.886541	2840.480458
ZNF787	2265.795907	4500.695975	4408.341266	3645.275084	1262.91079	3180.218274	2313.7131	1595.151964	2391.218352	2509.579401	1841.47258	3959.132945	3411.645142	3638.324283	3598.902262	2538.372477	3833.867673	2762.531023	3008.616663	4328.923054	1490.890672	5032.695937	2851.631284	3433.505645	2455.294785	4664.727676	2035.623455	3442.943685	3638.705437	1895.737812	2975.114311	2459.957779	3839.900007	2594.300626	4861.149927	3559.535535	3121.339388	2610.345817	4085.179098	5047.807609	2632.183188	4519.893144	3515.826483	3286.210429	5619.288424	5472.634033	2942.780587	2949.142501	2596.083532
[truncated: 8 more columns]
