# Supplementary material for: Identification of biomarkers and target drugs for melanoma: a topological and deep learning approach
Source: Front Genet. 2025 Mar 3;16:1471037. doi: 10.3389/fgene.2025.1471037 (PMC11911340; doi:10.3389/fgene.2025.1471037)
Supplement: Supplementary file 4 [file DataSheet2.zip › module_metadata/m29_malig_trans.csv]

	7.47235675051825	7.49347711933709	7.49637787067832	7.5004579243701	7.50229315204235	7.50554004955563	7.50698664985198	7.50962751751524	7.51117648126948	7.51505705024359	7.51568360394823	7.51612508404136	7.51702136256309	7.51722649176543	7.51780827206406	7.51839866933827	7.52095479091649	7.52098781635246	7.52185013048007	7.52385782749113	7.52419622647557	7.52450202876036	7.53046179703167	7.53298274246472	7.53744303136526	7.53872374129839	7.54078651272245	7.54480305264309	7.5454589126776	7.55213413400883	7.55714577031696	7.55771533646918	7.55945565919201	7.56046201054166	7.56533141423737	7.56579236599727	7.56753202021988	7.57491899773688	7.57548767975601	7.57833844979175	7.58256932257551	7.58429911255815	7.58490752794545	7.58789675232348	7.58890114169704	7.59461825167057	7.59909152485833	7.60318075340737	7.60352145794469
ADD2	3.76322974365708	1.43636196552949	3.48953118100066	2.09777433506642	1.79108912234525	2.2689624548122	1.54223363593594	1.39397433454318	2.44496860591035	3.04462983540677	2.06202771533463	1.63743015503375	1.84757633206112	1.64628848035299	3.227177465399	2.15225097754639	1.83087237544587	2.71312906027555	2.38479489261074	1.85712707301123	2.38672239725516	1.8631726121483	2.59893235764704	1.91761850825269	2.12692068070924	1.51619143674535	2.44416374694504	1.96842244669824	2.29472179982655	2.3951184287776	1.22199405630776	1.59763106155958	2.90738159171632	2.30655283093928	3.54299147029451	2.58928287202259	2.13988021588013	2.35101711885273	2.72591910274896	1.57425713962494	2.36220843727474	1.80478836812003	2.06805757076903	2.07803378109188	0.896065548738708	0.905352003291589	2.3044979040389	2.42922736908273	2.74246412318767
AURKA	3.28949763654126	3.60129789843588	3.30608765325905	2.94745103675504	2.51638169252689	2.57003009242232	3.35888731152278	2.72227725760897	2.46931881759945	2.67425686215417	2.80065617403758	2.60610548599678	3.56523668221077	2.66002100624897	3.33791764006966	3.35915673348805	3.11804239873095	2.44166936794124	3.13992698707029	2.51135485699963	2.89667901233281	3.16513776218153	2.81406416203256	2.63953322082486	3.25020410502861	3.50471534006684	2.8199200643741	2.89491394162562	2.73082749999632	2.30270976631082	3.1994880366299	2.39825951534956	2.75712494900758	2.78298671306493	3.28745846697029	2.5491191673614	3.1934678301027	2.93805327099987	2.69780518623416	3.5740702016988	2.85513100228855	3.31262829960611	3.1229713056155	2.38675133680104	3.60283771875916	3.63001773081953	2.96581909950751	2.95116419969782	2.77765596392331
BLM	3.2584732799777	3.15055961843274	3.17295679858958	2.79396148409449	2.83899320374952	2.72722956510213	3.34037791439193	3.14502875194259	2.76630418151712	3.07398408693881	3.43923914193505	2.86398848516437	2.96418101064002	2.67963365302266	3.20225943506014	3.24429045529368	2.98710943349654	2.68507012471527	2.92406967474902	2.51888492667952	3.08754346925262	2.9478467763517	2.95081251016737	2.86999448767019	3.24180753836063	3.24791048271629	3.13953826284199	2.90092992032809	2.85495485995608	2.58285605912928	3.12600907848173	2.9544410694173	2.9127533045208	2.66001741376573	3.17702553812296	3.188094475028	2.84831187081062	2.92446418862164	2.860748985295	3.38805665762481	2.93234790246113	3.2192919822368	3.14286273494782	2.67976471379709	3.37411827157453	3.38420955423936	3.21740744690088	2.98478538165346	3.0885000050733
CCNE1	3.21089848122381	2.71368103747119	3.47393020475025	2.78315499881945	2.15503249836346	2.62757408426172	2.69518445845679	2.66370359991945	2.66591457493884	2.68771126367009	2.71395960444269	2.09156739709797	3.15593518755961	2.63312413175388	3.22074322539171	2.90348101083592	2.85702000198203	2.65948672170797	3.17748494221895	2.28786303858119	2.83751306588487	3.1663689631252	2.9564780363361	2.45426808062169	2.98295590267326	3.30592313310357	2.41866014111924	2.73280479346955	2.70490397027547	2.1654468382419	2.89272302670599	2.64325398504214	2.68791157077675	2.89682207300622	2.90976846970154	2.6318800469104	2.91262930025749	2.67624041791286	2.70774422313678	2.96029718497579	2.63964515437405	3.17842613305078	2.9491734930917	2.41186756131813	2.98053001655833	2.94450657905791	2.80888965615802	2.67672332449962	2.70416714545117
CCNJL	3.09847224046292	3.02725910401666	3.2024482377858	2.61285376519557	2.40377137796395	2.58891703828283	3.29002022372752	2.83835869174643	2.50588653635955	2.54042417120135	2.90245980914261	3.23262464350582	3.1045699512293	3.13483087638108	3.35211838159217	3.01729918060567	2.3517760423751	2.3033513487008	2.97578012779374	2.29417077611913	2.05987720060483	2.28644308949826	2.12762264463183	2.78469163334901	2.96338119277429	3.09005026582205	2.90739665186364	2.59038451038901	2.33084633819312	2.66680627893601	2.55067691194944	2.47787943614325	2.55839284103739	2.5704392838351	3.05794868328374	2.5543475045697	2.85099057318224	3.00062068899287	2.5021672953913	3.25230697230984	3.03797392562062	2.82689793479032	2.52113900213125	2.36997726928719	3.28250231784883	3.31451331315894	2.71335391314084	3.02381641556063	2.06672404417617
CEP55	3.24794792785204	3.54893076130679	3.29933710189144	3.15616466115522	2.76777240851055	2.78752886442136	3.5206760784964	2.72810887179315	2.63739032283973	3.0135938137993	3.11249866679472	1.82572654911634	3.24230057455079	2.66401503221425	3.62009072330369	3.53570952859161	3.25174207107657	2.86178215858809	2.94328661726578	2.43244111212609	2.97607567399749	3.30544711265559	3.08380301401608	2.59547899333039	3.28187847189111	3.49644542659947	2.90235294576802	3.12707969412179	2.81672214261108	2.23520370327642	3.45095940745973	2.455487643708	2.93676808990626	2.91858423731993	3.62514126362448	2.76017510791164	3.23044354988872	3.0722937043543	3.0039547816301	3.31321593713954	3.03741042396611	3.4838111325584	2.95029686073956	2.48330470055011	3.32475831277884	3.33877581790107	3.10715799675682	3.10815030116713	3.21451631790719
DNAJC6	3.25168044812008	2.88667586486691	2.81390190618777	3.29147728109033	3.13586227011894	2.40991015902321	3.33319350044329	3.24848096203278	3.03953367965443	2.49421509955251	2.80245912314296	2.29850132132771	3.41858277424439	2.56384944283493	3.34079517872673	2.96841788678761	2.85345053017059	2.59827246408674	2.69953464113316	2.8686714106531	3.54982151868955	2.64865821950135	2.89108267599469	2.07472552320454	2.94329376724629	2.49953595345624	3.0639894394452	2.89692854154232	3.17914662463411	2.72338688953073	3.0627782075333	2.52057171111496	2.37987704135541	2.65204779848095	3.27345952612924	2.69137292337961	2.82286021723421	3.04242051095123	2.48060797870721	3.60446405577643	2.94228794199295	3.87034716287128	2.97146297092144	2.61257009681113	3.62497834302331	3.59038800846707	2.89415626077957	2.86246374169482	2.25401785823831
DTL	3.30516866160036	3.35485297400955	3.44885790935894	3.04743769923297	2.78974864576181	2.78532978453293	3.51051603214693	2.86662883618721	2.81700496637786	2.93973659665718	3.19309031529828	1.94518939887146	3.37079105993091	2.63948059378059	3.66447879654173	3.5128636090812	3.1875330315005	2.77680112202315	3.22559646221424	2.56822865993609	3.03987412133205	3.51311654677008	3.27712198216203	2.73384235079563	3.22921964891299	3.84988917450883	2.76577268102661	3.12016277660663	3.08562043965308	2.21542730476532	3.60470257506004	2.89605536182585	2.81430497949361	3.0294231684377	3.52586111466867	3.12353659693934	3.1751231430775	3.19758679897389	2.94365250862466	3.24967036094325	3.13452263342208	3.48400568864304	3.16280088835247	2.51417557950567	3.35969475571597	3.30779094010132	3.08726008115218	3.0809683837407	2.75192305474383
E2F1	3.33748619549904	3.33493333521226	3.42635074037297	3.15674370256777	2.77596005271791	2.90023835868048	3.3743651637344	2.79424928184582	2.9519995621233	3.05490760621944	2.98957609885976	2.2072445625045	3.58830709642196	2.88088674228257	3.45078251959667	3.3280240380488	3.17518008169986	2.96368946507661	3.23382138410413	2.89457307720873	3.05486031945673	3.47917935098918	3.08410279764708	2.9542119749546	3.41023536685588	3.87300446236971	2.61729600014105	3.04644644687225	3.34153094090187	2.25617032834394	3.49363839925547	2.52603197087652	2.89919735167546	3.08365865616307	3.69599229991814	2.73348875129676	3.3624499936249	3.0130770555758	3.22695463713661	3.84613930478657	2.98852202373484	3.85571960275271	3.06813768913507	2.96941826145207	3.83396432466863	3.86948133479656	3.27163704212757	3.02767748844865	2.78566516091637
FBN2	2.97688336869663	2.09706561681493	3.7712573565235	2.02585365623152	1.96003252102576	2.2641091059494	2.56239617023113	2.57037362776619	2.28130446473212	1.79637826702283	2.49850530773527	2.04803593785348	2.21494001588469	2.13399784375664	4.27629887113205	2.44256083377345	2.4984353667012	2.01750901242466	2.23658776518655	1.83964968007073	2.61993768790502	2.45445855946852	3.50403731637604	2.22852916258637	2.98669274525921	2.86606678575506	2.75451126887216	2.03176449348404	2.67271890976614	2.50022215042087	2.29616860350251	2.63064516541604	1.74073911813777	2.05784634130711	3.04160812744919	2.21475562196093	2.73050567359614	2.60122262635739	2.17173388777528	2.62773012479008	2.60060024692096	2.95387810378123	2.35708639192569	2.0534235976926	2.65756124247111	2.59047550634813	2.60637916159801	2.67994552243653	1.95540087410582
FCGR3A	3.09427678432856	3.8379741185776	3.11886398251048	2.75635761947951	2.50826346373668	2.60144118276167	3.64315506337074	3.23155063231185	2.26476739141128	3.54234894559506	3.40669913360787	2.39497428396551	3.88512504054455	2.09894013357847	3.03893824898795	3.102751974571	3.7103250845332	3.19441407627247	3.27343668421197	2.7549043151925	4.02648525782611	2.84077390341443	2.88591072999456	3.1600325327909	3.93099832700486	3.34902571641222	3.77378245479092	3.28171870112983	4.28065999162322	1.84947312705121	2.8975370780048	2.0673776200849	3.42886838684341	3.38469563094095	4.10782649294933	2.88411525068754	3.50360794591448	2.87064916738422	2.82392093480674	3.13148212751815	3.02424388802832	3.53686800943033	3.59371322802019	2.25926517013465	3.10222194167605	3.1677772884388	3.83061881883768	2.98637359158041	3.45801643409391
FOXM1	3.19335986126141	3.79776357271649	3.65936081000052	3.17709112007844	2.86558516517106	2.87288478684114	3.64048561055015	2.9720391866864	2.95415890274451	3.04212655070472	3.03188416492967	2.28278794115443	3.52201632682455	2.78170068721714	3.86480387557911	3.4908311074974	3.63899615038835	2.84491968325988	3.23084849484868	3.14538597764237	3.15380253721596	3.54476442204511	3.13120096124421	2.82320564461578	3.6096716373103	3.49574910587281	2.87513758920894	3.07270214726417	3.05208174512297	2.51287207518044	3.45904965884885	2.6850839077366	2.80499762869672	3.21826169970551	3.88445905087867	2.54382712005026	3.56769043738079	3.27295103506832	3.24916860316277	3.56680478132145	3.11797969868317	3.4013377557016	2.8521042991233	2.59255023574244	3.67220926208008	3.63865338905015	3.45806964023948	3.12306184348206	2.82495495157598
HMMR	3.26039473297888	3.31114173541526	2.51880094881118	2.96669413978266	2.65808802034727	2.74290474073938	3.49811602833653	2.58133981323076	2.59223994675546	2.80188559815594	2.93081172460007	1.53113578685772	2.98547154122707	2.41442790739384	3.09867299593271	3.33817941719702	2.91567657983063	2.77117764910873	2.71448239070151	2.16366976707776	3.0690367570687	3.02863796626132	2.79757057581727	2.34424885992302	3.26022887326383	3.33814385462356	2.91583876921483	2.89491394162562	2.84943014688075	1.67902671883118	3.30873077367548	2.08570604707502	2.74255957449749	2.88049685201406	3.11174917239976	2.8148245499534	2.91678020217265	2.66952133593796	2.68418910005245	3.31435676191279	2.71866041466985	3.0715482680706	2.6057607917803	2.32901395999354	3.32049903534146	3.30375765047866	2.9116642974506	2.74905035380053	2.88745542149931
HSPA6	3.29889776519497	2.63044051240375	2.42781273198019	2.35883161880714	2.16114999998812	2.0430223601025	2.97846939956334	3.06753294432862	2.43511769442326	2.61472025853406	2.43419533366328	1.82572654911634	2.94776876835076	2.14068214702402	2.41753031053235	2.71196804625348	2.90200547599386	2.77568223761227	3.05600172521315	2.63595898527179	3.26696874079528	2.6349449343005	2.46728502127326	2.33949806593126	2.8848436084984	3.13760147354572	2.71183834845686	2.58629407492822	2.80319150522575	1.53344359652368	2.59896495527326	1.73795726171384	2.7893235744733	2.60089056252024	3.09566738466627	2.52198949094797	2.89174450160786	3.28697225249953	2.64311669241957	3.7381590563993	3.32229753617686	2.58191197489744	3.02877308928172	3.15628030526803	3.66452408300947	3.6910034958256	2.59664375525827	3.41712204059242	2.74879291242102
KIF2C	3.18064730029079	3.85097442668774	3.48953118100066	3.11230374870276	2.89346439873971	2.82732540535078	3.60263117922356	2.70531598012694	2.85650732502399	2.96294045017881	3.00901442391046	2.18108402106784	3.37685980978879	2.81312957438052	3.76605051337142	3.75354768657964	3.06563012581138	2.61642917833982	2.94376834952511	2.47985683404907	3.13156902235844	3.37688764910718	3.07867477736787	2.49785040465626	3.47611440260918	3.83525662505641	2.90739665186364	2.99987685510611	3.08382359602517	2.49788204675755	3.41467911319634	2.7361367732639	2.85120000051677	3.13153367287847	3.52382828460551	2.65993598282579	3.21731740009537	2.99709622570006	2.95181996253814	3.85319746042418	3.03628122205486	3.45546746547969	2.98479128995186	2.70758699693418	3.91810026379111	3.91019228000698	3.18052061741349	3.01202286323484	2.85302543531729
KIF5C	3.33924853327121	2.09706561681493	2.91076017655787	2.30882358590327	3.60867252249803	2.94060590433127	2.01677920895219	1.6753830385955	2.86978758163652	3.01225124585683	2.37583138580706	2.55508740145806	2.52619114310496	2.41265850363031	3.04383650950594	2.07512612255026	2.53723527515366	2.55019573019745	2.96353323398273	2.93074095804172	3.04449012647696	2.56396763324942	2.23301934452543	2.50769014243674	2.26433819250537	2.13567546709503	2.64660205008457	2.57799577937712	2.90284235731552	3.09684283392153	1.80996120789233	3.0833885893017	2.9730916024504	2.6229428033412	3.1137685313022	2.89925178324656	2.88881714271936	2.76200974051495	2.74033582747086	2.05409064498297	2.80517864663867	2.31624771334354	2.47340151016648	2.34741252557716	2.05835828252184	1.9137101955833	3.76440973590524	2.70388549885268	2.55506490683874
MAD2L1	3.16636265737254	3.46038776456075	3.51445694108876	3.16929111289728	2.97619528121236	2.80753383105149	3.25209801817356	2.85380932348302	2.7602872627323	2.88625672468293	2.9661521963399	2.62104617706519	3.33248194051445	2.81312957438052	3.5055428499657	3.25700233034409	3.11083684644827	2.86816694830571	3.00055334977591	2.86700009568618	2.93714064024505	3.29824731681919	3.20405374308181	2.63471880513448	3.10116211465046	3.39502422244123	2.66363286111799	3.19445322138674	2.84383424676661	2.42802699410818	3.38982255656591	2.81707699612847	2.90602821744098	2.95759734332639	3.34528732226261	3.04264222132759	3.21455139818208	2.72786717868177	2.86608924239231	3.48598757537812	2.69760070316169	3.247349049894	2.97887912807413	2.73898828074831	3.56876677639389	3.56101203793678	3.13310929270634	2.702871616155	2.77839020699695
NR4A3	3.45296144881894	3.20030778823119	2.8239822190699	2.91537611617566	3.17991054396621	3.41412511423795	3.18505179848036	2.38434172566926	3.00530566440455	3.28337810876011	3.20642366019714	2.5800020583016	3.30087720744425	3.266859166898	2.38915433822395	3.16787640188081	3.12063323960883	3.09176879456825	2.59063794683694	2.97077069905566	2.94833339877347	3.03755005467427	2.90893866512007	3.21744494913582	3.10287395552094	2.98712724970195	3.1607545382419	3.13759938049679	3.28555202408432	2.2479047430274	3.20823736400998	2.87275918038711	3.32893822851556	2.98693119444297	2.87767447690329	2.84865669909557	3.1572903990677	2.61763797413329	3.07131303065687	3.23624171802244	2.60367266358716	3.66597455020981	3.29211353334758	2.59401123734899	3.27186196936097	3.28007745136436	3.27017800970011	2.50909170797459	3.33097533726392
ORC6	3.09679891843178	3.04183245761249	2.96355476517043	2.78315499881945	2.84657947429036	2.57839437385761	3.31045821853167	2.83308386803685	2.73960661605202	2.74936151400176	2.98309626445664	1.98929056872959	3.19090521202176	2.6363139919947	3.22370408971962	3.24046234574895	2.84010558704737	2.61480957974163	3.00601082402201	2.44145615704632	2.87251096517279	2.97414690772902	3.14418022005636	2.39962476906245	3.29888857755048	3.20608999237255	2.51523877898309	2.85783594388856	2.85004748599899	1.90800233203521	3.27494501840862	2.60608198671699	2.63560900682343	2.79400138685781	3.08675480595	2.69010749388719	3.00794723206122	2.63427214011067	2.77628217243317	3.31006312813804	2.59046207112449	3.21641996837457	2.75826631557172	2.51417557950567	3.28405672696763	3.30954379384452	2.89116838384255	2.71587098349871	2.8782268671042
PFKFB4	3.29182222986341	3.10900523874225	3.12588138600275	2.97203911637643	2.84907906596688	2.84304892968905	3.54802321557683	2.94065169636076	3.03811571320047	3.17453823029572	2.90317380316711	2.52561734350023	3.27295866858077	2.89977344330471	2.84695401818066	3.49570605548739	3.33294723773325	2.78345456110059	3.73851909522233	2.67413878449215	3.15303689848046	3.13844193023907	2.65873004599069	2.60335561221891	3.45549862835904	3.43313983575654	2.79725844243918	3.06348669226009	2.73486752058548	2.71776647963026	3.03473090796202	2.54305730082527	2.7552108926314	3.12986390149236	3.63191507226709	2.53486116733418	3.45882849040026	2.99780341025205	2.83301592623964	3.93089717259753	2.9859904497902	2.64803013207722	2.99435686605015	2.74931047531857	3.78013242344643	3.85335256545181	3.07825961410518	2.80465732884209	2.58812625760871
PHACTR3	3.06731930412259	2.07013738478113	2.73050959457357	2.29220152564064	1.69593201460374	2.9063989152524	1.83259885989284	1.69665470772879	2.70508686689824	2.02570146374193	1.67213439738184	1.39009126822868	2.26967228331373	3.11276580347413	2.60882237501702	2.58930181872086	1.71633489283734	2.67529930070715	2.53635652293881	2.13752699484876	1.8478257334241	2.38600413077549	2.13568058374972	2.37831401204741	2.36390877908035	1.61488383312681	2.61631691503763	2.42010446095932	2.46785272529244	1.55454212422554	2.02317681747236	2.74605725586967	2.49164610209989	2.38944473667146	1.87938163540058	2.28777232742239	2.5091950924705	2.06421890009904	2.47876211086375	2.20208272227048	1.99718134149119	3.15334191318034	2.88504845018389	2.27474876095968	1.91244440499775	2.11427475054028	3.31928155984202	1.54649792958297	2.66598168815227
PRR7	3.36137905610029	3.02878957270405	2.81917285890511	3.04966476714541	2.32389000699763	3.10224464866983	3.3114845914967	2.93168256742175	2.8749880257864	2.78858851871535	2.85173232634347	2.63548992390627	3.24530248160114	3.1526141356957	3.45458246795807	2.87630156946274	3.03684379400354	2.65210434392754	2.9418382059565	3.09394141927379	2.71576623013209	2.80461621676363	2.80275662811535	2.6513408157098	2.8843729323779	3.2515940985104	2.80747652702982	2.68837291370758	2.69532024374832	2.50138749067483	3.08135502276461	2.75254721140349	2.93040744186908	2.86476777022865	3.63918614301904	2.96790653799325	3.13482159120219	2.88736852073956	2.99446808896009	3.03356622895967	2.87483858174922	3.01697149511973	2.71549238853555	3.20642112085792	2.9851866913142	2.96154321388845	2.78785483339123	2.94423242077903	2.79423723673622
RRM2	3.48543395515319	3.74530656994223	3.39486734822949	3.38910606763362	2.53346727558739	2.96654256804628	3.47341265146777	2.47444858838407	2.83038467551761	3.23357221695517	3.07669854787532	1.92133717883033	3.43750765914471	2.86114120094071	3.65235257046565	3.80002296446891	3.55834458964748	3.06842744712573	3.14571146822377	2.98884996035399	3.05389856514864	3.60622079847681	3.1660624580979	2.63592742174754	3.62866370736871	3.73395552411644	2.84320510586623	3.43101402306979	3.22571313227177	2.13946085902614	3.74140977133273	2.57716135471234	3.108247487455	3.19268215799475	3.81456259262336	2.88573364221817	3.50408308506564	3.17280566088208	3.26730167193697	3.98793470443824	3.1106582833506	3.50359209796522	3.08764977682787	2.64746566619105	4.03870243130618	4.05777111365891	3.35316616471112	3.12995039976224	3.04667553935522
TMEM132A	3.52575354694173	3.3346816139333	3.9958312236045	3.10060965387078	2.98448547112779	3.12702948419933	3.35875598358921	2.80001425042003	3.43410833969149	3.23732553706799	3.34860362400251	3.67596773980557	3.60203786454619	3.09063731565809	4.64305895037598	3.08408036624813	3.10685556666346	3.07690837712482	3.81091494726663	2.79226775702408	2.84640111932619	3.59338084599062	3.13521555871067	3.47999099571612	3.38197463173807	3.58262056575509	2.72271430275672	3.29009012779785	3.17682728068371	3.28265391285361	3.61454978888215	3.17055561069946	3.10867272623199	3.23354908162826	4.033712076334	2.96790653799325	3.81560214861372	3.28932592677369	2.96227384252299	2.95771493216025	3.27504864121193	3.35179205415181	2.9416091865374	3.10591424554323	2.96301519425992	2.9637650942196	3.3362853750491	3.27566080069993	2.17039020588332
TTK	3.21750873303547	3.59801481813579	3.22518596982732	2.95396060340684	2.83579272462318	2.70921958880123	3.39248175873119	2.60632570229835	2.63199663496843	2.79676277799876	2.77746409384196	1.93342701903114	3.12477491361287	2.61235868569157	3.15747059340851	3.35576792792865	2.63832705072423	2.68507012471527	2.59172225584571	2.24094074100222	2.92608274857644	3.23624934924709	2.66663811562412	2.37392343854444	3.06975086725359	3.23624636312072	2.70868024216241	3.04473366799568	2.79765896647109	2.21090751378397	3.3004802097065	2.66898833949271	2.64312303511534	2.91640174553211	3.25260247391553	2.66129230852941	3.12725454191524	2.86732208164493	2.7772135762605	3.35691984001671	2.8394068465311	2.91457248408279	2.71549238853555	2.43561032678234	3.43326795423373	3.43405423198416	3.05661725394638	2.88506166957298	2.84805481600868
UBE2S	2.91525888409901	3.65434211969969	3.03064050366238	3.06422699096508	2.49859632106492	2.96314001283243	3.33500077678537	2.86662883618721	2.71266477794896	2.88685538673003	2.79884570887711	2.90659731369572	3.36463630304727	3.04763939941471	3.58744993407224	3.29799767547973	3.40838209104825	2.69462595130923	3.21231133326154	3.05446619261912	2.98594474340938	3.2513362204662	2.86755468437619	2.92852892724882	3.4152574528223	3.45968026539487	2.80367286270548	3.04473366799568	3.20523747520332	2.47376018773917	3.31316587996431	2.54201254932785	2.86482496026142	2.84070317080479	3.60611152046034	2.82143064099428	3.33564937271285	3.27126024677292	2.93403361109424	3.83184232421085	3.25382193106255	3.41133944949234	3.14621027985284	2.99448899288785	3.95030050634998	3.95153452230626	3.05353377692537	3.28585567234033	2.87647446686842
UBE2T	3.16517068188298	3.43675790799498	3.23627773104323	3.09597553336856	2.54491392243735	2.83721911477451	3.33527815284166	2.94711329594175	2.58825666531083	2.85457598506977	3.03082200927279	2.3651359770713	3.29242014650585	2.83378311112515	3.2943535403437	3.34135617296269	2.82506399036771	2.77004416354482	3.09099181903567	2.07998683453491	3.03721420754553	3.33058921398489	3.02821182819957	2.72704622893032	3.23113124954961	3.76851524549061	2.68674035985536	3.12636923805678	2.80524817071755	2.11466504952906	3.48070705970196	2.71768803341944	2.77306258119362	2.83677857467026	3.5440400103571	2.85563767947536	3.12527100066425	3.13508654753643	2.79454097995706	3.75572574623019	3.19483568136465	3.23024502974536	3.10684467755005	2.6551353373775	3.8130187109871	3.78826944806749	2.89415626077957	3.19407581808097	2.88802574646151
WDR62	3.11539589887839	3.3182601881852	3.17827772309879	2.8223633454104	2.42578826762884	2.78752886442136	3.3997132422109	2.70429732509967	3.26115298314745	2.93761275238358	2.86905096267844	2.13113025918373	3.10003383329809	2.7854742502933	3.41775255286517	3.17274310485725	3.01516508455793	2.76318041341495	2.90816393482496	2.60341284563139	2.95321684319555	3.32294110414523	2.8056112320021	2.48778255121205	3.37957205884371	3.49968024283876	2.46962859748068	2.9107749876251	2.8769568554513	2.47746499027404	3.25480997002176	2.41957419540591	2.8041415309203	3.0791696393725	3.36153033932092	2.78633275823523	3.23266711847503	2.66269666558816	3.06894314521373	3.52028103382709	2.6209292851115	3.30623180545553	2.57136382621716	2.6396581092525	3.52113873292148	3.5048739192573	3.08310447815992	2.63250210967009	2.70067170102152
[truncated: 8 more columns]
