# Supplementary material for: Identification of biomarkers and target drugs for melanoma: a topological and deep learning approach
Source: Front Genet. 2025 Mar 3;16:1471037. doi: 10.3389/fgene.2025.1471037 (PMC11911340; doi:10.3389/fgene.2025.1471037)
Supplement: Supplementary file 4 [file DataSheet2.zip › module_metadata/m17_malig_trans.csv]

	7.47235675051825	7.49347711933709	7.49637787067832	7.5004579243701	7.50229315204235	7.50554004955563	7.50698664985198	7.50962751751524	7.51117648126948	7.51505705024359	7.51568360394823	7.51612508404136	7.51702136256309	7.51722649176543	7.51780827206406	7.51839866933827	7.52095479091649	7.52098781635246	7.52185013048007	7.52385782749113	7.52419622647557	7.52450202876036	7.53046179703167	7.53298274246472	7.53744303136526	7.53872374129839	7.54078651272245	7.54480305264309	7.5454589126776	7.55213413400883	7.55714577031696	7.55771533646918	7.55945565919201	7.56046201054166	7.56533141423737	7.56579236599727	7.56753202021988	7.57491899773688	7.57548767975601	7.57833844979175	7.58256932257551	7.58429911255815	7.58490752794545	7.58789675232348	7.58890114169704	7.59461825167057	7.59909152485833	7.60318075340737	7.60352145794469
APEX2	3.39301809267492	3.4415091071896	3.47016589211544	3.45091390619794	3.16691900335825	3.36959375483434	3.3598054965896	3.30109270868769	3.3518954375942	3.38539847778863	3.32737289289759	3.45425192522109	3.55107828732901	3.43704468446641	3.41637764037002	3.46858396056395	3.49228117612287	3.35857410349578	3.45423313079388	3.33355332492568	3.32928179697014	3.49330576483585	3.20314336471606	3.43004298868999	3.37213039569997	3.4497230281419	3.38947994403287	3.37675616253464	3.38593361164117	3.1787149064254	3.48357275577603	3.33743083473822	3.41523615874505	3.40220132853375	3.53649429885231	3.26094238116812	3.41447628251875	3.42868270744264	3.44170603197613	3.3272652773181	3.42211182899066	3.4630860223228	3.58391340406309	3.36063625363736	3.41701065415752	3.3827340470408	3.515229134303	3.38054069628624	3.29410112229686
ARHGAP24	3.14887430955019	2.75766763680093	3.46042576409077	3.39315381730902	3.73913109052006	3.26612516690453	3.12052945585762	3.93140627664381	3.54769640500004	3.29099357249378	3.68643097630397	3.24964820633425	2.61011610449275	3.45766732072115	2.73459823121523	3.56881018084791	3.3253559462155	3.28194080368375	3.33235653879647	3.61488286267956	3.13716878699496	3.50996977002392	3.0393163177391	3.78224359327162	3.20108026987579	2.45851087191282	3.43389563329415	3.64485082510655	3.13919710036741	4.05126876346915	2.71228933164612	3.81318820144838	3.23596446565656	3.37223762630935	2.77303300768644	3.73881205732313	3.32196349400204	3.70938232437724	3.16032591745235	2.97980548022018	3.7397699321216	3.22462634639647	3.67134324689928	3.65223362140533	2.80738684133352	2.86181903870154	3.60347657092271	3.73309641889001	3.51406754764484
ARHGEF3	3.29502049370929	3.22756818856754	3.57257451982752	3.60267207559665	3.23425155295429	3.73375647498143	3.21349122411327	3.61398018285677	3.36144405234613	3.86183052435129	3.45653782988285	3.21114862125453	3.29363842773218	3.41415867054223	3.48765615271507	3.80018602326288	3.40871488139151	3.70492012711378	3.37558740880001	3.18819151773184	3.50108508306563	3.37562385819588	3.34723605427682	3.37093698611501	3.41816040604997	3.11809387881323	3.75574684130905	3.59043923874346	3.62303018992814	3.26556800709165	3.22769365662082	3.2699585438095	3.90220521439642	3.59489276194525	3.46911163647834	3.63601978353069	3.49045617586841	3.26538551348481	3.75634255970167	3.00780576737391	3.29621919423901	3.24835418114069	3.42883636423348	3.41411908896433	3.07169325798245	2.91515734424137	3.65719392239509	3.14816718866456	4.0587721042674
BLOC1S2	3.31710881035457	3.47920252642647	3.15454813741225	3.78890129348103	3.45533096461161	3.74816247539179	3.4196859485086	3.5059049372784	3.61482955210932	3.67567201098701	3.49398108070884	3.21051914000933	3.67588560328739	3.72098524702663	3.63051777993261	3.50609775400461	3.4952895074587	3.69814275464593	3.53212369120066	3.45715279177471	3.48246808303444	3.61345373945	3.47797319370843	3.36960194855165	3.4351820685672	3.6908089827378	3.5513454281342	3.65317434572006	3.37317537735146	3.26113880895576	3.66027835838965	3.56684032799576	3.69168485384956	3.6107690903897	3.77965219706222	3.62541324066115	3.67515342198689	3.58323467355723	3.71078872015653	3.70493053537212	3.60962325086312	3.59194976144493	3.52337162155779	3.66182120150493	3.69613630777267	3.71089126401438	3.64845690356738	3.62496112118834	3.72124489174738
CHKA	3.42382581148917	3.64446110148916	3.69693274045988	3.26071085227893	3.50250571730509	3.14150764986653	3.5424661646518	3.5189132917369	3.35224009923303	3.23491641509645	3.55101652234295	3.41042383838111	3.41029237788685	3.3011832313669	3.19999890296502	3.45652360788078	2.9542831262825	3.15462675042098	3.55604898036692	3.10569697399401	3.29768853149009	3.40046540676156	3.77314407654406	3.62758157290255	3.82648445462968	3.43367613522087	3.55248230400474	3.29252191247599	4.11279844233602	3.25992296467837	3.54291082400357	3.72291061468877	3.22243992373271	3.28610594497476	3.01208067278084	3.29811489626165	3.36096699712891	3.43311400909779	3.27000236828904	3.80360440513291	3.46302425465011	3.30505861651653	3.39189754937413	3.32609788902019	3.83538355964441	3.8360071976618	3.15242544235452	3.51529055099992	3.38773267272921
COMMD1	3.2786045010378	3.50222925268741	3.2515834635325	3.39915557257055	3.35474075009738	3.33494279027148	3.22828514655428	3.22514292852565	3.21643578167251	3.26972101318645	3.23325831207571	3.27697749051312	3.2747412721194	3.52627909241301	3.30449334421577	3.37223524871596	3.43984065874502	3.3603268838017	3.28980183552259	3.36711041300851	3.32808853677614	3.42260166379274	3.36012314886393	3.27512707575121	3.18511944753367	3.39677824470776	3.2306464990669	3.47341656237549	3.07911670943569	3.14857998114287	3.25502021628286	3.40993789074323	3.43372135147765	3.26432038316737	3.21725043711149	3.54748626404658	3.38908705082257	3.49511950693128	3.45323605485686	3.43213454729159	3.53411694486562	3.30623180545553	3.58625447857084	3.608381845591	3.44787581087773	3.4607929424111	3.28414818087956	3.60786874261948	3.43920598785817
DDX19B	3.26987651268988	3.29240165880055	3.4771309914928	3.42424539863471	3.34768204131978	3.39900833242496	3.44095978172769	3.33269004129306	3.43766044021817	3.34753988518046	3.38537287143611	3.40482215311894	3.4274336715255	3.50602336457782	3.25650211959396	3.45254891359043	3.26025319880672	3.3945133805829	3.3609134535687	3.26759220824308	3.43551520525868	3.46827458087988	3.35372740077551	3.43830149506967	3.25000123037785	3.41589820184072	3.45172540672334	3.46458687989355	3.34172983976435	3.45648123420054	3.42446434208057	3.43097058495449	3.45567795355013	3.43306959394423	3.24966571767093	3.46518581449919	3.45961832142585	3.499704329814	3.43459721144784	3.31035069472757	3.50447067654294	3.33237578851812	3.71170522127444	3.5067815262326	3.28094232526213	3.27631695843718	3.51189124903132	3.51731825671231	3.53908595026226
DNAJC8	3.23533700280734	3.70708915757157	3.53633225967623	3.58382378732544	3.50526491556573	3.50004956925434	3.36345894685095	3.46842138253426	3.4126130581428	3.45066233137182	3.44131040969263	3.62328712179688	3.50109951903936	3.5117061671636	3.64550039828501	3.96995919767319	3.70329184732845	3.55676465041133	3.46697499209737	3.58867270899931	3.40970409445158	3.66683341601441	3.51959468506675	3.51659936303525	3.34200524823504	3.72142796584641	3.78879874985237	3.58288377233278	3.51993741301559	3.55097958023368	3.49497109416431	3.54682597250581	3.54159959590686	3.41349167597703	3.34999050406079	3.75906333118569	3.37700792221275	3.69301628875582	3.49025918086908	3.90697100389786	3.70887622327445	3.54691198465076	3.73687306648419	3.59096315913235	3.90585700940692	3.94947810576279	3.50196579197239	3.75099615629753	3.74770186011967
DOCK2	3.42540208358291	3.17158769765263	2.59668801374006	3.46536741289757	3.41222218540337	3.47839914137635	3.17953048206409	2.81765002592683	3.15180331046239	4.28052431099772	3.73956672579811	2.83055628925283	3.38952981299578	2.96457407799489	2.68188838359403	3.42122679770129	3.42599752591049	3.83595877220691	3.35497689597071	2.83214759440471	3.92982468418758	2.59712122203101	3.34031407672809	3.35808531216107	3.70453436758928	3.33411822278035	4.06077308573906	3.36692480385816	3.94488299588429	3.047465606579	2.8184657888409	2.82858300207869	4.17808425621017	3.74487131077796	3.66643430472654	3.79455091735324	3.63227010636117	3.89629167747643	4.08754894915563	3.18144009556622	3.9248970650186	3.34755172411737	3.63247606393023	2.98093935491588	3.08416341227316	2.91824467660696	4.03948541020023	3.92423574549563	4.2969140346188
EXOC8	3.42316733918314	3.30740423397486	3.46709451151408	3.32376732859304	3.41881665623916	3.4073349591488	3.31104501426137	3.47642273658475	3.3198847147002	3.57958676381748	3.33535764251732	3.51953079610891	3.53990666196107	3.18403879728601	3.27785760255972	3.28524731465958	3.29445632391406	3.38772378302949	3.45169907906969	3.29842657057	3.4289342396818	3.30811655849304	3.39046508675095	3.48016379200717	3.49325343769266	3.60864066502375	3.57016986841172	3.42960144077348	3.44417257904787	3.30149683619385	3.52657518617811	3.45025699423473	3.46922843418374	3.26185833739323	3.44461034260473	3.37469979998541	3.35881591086393	3.4821110441817	3.37989209265251	3.00953318340727	3.47687399391508	3.44089268792586	3.3056873771249	3.2296443165784	3.05492758239103	3.05173529186351	3.37305494440287	3.42469934572005	3.48579593224999
EXOSC7	3.31237207036631	3.63283186640753	3.46116160195381	3.54914325624622	3.57639600796823	3.50217051873431	3.37827553986766	3.28639473603535	3.38714634743481	3.37928139678229	3.42510084613364	3.1750963877558	3.29871821423763	3.63039160188607	3.30001596615398	3.38725797000466	3.18027610158739	3.41913256998443	3.41571469045901	3.16605612300433	3.33165852642657	3.51934251351224	3.46232766030864	3.33650489272304	3.38733231126166	3.47212082784785	3.25721258659892	3.50078278072693	3.4181183680803	3.14594976060475	3.59702438472666	3.46072491389587	3.49337417693744	3.47613936257268	3.28988269887626	3.36220851762466	3.51289702574115	3.39349721663191	3.57076609484334	3.42623086207937	3.42257663650765	3.22639000623387	3.4121175248295	3.64164608571992	3.49521104865833	3.48647956510118	3.37813233082558	3.50628635365195	3.34273573988391
FDPS	3.50888353504393	3.32268304705929	3.37290994871554	3.5127276521142	3.39163719792509	3.33947968821275	3.35888731152278	3.44032057371831	3.38555384358335	3.6097122676899	3.38301610572618	3.53262831774176	3.44081438720543	3.32155381637604	3.3473016847295	3.73576349509205	3.29488888392685	3.44122241774289	3.47171197220289	3.20696282848782	3.31562086700202	3.41015765315187	3.21483198158331	3.52695951296574	3.42159119132643	3.64783606854557	3.36061392847806	3.36501363566556	3.17303172710377	3.49059583003207	3.39776304973879	3.40235786852978	3.29042299067957	3.35802886176951	3.36289473813475	3.29560759543016	3.40785950111028	3.56744120684356	3.29612397295127	3.76480524914366	3.56747805637637	3.37789237808286	3.62676343604005	3.26836682396101	3.74789614998307	3.76831438781473	3.26787529486644	3.50259955050693	3.3449306768118
GFOD1	3.291108294866	3.03935444460116	3.45440040960086	3.29821377659678	2.82997174649412	3.25828202582922	2.70830167767047	3.26812996174443	3.70162677962738	3.49325694212683	3.13314718271112	3.26324891744612	3.20246349672091	3.18313742661789	2.58845935447525	3.00956682547744	3.2736241214139	3.56211010808759	3.22785511509423	3.39429948192684	2.91340739977732	3.4291402531882	3.18404728976819	3.23934421666361	3.02512565958781	2.96087309606278	3.24193317835944	3.50367551453808	3.20250604457723	2.97486537038024	3.44934998794545	3.05093067295287	3.54565875062466	3.41868465514897	3.05840664059615	3.47423745421528	3.43122246984666	2.83821803840628	3.31270443568551	3.34221207136189	2.81186454293811	3.1648499879501	3.03466380106353	3.23534442462312	3.37631949321081	3.36064488728443	3.27163704212757	2.71783679613022	3.25771353560742
GRPEL2	3.26761969342152	3.15209586064975	3.43852535511968	3.42330673710874	3.41392264463214	3.33411278343057	3.34758020265321	3.32640576135055	3.35652544937394	3.47061365033833	3.3898157947615	3.33222935193436	3.25710681925646	3.31383163417064	3.55666472896176	3.42857693379397	3.37374507186573	3.36438940211944	3.27925713259353	3.33583503067956	3.3251768958958	3.1820648263368	3.50014555157861	3.15531320481952	3.28206699224401	3.3176318338871	3.46135453684618	3.3731457903135	3.32074922978972	3.36070466522006	3.46905135395921	3.18886274065532	3.43712635043561	3.32194506370951	3.40751941027672	3.39989147075711	3.38410788609337	3.4126711956897	3.37989209265251	3.22763294957942	3.42327291653029	3.48088228327552	3.39365265765257	3.35763032459215	3.22203305843365	3.21124786248934	3.35039787293169	3.42508438457557	3.57801871459908
H3-3A	3.2052757502453	3.44131217481746	3.34235620222623	3.39045951359656	3.36397736710774	3.5906785971771	3.27530995281667	3.51086864727869	3.44828379009296	3.22951447797039	3.31234164021505	3.554282802572	3.1818727078421	3.52586943829035	3.34446707535174	3.02731886475416	3.2256670129109	3.3603268838017	3.36348539600179	3.37549926869478	3.10557870422125	3.42396257578598	3.37016438326381	3.56124608710165	3.25000123037785	3.5379941658062	3.15653688521657	3.40994440419518	3.16474225075038	3.09802284115175	3.54957562514431	3.4908126372649	3.32145152275389	3.34210972346678	3.11174917239976	3.20429548142098	3.22641220974526	3.34738026545379	3.30394035853309	2.88911816663419	3.39127918709819	3.38601149838791	3.31304902548178	3.63065994544393	2.94221494584859	2.8504615420494	3.19639630493889	3.46354837603264	3.26158905800487
HABP4	3.34842440961672	3.60993334621343	3.29840231201279	3.33427474774297	3.10101931193683	3.41825150953372	3.61801204029679	3.89694553806131	3.23645586168399	3.36200112592653	3.4186179470962	3.17097607604285	3.32485036617455	3.57172327133622	3.16336692449603	3.62883106307268	3.36757193439228	3.31552879185265	3.51759755085201	3.41231950768437	3.66684635999823	3.32550546840629	3.27170820097575	3.59554670286943	3.59616693728598	3.66845141333079	3.72174291735381	3.27671788381804	3.45241844907034	3.5200005311996	3.50948402264735	3.43473633251556	3.46194111573276	3.33172419109307	3.41944172572982	3.42440317477867	3.37124317688254	3.27816955983548	3.33205933901838	3.67420297369912	3.2609572321285	3.65206546689351	3.52166921136317	3.19887896601619	3.72630392429517	3.73293525722618	3.476631397956	3.221984801277	3.25819987138761
HCCS	3.53420423781487	3.6346025386949	3.69058520722133	3.47963056757341	3.233737894829	3.38905725886891	3.29522059773808	3.31003258660071	3.32173662450711	3.32172765930417	3.37079353790529	3.12975065212592	3.51374078018374	3.44894867745781	3.44308139891362	3.40624344079178	3.3542023659253	3.33666191230383	3.24406910357335	3.20849108810287	3.25662883203453	3.31573738260388	3.30682644384558	3.24353503239127	3.22858057430722	3.24996079184032	3.48280336537217	3.37941129392663	3.33632733670877	3.15041170344601	3.4312411794672	3.38708797383505	3.34649500816494	3.37605065895026	3.49448965460775	3.30800180547715	3.40652396085014	3.16590339709191	3.39473317473878	3.36788462604522	3.20048882691707	3.48361648927709	3.51285085369023	3.20068663341638	3.43133785402071	3.42743765756541	3.50184333879245	3.17190023201363	3.3362866594333
HOXB7	3.43984446627237	3.31405594440035	3.36860955832803	2.39036095146586	3.31781745636663	2.44184946417202	1.81915871952603	3.46454190314267	3.20811398009376	2.97774835434045	3.25155038846409	3.62231195921763	3.44752400921307	2.65396023989571	3.72415712274689	3.10598893500516	3.58152152280859	3.36927191044574	3.44658618226834	3.56616794256696	3.38646022671708	3.3567410169111	3.27190271699238	3.64765725127313	3.33271234507839	3.81468659111331	2.28596388424807	3.45368177377231	3.2246729018182	3.30662958504288	3.34998584346481	3.15426162741868	3.23786261486893	3.09067271303965	3.46266380614713	3.27236565715611	3.32627566763947	3.71774389631175	3.10495452997348	2.98712790432321	3.78378722876855	3.50637220592462	3.63557469333418	3.49922763235493	2.92215691010422	3.01836047358507	2.95083628331401	3.85867738456912	3.13447347427579
KCTD18	3.39541304531023	3.1455289660463	3.38730788859969	3.21361137627969	3.38570138493379	3.32508856678169	3.23497364432101	3.3829393304751	3.41930695525649	3.34421344254929	3.23823401156703	3.25079800918944	3.35481498180639	3.33828470214072	3.11378998787593	3.27128552978755	3.28747611716634	3.35945137781464	3.25830155636105	3.35202833550666	3.46289200998493	3.28410489890463	3.23413526566501	3.36127727336647	3.26866888809313	3.18995359123241	3.40997563851101	3.37354842817968	3.23445591559396	3.34313794895251	3.28760785902222	3.40062311226519	3.44424999859688	3.40646967883931	3.18769137969719	3.40382911512495	3.3642556949854	3.40207723437854	3.32552760609195	3.11421853598148	3.38308925728555	3.24262743071134	3.51824423942593	3.34616907812674	3.12908528737444	3.06466231302471	3.41927156460723	3.34800895143445	3.37100212544099
KLC4	3.41826336514679	3.18813016571048	3.37739113841646	3.32846870500097	3.53361165873265	3.38204631267616	3.58387881541938	3.67052827535278	3.42224922124389	3.28145319296683	3.25378366227482	3.63789327502674	3.24693118181835	3.36362295706346	3.60808071050993	3.34555602068826	3.11215587040302	3.39045237270019	3.35869674321905	3.11050273597248	3.36786128228596	3.31776649828889	3.5199243876615	3.51357050009525	3.41219530707224	3.2656294334743	3.28561828439781	3.19566725680148	3.4611153266987	3.38510634303204	3.05385164641137	3.27015419926749	3.31144183997023	3.33193435434891	3.0602336567303	3.40038563323373	3.34052103209143	3.47132125029549	3.23253403819972	3.49302857563106	3.47902097802455	3.3177926151943	3.52006082393396	3.51908651263781	3.39654309446089	3.42629319649022	3.25896906013284	3.54020230225812	3.23881722745265
MRPS2	3.3264300647532	3.65398013704962	3.22344189843893	3.36075015063049	2.95767116899514	3.44928611150578	3.38906541156753	3.00079535476003	3.2630609288807	3.31104743117879	3.32871392103428	3.56164186528271	3.42939605751846	3.55146688962584	3.37029425441882	3.54402208140172	3.46334604706429	3.42870196683519	3.38960928202961	3.3569335005382	2.97492236811961	3.32122307701627	3.50981034503518	3.5977926039208	3.05980383311097	3.36563804046741	3.43701731712384	3.34499503639131	3.39482249122067	3.43667820448272	3.43887848647938	3.28910037096999	3.37017276381745	3.2616113634086	3.47300536367713	3.42323332543103	3.3008748140675	3.3832923767221	3.41704571118149	3.46495881711752	3.37017983088335	3.49381422686251	3.51131218375203	3.29529901246106	3.46200826707105	3.49193237589585	3.25768169913886	3.40741052240972	3.20637807376145
NECAP1	3.34259326602282	3.49879172628291	3.40113826802914	3.57552013901011	3.39784534543704	3.32657046324926	3.41162071140429	3.42117578778408	3.4333944200063	3.45827195085083	3.43903147075973	3.43926120797118	3.36235752397817	3.41960180489623	3.42792795092466	3.43325072153128	3.51734087042158	3.43684453411256	3.44156542777329	3.41469829101022	3.47523006672598	3.38340072608628	3.58129241422524	3.32158116645057	3.50739216025825	3.2552467330628	3.54434528723693	3.46327954061944	3.47713076219039	3.39755126434274	3.27874298552308	3.49828015445577	3.44971094257451	3.37983050514751	3.54163961691641	3.50789725407696	3.46250214045993	3.58834382668815	3.45460713316774	3.43795905432032	3.6036175915438	2.94184576701053	3.48406580007345	3.45994811913586	3.51956282040354	3.48697811402321	3.40557938569981	3.62264737768913	3.70893867102702
NEDD8	3.17461612079899	3.63295858262024	3.46845221064796	3.70585666930398	3.37227508735326	3.49290398297952	3.32361551259889	3.37146051276315	3.40229794403908	3.44158477375288	3.3749060665002	3.64234419361573	3.37786307428297	3.66841325969946	3.31938014051694	3.5381008231545	3.76076627220286	3.44937324584699	3.54605936431874	3.62288795860316	3.3490811182205	3.651416437746	3.68940353201715	3.3289847989029	3.3030390054276	3.65028409449875	3.5989536861574	3.75099422357904	3.397454061561	3.41108460945566	3.51041895764594	3.57593185689615	3.63848464981453	3.43340239144579	3.58484978233636	3.64468834155322	3.58507802104257	3.66215221269973	3.64412696722413	3.85762260353188	3.68965410675636	3.62424569042595	3.82358618870136	3.8438293950976	3.90232128553004	3.90571910348106	3.5399265795837	3.7832077848739	3.68313660458196
NFS1	3.31339144429067	3.1860078526314	3.49636437180457	3.41667867914728	3.15722037749716	3.2320298872214	3.32645456156064	3.32931750181387	3.36379875948334	3.32978472828981	3.2183251777811	3.48778416037836	3.43064024744902	3.3457944944833	3.12369593415981	3.36938718173901	3.1791488090528	3.26083268404137	3.32300807118704	3.05119138523915	3.26736155505926	3.28721875382131	3.43354727480823	3.276509888021	3.43172387190545	3.48966709617166	3.24216522626098	3.32849643883178	3.27338865229153	3.28553299931261	3.19153303415953	3.22025159002179	3.24038064415549	3.2946605023664	3.18359368210735	3.3551409147721	3.39736206961375	3.49229994173583	3.24348230119363	3.45394659701085	3.50302556815013	2.9831933114813	3.44851248162794	3.39471117654375	3.42605535517617	3.43273895693465	3.25162303642046	3.59426725237877	3.22592144442402
NOC2L	3.1955913158877	3.70868845724169	3.41484860953652	3.70927501716901	3.29677621463969	3.47043012567071	3.56074715344581	3.21770216946909	3.57256196540837	3.50508835787608	3.24962697063651	3.6364781917191	3.60974377219632	3.53932054719157	3.51069903585566	3.44347057489123	3.70882752126491	3.47339586946893	3.50177010753178	3.4618601626866	3.28750072896701	3.59628407620317	3.52189736377158	3.50777301888378	3.34819977132347	3.67908924978266	3.40442308519992	3.41105328270735	3.47420915470484	3.56154344242177	3.57696282792485	3.41121202558866	3.35669819200289	3.52633673688895	3.49616334858672	3.30524378632429	3.48091942219557	3.54976492213113	3.4183231868347	3.99076409668091	3.55455949584036	3.60391977841544	3.39446032144926	3.56524663801792	3.9861706882481	4.01528763473866	3.45671294229624	3.62738339681905	3.21397848729461
NOP16	3.49402686412398	3.33291546689144	3.46079383886623	3.46280102929706	3.22201699831623	3.27287361357603	3.30409957687318	3.04299106410854	3.25516297452915	3.29404960985649	3.23058111071751	3.13950333092076	3.25043921697479	3.40360681021359	3.05663471274371	3.38248567432781	3.44568461378025	3.38854416156289	3.30786881468218	2.90390132416404	3.13954675830697	3.29915384578005	3.51126970931299	3.09720820074346	3.01548348446168	3.3605939021936	3.28477787881736	3.37515525692377	3.04740765511342	3.06846295714215	3.46582923390241	3.35756421512979	3.17258541985815	3.16611722772274	3.44083192200973	3.2058441848956	3.26203634105685	3.295955861576	3.29443057242797	3.28732834198902	3.34495844634412	3.5738272174364	3.37521202623689	3.34019218588648	3.2666443466606	3.25982123582992	3.18790062462128	3.44188194260956	3.1632289332368
ORC3	3.48164922355001	3.33993736531143	3.39250566613543	3.27592689630059	3.34866930498467	3.06836633670182	3.31730349779479	2.73765752049426	3.13735439340882	3.17175317495601	3.27368664872563	3.07825891703191	3.35163317975371	3.20996240116211	2.8952609002864	3.22017929184684	3.0981021760642	3.14659409153669	2.99843592419788	3.17849257238315	3.23007590715859	3.17166419768343	3.20473527654516	3.31176380649736	3.0038376439993	3.23328071873551	3.40823818792412	3.3802046782057	3.27338865229153	3.38662476324363	3.19299027841969	3.43833692432731	3.18772675653161	3.16395726422775	3.29760331706026	3.49913395088751	3.3117320585018	3.51959798575929	3.19544986614193	3.37808774957713	3.53840770884428	3.05775564528799	3.35359587165436	3.33066872088997	3.36904461381873	3.38881449361815	3.18052061741349	3.57248347994871	3.29140779532861
PAFAH1B3	3.36289584939206	3.6040149665457	3.42684831270907	3.47464982791088	3.21213705917681	3.34376659380092	3.48682109349834	3.36169489579784	3.20522368339546	3.11158007251496	3.23459074899166	3.4321348541304	3.34949895342428	3.43670931503171	3.29160912711204	3.50777914774296	3.05823781914473	3.21404136001583	3.4808939359466	3.24011136309674	3.28222093564072	3.79358973290668	3.51904462408509	3.32033486320527	3.50750433167617	3.87202886942862	3.21389009318018	3.3607515932751	3.14235563269764	3.2197699269733	3.42332451639953	3.55836104080426	3.13665374818789	3.05241658462494	3.28147496657846	3.29150210379271	3.34687588870413	3.47451570654994	3.25385096903015	3.73384384347846	3.47861284619282	3.49627941038364	3.46414003763862	3.61732010538667	3.75200946864012	3.78275701806655	3.148851245922	3.57874251599382	3.13961316674499
RGS10	3.40251966510213	3.46934338402176	2.64921104016297	3.73293935055305	3.02454955970363	3.75420441228873	3.79065644953625	3.40947138819768	3.23079683937366	3.74170133793366	3.66462289569679	3.05456063924997	3.50290662998114	3.84154444532481	2.76494915189499	3.84642137966426	3.68219124980597	3.74362359070191	3.46913457201392	3.18093769066676	3.74216067690519	3.18482295500831	3.72046497634911	3.31607047886303	3.6370671696223	3.33914445916297	4.02076631450551	3.61941149751676	3.4811882720323	2.8407249665814	3.57585970407822	3.3104751803677	3.93320740290415	3.48093665097907	3.51894201925843	3.97425726843621	3.39016867505954	3.37993449059473	3.96656544973766	3.5253920168032	3.44077243687664	3.56873602913798	3.76515272945279	3.29267971923248	3.54004719804571	3.52980505478197	3.90619367372651	3.48267087507442	4.11767675494433
RNF168	3.20396779332138	3.45755083319201	3.39742916565232	3.59112113891177	3.5934518579784	3.55596412499655	3.51831747629211	3.44125601272529	3.5468168478163	3.61945463450944	3.48752719398922	3.41280261774653	3.45714759949491	3.52573280095868	3.71299867329556	3.46849649262963	3.4873130546085	3.59627077634637	3.4307192259503	3.52179755051816	3.47680857262877	3.4862999920902	3.44908204245289	3.41203000722968	3.57499228534063	3.43044835912105	3.43314905638771	3.50851987633281	3.46756277781941	3.42323477847243	3.55802695083557	3.36830683743883	3.59937982581091	3.56202794816274	3.52539284389322	3.46751936860234	3.56045228000144	3.32567912497144	3.59137216722914	3.20478396519557	3.32550438305374	3.48903379534983	3.1623421190084	3.36163362430533	3.15698990882155	3.19626358194938	3.49617283961197	3.28532502491486	3.45970064650886
RPA2	3.1706268821326	3.65961682496108	3.56111876510269	3.58339068881263	3.49735452222113	3.44640888695908	3.41945757959464	3.17536538795422	3.36480402470152	3.60914566480313	3.31317508004049	3.48911286356863	3.53041932687163	3.54745573616346	3.47700885344941	3.81489204212515	3.64114418486247	3.54166806293605	3.35028182917	3.41136433408374	3.41546536617394	3.46622478297325	3.36501587003562	3.44359591610596	3.49348517243124	3.74259360058004	3.54699795314239	3.65352652195363	3.40163168540565	3.3463096087641	3.35519075999672	3.62672744853947	3.65727228476904	3.53629360266383	3.50345192557526	3.49139337095907	3.23708039088972	3.53278405888585	3.55211203532899	3.73976627074755	3.53537280276988	3.5176781683404	3.75218827666216	3.53071509517806	3.76731964016392	3.79469519510293	3.53846567566376	3.5064459417414	3.68605012994377
RRAGB	3.33312989323514	3.15629271954297	3.22881018803019	3.20229727674886	3.51800338006147	3.26927141984603	3.30275683410791	3.57015538649094	3.24248590213734	3.11830280142887	3.41796430274857	3.31375473301884	3.02016104455657	3.29051062689943	3.43524124917889	3.18534858721289	3.10951380453043	3.1569612968147	3.29218269154802	3.16098008343762	3.33670813687828	3.08552250519781	3.55676718531179	3.25296485105164	3.29286346879176	3.02922799226414	3.27262196066749	3.24145768618878	3.18460592656489	3.41394071515274	3.02733787473285	3.53369855767154	3.14728239262034	3.16765350806989	2.8986710981404	3.38709651535222	3.40845175877659	3.39078975672722	3.16186354443821	2.8427485124894	3.40078539371954	3.14915684792003	3.35580654988725	3.32798582592241	2.70860758716877	2.82529311227796	3.13425283816861	3.42585343952579	3.33689534523237
SEC61B	3.29819537652108	3.80498507605347	3.60371351717062	3.49530176532692	3.1069093783125	3.6028172712105	3.28413338513883	3.18927386349021	3.35481638022302	3.52823607169187	3.41752799271957	3.53917967458655	3.49670103698487	3.68473097988705	3.24567232237663	3.50255358328253	3.66759331295524	3.57296509655089	3.59953116988899	3.44581915245807	3.16587267069251	3.60428146282463	3.72815035476632	3.60107444308863	3.18723486157356	3.6875353126581	3.64425112218771	3.80379140675139	3.57360395083644	3.23357089601322	3.58134751549763	3.65793857034343	3.7414560992919	3.42737266568278	3.58088213252059	3.73046262153345	3.44694078106896	3.26078212080798	3.67521978155715	3.69007834828695	3.30008592109977	3.63136947892223	3.68491976786097	3.59650911173649	3.7146598749601	3.72638132443805	3.57119582986759	3.40176199683395	3.73863215935568
SIRT7	3.23938028367458	3.09958971801479	3.30040297552262	3.51323723106703	3.19786048662179	3.35795481265888	3.41922909053225	3.2874612479717	3.47349751650429	3.62045010367355	3.33271233740733	3.27805725546032	3.62758576450711	3.44303746559882	3.25149857731194	3.35143712824419	3.41070628578963	3.32003046012128	3.58952475194351	3.12368266297286	3.40942109242098	3.40710785673545	3.35437123077135	3.32307202436396	3.58598958155604	3.57494595270607	3.47008904499708	3.33042672568456	3.5686793851146	3.05728298269112	3.54722238560185	3.2104877225634	3.56983614338512	3.50781807820419	3.75431587220857	3.18769167907341	3.54463154312459	3.22732343062685	3.61308598857108	3.82556796984243	3.22915362309677	3.60288547349966	3.49625678654886	3.49061569783206	3.77402442147249	3.77674780256311	3.49938699651253	3.2813243670926	3.44619810907366
SNRPC	3.38373716098777	3.71816251596025	3.61950628525491	3.5255387152138	3.28960498903844	3.42166047375858	3.62893611282049	3.2689644263403	3.30592949225349	3.30969374412297	3.38513776950005	3.82142198821556	3.59927807421429	3.63879389861347	3.67036930516909	3.48227196138289	3.59233525628535	3.43879571045832	3.61704278262577	3.58065287494885	3.20881381919131	3.63151776811174	3.78523850189281	3.66740740730033	3.37243664628185	3.62343199987167	3.3583119200162	3.77282495044154	3.33713196049338	3.34464320177419	3.61353822911317	3.57126322532377	3.39636755915116	3.26358323386485	3.52052424852725	3.33408450544086	3.55752289817949	3.57132585336749	3.39764148811528	3.87684005322476	3.61398019437088	3.83671387864028	3.90655343953891	3.68348105459962	3.93132064974128	3.94220298470906	3.38072987455202	3.69481564345464	3.42800922539409
STARD13	3.22172062974311	3.68157258674644	3.86579711883749	3.31178628617795	3.4692976626153	3.18254806478283	3.74908126862544	3.61971790476462	3.44034073860383	3.27219149088614	3.56382681464973	2.5800020583016	3.3788640264746	2.98829215294074	3.87028595156229	3.50117646083938	3.77716485316387	3.36669389225366	3.54073354083152	3.54137098650799	3.75416444930429	3.40237363900288	3.84529649584364	3.2378376419623	3.2604270271084	3.07927610152702	3.39293644721355	3.42688108128233	3.91998354793932	3.79233057078798	2.55067691194944	3.6760574144676	3.41080733206196	3.55705167895589	4.147277027509	3.58618756195912	3.45988127944978	3.33536797196058	3.25073500772466	3.58059934044983	3.35511491244847	3.51659681673188	3.41801713232416	3.256791278601	3.5693704992779	3.5600305341858	3.5151103648152	3.31828938382028	3.41920841575562
SUFU	3.28117077992797	3.25955032685561	3.17509299770021	3.36828131362147	3.34629609066856	3.42233906728156	3.58676323593048	3.70637572600123	3.4055097204931	3.48322086430658	3.47661640371493	3.71315507942359	3.28997328353817	3.38812721048208	3.89143210785643	3.32462605889053	3.51863417700531	3.35828128435507	3.44248262019052	3.598415931032	3.37832599181978	3.3556822278287	3.55199767479711	3.64718708701162	3.39510164126999	3.26955760467264	3.39112932923869	3.24597998908421	3.51609465358845	3.64507370152712	3.45242948772028	3.4877418964552	3.52773437362877	3.55780176405802	3.81528423469724	3.46134001654004	3.46014407850392	3.57834322762394	3.56276052240052	3.12974275466982	3.54089121618471	3.44046284929797	3.14692426610709	3.61524164570754	3.11097720916601	3.16395042703216	3.45371320392196	3.52853203660732	3.42702181296323
TCEAL1	3.39974659897743	3.3419229440982	3.31079035240763	3.17041401307598	3.40187719150223	3.27928321385127	3.17654350363467	3.35032433616902	3.17157019885497	3.03067970452044	3.22923629565935	3.4198617645913	3.34281540369636	3.35195495710277	3.17761763212299	3.17360644931739	3.28659565005206	3.2534380548133	3.40118195569293	3.4250128635345	3.3897309849386	3.22242417427758	3.48026614069389	3.33433502153164	3.19834627461703	3.23157692793063	3.43135201778205	3.35266334107473	3.20713930625543	3.42351333515366	3.20329317969502	3.29523643555172	3.2450629563071	3.24215978165122	3.33184081741982	3.49319194299246	3.26431052248804	3.39703414097856	3.13861219024019	2.0382463047846	3.40793111930589	3.16566044146277	3.5896139062279	3.31514934121959	2.36074905336197	2.20578232326226	3.1302371857834	3.38457307699108	3.28756342784741
TMTC4	3.35787019516906	3.24833074230239	3.46754754976141	3.10649606027536	3.4484890585172	3.35459959895032	3.33680056347076	3.41287631526943	3.31727870209028	3.09001516713486	3.38607741440534	3.3182018544799	3.14201656187838	3.15164505026292	3.45046435122496	3.2512702882551	2.97733980395887	3.12808268775271	3.1368512923092	3.16521422577328	3.16388413394055	3.22708163805193	3.10601651700088	3.41685369293069	3.68156441468934	3.0682278329805	3.20030999116511	3.32460993474023	3.3569698453609	3.36725191890395	3.33416122448667	3.40336661898914	3.15499108222635	3.2393084755628	3.41483288929062	3.34403800000293	3.1640962422357	3.15250371357532	3.09566946374974	3.21421180951976	3.12907803888128	3.0940827160023	3.26234848064087	3.12393446151725	3.212990412771	3.20142286684091	3.1680229459139	3.18447115729128	3.19612621784331
TSPAN31	3.19758986884507	3.41908552021312	3.32535492270091	3.5005771218071	3.32848457644683	3.34680296689671	3.36811152696076	3.62046074543305	3.3664743128275	3.37657783987776	3.44990344733991	3.32551400109578	3.50290662998114	3.4048722132387	3.27381312591944	3.31663386326878	3.37482539859141	3.61774503731663	3.55286302234438	3.5445491467999	3.38135646383212	3.3556822278287	3.38734566898238	3.42965502347514	3.39495632927356	3.3558112158135	3.54283875598648	3.55746706414292	3.65655802447804	3.59403794996454	3.39457376800952	3.67157867272916	3.41732935448495	3.4406601483533	3.58959054841068	3.40966943989872	3.43220419735325	3.45720047614574	3.38082018187683	3.43538002355908	3.45802241683753	3.36911202987365	3.41878077159566	3.41675950835425	3.47494611425047	3.46325568172818	3.34568599168672	3.46213709515913	3.41516371297071
UST	3.23857463332976	3.35915816889909	3.38171622643139	3.25751085130911	3.30426808619136	3.56703748654471	3.24000960801119	2.92004911457878	3.40854662940512	3.22321803079316	3.34319823443383	3.3765362778164	3.41803497771759	3.37401774418228	2.81309405436946	3.08871920944497	3.13021352079995	3.27948943073472	2.95890824748287	3.39578874442101	3.02021015295556	3.17408654524675	2.80390072226693	3.42142665380042	2.99988525045003	3.20336598691939	3.22873653521759	3.34528147524064	3.48348994176645	3.54994014428359	3.36263698767323	3.57602858832469	3.29459814015964	3.42125804355052	3.24313408911556	3.35404330969266	3.14443850004864	3.30926466385745	3.33900498993342	3.2419997027489	3.32419535199541	3.12980834822711	3.25629051405139	3.30675290460555	3.25890402949856	3.29840646741692	3.33682295330913	3.27944470610808	3.28779051155591
ZMYM6	3.25265738189515	3.11904913107631	3.25262453295291	3.1720929388608	3.39590375901535	3.31282968517519	3.12392602989362	3.2861276982623	3.24381461676642	3.34400469144276	3.39582285505057	3.23974998598452	3.2691139862286	3.21947116160765	3.12504470988037	3.28028341682718	3.26491050997097	3.1388957638733	3.34610776145671	3.08894777769335	3.29732222296825	2.96771967723987	3.37601833994361	3.18901178694531	3.27828095282924	3.25362713125474	3.47743844425332	3.28221563036889	3.25871350046314	3.16681008550335	3.18417255207225	3.44230288002307	3.43130164772444	3.18655891881136	3.09943177258886	3.47382060470637	3.11840067635781	3.15693473688487	3.25725290097805	3.53986559299615	3.19109159301248	3.0878319161545	3.31174937487651	3.2850229061474	3.47118071027904	3.46220193153855	3.23677290458082	3.31109377036976	3.4535446735738
ZNF787	3.355412419794	3.65337616129126	3.64437371284426	3.56184942980351	3.10171642143212	3.50259346852313	3.36449716951884	3.20307423662929	3.37880081776653	3.39977396116978	3.26540103333255	3.59770976580196	3.53309113126617	3.56102075524074	3.55629070975332	3.40472640817631	3.58375038265856	3.44146434427227	3.47851118272149	3.63648017868128	3.17373699854764	3.70188697822241	3.45524564068175	3.53586423452533	3.39028048617286	3.66891938678051	3.30891074106096	3.53705604130261	3.56106623742325	3.27800730206883	3.47364960821897	3.39110416286793	3.58443300100183	3.41418767149119	3.686828346417	3.55151532449071	3.49448010767089	3.4168643886632	3.61131739792259	3.70318882168744	3.42048107360288	3.65522424215493	3.54615094115327	3.51682750609817	3.74975860342271	3.73827575712931	3.46890543698127	3.46984299425046	3.41448591840221
[truncated: 8 more columns]
