# Supplementary material for: Identification of biomarkers and target drugs for melanoma: a topological and deep learning approach
Source: Front Genet. 2025 Mar 3;16:1471037. doi: 10.3389/fgene.2025.1471037 (PMC11911340; doi:10.3389/fgene.2025.1471037)
Supplement: Supplementary file 4 [file DataSheet2.zip › module_metadata/m29_malignant.csv]

	KO.1248_M	BO.027.SM_M	KO.971_M	LE.081.TR_M	BO.003.AW_M	FKH.021_M	KO.1039_M	BO.011.WK_M	BO.023.HS_M	FKH.011_M	KO.1347_M	LE.129.NG_M	KO.1221_M	FKH.023_M	MA.001.SH_M	RS_M	KO.1031_M	LE.105.TF_M	BO.015.BW_M	LE.117.RB_M	BO.009.BS_M	LE.085.BU_M	LE.025.BI_M	LE.037.RG_M	BO.005.SA_M	LE.073.HK_M	SH_M	LE.041.RL_M	BO.019.WG_M	PS_M	KO.762.SW_M	LE.039.BE_M	FKH.012_M	FKH.027_M	LE.051.WD_M	KS_M	LE.057.HK_M	SMIV_M	BO.017.BU_M	LE.049.SDI_M	SMIII_M	FKH.007_M	PH_M	LE.045.WU_M	LE.049.SDIII_M	LE.049.SDII_M	BO.013.NK_M	SMII_M	LH_M
ADD2	5796.352978	26.31253215	3085.961272	124.2490196	60.81432374	184.7643853	33.85247593	23.77275654	277.5919774	1107.229829	114.352687	42.394047	69.40059539	43.28824596	1686.242341	140.9877828	66.74424008	515.5698567	241.5464333	70.9659517	242.6253058	71.97474938	396.1296908	81.72152044	132.9432032	31.82399492	277.0761532	91.98704501	196.1159647	247.3810329	15.67224395	38.59415342	806.9446169	201.5596001	3490.334583	387.403265	137.0003589	223.3970374	531.0091512	36.51950842	229.2546647	62.79525359	115.9654432	118.6833622	6.871645887	7.041776582	200.6034241	267.675069	551.6677505
AURKA	1946.590451	3991.98702	2022.427524	885.0353246	327.3837761	370.5609738	2284.005825	526.5665573	293.6583941	471.3423241	630.9113763	402.7434465	3673.825169	456.1102989	2176.296829	2285.423807	1311.328011	275.4835951	1379.152216	323.6047398	787.2772854	1461.641064	650.7246718	435.0469176	1778.115343	3195.799069	659.5718529	784.0800503	537.0560264	199.7750609	1582.025959	249.1839905	570.643078	605.7177672	1937.467245	353.0944888	1560.233387	866.0682247	497.6607504	3749.336198	715.3594631	2053.13177	1326.306758	242.6415405	4006.169552	4264.96935	923.3130815	892.6432919	598.3161265
BLM	1812.315108	1413.35887	1488.212931	621.2450982	689.2290024	532.6168872	2188.666199	1395.460809	582.8538946	1184.725301	2748.407683	730.1196984	919.8332881	477.2265165	1592.160151	1754.053886	969.7545471	483.2505523	838.5946736	329.2820159	1222.329558	885.8430693	891.9199169	740.3008322	1744.048647	1768.744139	1377.917435	795.030889	715.068979	381.6978824	1335.623457	899.4115752	817.0000016	456.1065177	1502.230359	1541.035866	704.1992972	839.3577094	724.686402	2442.749341	854.7519599	1655.883535	1388.513386	477.3708568	2365.564097	2421.197515	1648.709392	964.5735968	1225.026917
CCNE1	1624.168819	516.2268212	2977.037792	605.9529112	141.9000887	423.2033406	494.6606687	460.002839	462.3557694	486.2044694	516.5586894	122.4716913	1430.974181	428.6592161	1661.429456	799.7206169	718.4821139	455.5482913	1503.821343	193.0273886	686.8806071	1465.793454	903.6446858	283.6217474	960.5146433	2021.661151	261.2165754	539.5113195	505.8786166	145.3682358	780.1294768	438.7987443	486.4292317	787.5369941	811.3972969	427.4301707	816.7664711	473.5045901	509.2044276	911.6351362	435.1593173	1507.086086	888.5564092	257.1472847	955.1587783	879.0484433	643.0056183	474.0325011	505.0193745
CCNJL	1253.504549	1063.778085	1592.852903	409.0660031	252.3794435	387.0762261	1948.9354	688.2213018	319.5431765	346.0756704	797.8400113	1707.538004	1271.242652	1363.051842	2248.667745	1039.636802	223.7895109	200.0718847	944.7582269	195.8660267	113.782902	192.3940416	133.1598749	608.104255	918.1389973	1229.411172	806.9726347	388.3897456	213.2132539	463.3081201	354.3668494	299.5241906	360.7369238	370.9112228	1141.743299	357.3830858	708.562366	1000.430211	316.8098076	1786.750764	1090.37481	670.2710764	331.0007021	233.4106123	1915.471291	2062.066909	515.8373763	1055.370867	115.6068448
CEP55	1768.896734	3538.409085	1991.219111	1431.731011	584.83108	612.0965389	3315.470041	533.6983843	432.9006721	1030.795938	1294.68272	65.94629534	1746.030852	460.3335424	4168.564758	3432.282411	1784.426889	726.4148429	876.5797982	269.6706165	945.4020536	2019.445372	1211.83861	392.9843703	1912.720336	3135.500973	797.6434713	1338.922544	654.7256052	170.8714351	2823.615952	284.4221306	863.5061555	828.0567075	4217.336916	574.672002	1698.978974	1180.119132	1008.147809	2055.913067	1088.959658	3045.569799	890.8603584	303.3019256	2111.313199	2180.603481	1278.846829	1281.77445	1637.763634
DNAJC6	1784.173569	769.3283209	650.4812278	1955.488417	1366.29514	255.9864109	2152.741123	1771.070362	1094.301493	311.0434706	633.5401737	197.838886	2620.698673	365.3105635	2190.771012	928.8606869	712.5929162	395.5267259	499.6504849	738.0458977	3545.676021	444.3056644	777.1846788	117.7751324	876.5942463	314.890055	1157.749179	787.7303299	1509.590067	527.9162249	1154.521971	330.567314	238.8153851	447.7947816	1875.979486	490.3295938	664.0590647	1101.606405	301.418238	4021.20365	874.5640914	7418.030609	935.4033763	408.7982475	4215.754752	3892.92882	782.7115744	727.5573463	178.4807428
DTL	2018.150364	2262.877765	2809.980995	1114.41813	615.2382418	608.9999291	3238.78382	734.578177	655.1527697	869.4355032	1558.876859	87.14331884	2347.502679	434.9940814	4617.264437	3256.343875	1539.043654	597.1376251	1680.11128	369.0229489	1095.160432	3258.241539	1891.875204	540.8041794	1694.194946	7076.651502	582.1397966	1317.750923	1216.924704	163.2204753	4023.413295	786.146125	651.0861551	1069.097054	3355.302641	1328.035547	1495.65997	1575.110996	877.3194672	1775.930169	1362.084042	3046.934913	1453.791947	325.719894	2288.25808	2030.378914	1221.531565	1203.948218	563.8368921
E2F1	2174.134894	2161.386569	2668.013315	1433.642534	595.9803726	793.7643144	2366.909848	621.6575835	894.3638628	1133.769374	975.2838359	160.1552887	3874.315777	759.1280207	2822.465722	2127.256841	1495.856204	918.7916551	1712.252539	783.4641068	1133.645825	3013.250565	1212.676094	898.9367248	2570.789192	7463.564282	413.2819389	1111.875155	2194.487359	179.3725015	3115.293826	334.7623307	791.86154	1211.435534	4964.835169	540.3632258	2302.827689	1029.568955	1685.376871	7015.803341	972.9171729	7172.310052	1168.870229	931.0050412	6821.826454	7403.254446	1868.119387	1064.80435	609.4711729
FBN2	947.1637964	124.0447944	5904.509283	105.1337859	90.20791355	182.6999787	364.086833	370.855002	190.1192642	61.57174504	314.1412895	110.6955672	163.0363193	135.1437923	18891.91067	276.0517092	314.0905416	103.1139713	171.4200494	68.12731364	415.8095758	283.7466081	3190.812097	168.2501891	968.8235935	733.6268303	567.2131351	106.5881633	469.6725924	315.3895643	196.7737296	426.2136942	54.04769241	113.2474042	1099.545817	162.9666871	536.657457	398.2295014	147.502542	423.3557828	397.6577827	898.2451492	226.5550049	112.0898421	453.5286285	388.4713414	402.9979502	477.5700571	89.24037141
FCGR3A	1241.443889	6885.112579	1313.812979	569.633967	321.3023438	398.4304621	4395.985803	1703.318006	182.9786346	3485.173085	2549.933479	247.2986075	7674.824572	124.5856835	1092.800831	1265.928117	5131.454223	1563.63873	1875.880768	567.7276136	10627.82503	692.0648979	767.9723604	1444.548052	8529.968277	2232.704486	5938.945425	1912.016435	19082.58623	69.70874467	788.836279	115.7824602	2683.530774	2423.910036	12817.18375	764.7998037	3187.658033	741.4191531	665.6853852	1352.574386	1056.411156	3441.45292	3922.857509	180.6624513	1264.382843	1470.557676	6769.470012	968.1111528	2869.889217
FOXM1	1559.845301	6276.165407	4563.159469	1502.457376	732.812601	745.2507607	4369.041996	936.6466076	898.8267563	1100.860338	1075.178137	190.7732115	3325.720595	603.9238217	7323.936693	3095.21498	4354.080133	698.7125819	1700.564808	1396.60993	1423.959553	3504.616643	1351.698353	664.5882471	4069.723809	3130.476132	749.1318216	1181.230467	1126.409643	324.7407374	2876.727446	483.265921	637.2600012	1651.957547	7663.062732	348.8058918	3694.646623	1873.783122	1773.878396	3687.117776	1311.138561	2518.635715	710.3843375	390.3363912	4700.205787	4350.644298	2870.240956	1326.583492	667.2745953
HMMR	1820.355548	2046.112619	329.2181567	925.1773155	454.0802839	552.2287493	3147.589395	380.3641046	390.0568942	632.7027593	851.7303581	32.97314767	966.1003517	258.6736649	1254.084586	2177.609621	822.5246058	589.4425526	517.1820809	144.7705415	1171.29458	1067.164072	626.4376506	219.9270329	1819.660094	2177.431231	822.8322125	784.0800503	706.0174729	46.75586533	2034.779673	120.8164803	551.7892318	758.4459178	1292.448592	651.8667486	824.6199949	466.2199041	482.2691808	2061.323364	522.1911808	1178.093562	402.4231274	212.3113479	2090.698261	2011.600844	814.9514104	560.1130299	770.7122985
HSPA6	1989.204781	426.0124253	266.8013315	227.4712821	143.9272328	109.4135466	950.6327936	1167.242346	271.3439264	410.8321608	270.7661323	65.94629534	885.6837888	137.255414	260.5352974	514.1907374	797.0047492	595.5986106	1136.631805	431.4729864	1848.135519	430.4643665	292.281738	217.5234588	766.0852086	1371.781676	514.0369037	384.739466	634.6111473	33.15415905	396.1595	53.69621345	614.6353858	397.9243651	1245.42854	331.6515037	778.3714661	1935.298248	438.6597336	5471.163392	2099.378365	380.8668642	1067.496464	1432.11257	4617.746036	4908.118277	394.0424402	2611.895498	559.7805115
KIF2C	1514.818839	7094.359859	3085.961272	1294.101328	781.46406	670.9321253	4004.264296	506.3597143	717.6332791	917.2066847	1019.973392	150.7343893	2380.550581	649.3236894	5834.129695	5668.53821	1162.135004	412.4558854	877.5537757	300.8956352	1352.84524	2380.703249	1197.601391	313.666424	2992.052968	6842.158908	806.9726347	998.7164886	1211.89609	313.689351	2597.239095	543.6741612	708.9046167	1352.735048	3339.62929	456.0208175	1648.367376	992.3361154	893.9936676	7130.772163	1086.129353	2853.088696	964.5867329	509.0197534	8280.333294	8130.904693	1514.376742	1027.070419	711.894781
KIF5C	2182.979378	124.0447944	813.2545172	202.6214782	4060.369682	871.1795596	102.9391615	46.35687525	739.9477467	1027.611193	236.5917661	357.9941747	334.8854127	257.617854	1105.207273	117.8847428	343.5365298	353.9733345	918.460833	851.5914204	1106.873378	365.4102661	170.0091485	320.8771464	182.7969044	135.6707152	442.2023455	377.4389069	798.5439793	1248.806658	63.55965604	1210.681813	938.9215402	418.7037053	1298.476803	791.9609182	773.1357836	577.1090133	548.9659824	112.263674	637.5260893	206.1322455	296.4414641	221.5422761	113.3821571	80.98043069	5812.125993	504.6913196	357.9755808
MAD2L1	1465.772157	2885.607692	3268.31631	1475.696049	945.6627341	640.9982305	1785.890822	713.1826961	574.8206862	768.5852311	924.0222866	416.8747955	2149.215264	649.3236894	3201.896095	1806.183823	1289.734286	737.1879444	1000.274947	735.2072597	864.248072	1986.226257	1598.755983	430.2397694	1261.298641	2482.271604	459.927756	1563.779765	696.9659669	266.9334857	2452.706179	655.2616047	804.4307708	905.9792333	2213.559342	1102.169437	1637.896011	533.4008973	733.6648176	3060.875836	497.4260164	1766.457786	951.5310207	547.2621701	3703.817133	3638.251234	1357.655317	503.5121343	599.3302216
NR4A3	2836.667125	1585.016818	665.7794693	821.955053	1512.249517	2593.926817	1530.270086	241.2934789	1011.291673	1919.339914	1607.509611	379.1911982	1998.296508	1847.669035	243.9933737	1470.893549	1319.180275	1234.289627	388.6170438	933.9119244	886.8373246	1089.310149	809.8465349	1648.851854	1266.284011	969.7943715	1446.953244	1371.77506	1928.976514	175.972075	1614.241127	745.0349616	2131.741543	969.3562209	753.5264644	704.7594453	1435.449621	413.608283	1177.455074	1721.827193	400.4880872	4633.197624	1958.356822	391.6550952	1869.087681	1904.800565	1861.85053	321.917594	2141.768914
ORC6	1248.680285	1100.114439	918.5064186	605.9529112	701.3918671	377.7863967	2042.893293	679.900837	548.0433251	560.5151962	960.8254502	96.56421818	1551.048227	431.8266487	1672.802028	1738.65186	690.9991915	410.9168709	1012.936656	275.3478926	744.6086971	941.2082611	1392.735044	249.9717096	1989.162678	1606.27427	326.5207192	719.83513	707.0231958	79.91002438	1882.410635	402.7216009	431.1246162	621.3022724	1220.110051	488.9000614	1017.467634	429.7964741	596.423322	2041.034749	388.459293	1644.962621	572.1473854	325.719894	1922.342937	2038.59432	777.3382684	518.8415435	754.4867764
PFKFB4	1957.043022	1284.302164	1335.230517	936.6464558	705.4461554	695.7050038	3531.0205	871.2715271	1090.731178	1493.645608	799.15441	334.4419264	1873.816075	792.9139687	701.9978846	3130.165733	2151.52021	606.3717121	5475.701806	471.2139193	1421.449636	1374.440887	454.7535351	400.1950927	2853.293499	2710.06441	625.9868646	1156.408566	542.0846409	521.1153718	1082.255513	348.1863841	568.1292319	1347.540213	4283.647245	341.6582301	2875.26231	993.9549345	679.794324	8527.981504	967.2565639	443.6621178	986.0902588	560.4492103	6026.433443	7133.319677	1196.456137	636.7600761	386.3702444
PHACTR3	1166.6678	116.5269281	536.6623112	194.9753847	48.65145899	805.1185504	67.01408501	48.7341509	506.0921259	105.0965993	46.00395452	23.55224834	185.0682544	1295.479946	405.2771292	387.42021	51.03971301	472.4774508	342.8400988	136.2546273	69.4410358	242.2227143	135.6723254	237.9538389	230.1579206	40.19873043	412.3490226	262.0900727	292.6653627	34.85437234	104.4816264	556.2592112	309.2030775	244.1572475	74.74982527	192.9868663	321.9944742	114.9361569	300.1356072	158.2512032	98.35308148	1422.449005	766.4471015	187.2559715	80.74183917	129.0992373	2084.842729	34.19637446	462.4273791
PRR7	2297.153622	1067.537019	658.4363134	1120.1527	209.8094169	1264.449005	2047.729361	853.4419597	748.8735338	613.5942867	709.7752984	431.0061445	1758.148416	1420.06563	2847.278607	751.1449942	1087.5385	447.8532188	873.6578655	1240.484836	518.716171	636.699706	633.975002	447.0647883	765.2543136	1783.818663	640.9135261	486.9472938	494.8156648	316.2396709	1205.021424	564.6492445	850.9369247	731.4327755	4355.985785	927.7664908	1363.022679	770.5578971	986.3430852	1079.35436	748.615541	1038.851913	518.3885706	1607.500206	965.4662471	914.2573262	612.5568843	878.493068	621.6403144
RRM2	3056.975173	5561.968105	2481.374768	2448.661449	340.5602129	924.8541297	2973.490947	297.1594567	675.6820799	1711.269879	1192.159622	82.43286918	2737.467929	725.3420726	4490.098399	6308.907089	3615.96736	1169.651018	1397.657789	973.6528574	1131.135908	4037.506614	1464.758624	431.4415564	4251.689818	5418.453872	695.9555902	2696.826542	1680.562959	136.8671694	5512.276471	376.7124975	1282.061541	1557.411549	6523.730718	767.6588684	3191.148488	1487.694764	1849.553614	9725.009836	1289.203701	3187.541677	1222.629044	443.0845522	10931.07069	11421.76162	2254.101868	1347.808828	1112.462357
TMEM132A	3354.471442	2160.133592	9903.469606	1259.693907	963.9070313	1338.767641	2283.314958	629.9780483	2716.117	1726.132025	2230.534595	4741.06759	3998.79621	1231.075483	43959.12821	1212.613409	1277.955891	1192.736236	6469.15891	618.8230989	701.1034698	3919.855581	1364.260605	3018.889108	2408.764664	3823.904232	527.0977325	1949.249287	1501.544284	1916.140372	4115.705398	1480.001883	1283.318464	1711.178667	10806.17232	927.7664908	6539.367452	1945.820572	915.7983912	906.2248387	1882.860071	2246.977987	873.1967479	1275.186792	917.3647259	918.9518439	2168.128972	1885.517337	147.0437938
TTK	1649.094182	3961.915555	1678.523055	898.4159882	684.1611421	510.9406185	2467.776409	402.9482233	427.5451999	625.2716867	598.0514088	84.78809401	1331.830473	408.5988095	1436.045746	2267.652238	433.8375606	483.2505523	389.5910214	173.1569222	842.4954584	1721.857466	463.12837	235.5502648	1173.223769	1721.84562	510.3052384	1107.49482	626.5653641	161.520262	1996.469744	465.646851	438.6661547	823.9008394	1787.967595	457.4503499	1339.462108	735.7532862	597.7059528	2273.677543	689.8867226	820.4336393	518.3885706	271.653029	2710.864302	2715.778502	1138.245322	766.470462	703.7820199
UBE2S	821.7329371	4510.719797	1072.100763	1158.383168	314.2073393	917.6287068	2161.722392	734.578177	515.017913	769.646813	628.2825789	805.4868931	2314.454776	1114.936286	3866.674651	1985.084287	2559.837914	494.0236537	1629.464447	1132.616589	967.1546672	1782.759177	736.1479878	847.259881	2600.701413	2880.909014	635.316028	1107.49482	1603.122296	296.6872182	2055.675999	347.3473807	731.5292322	691.9520291	4036.490565	661.873475	2164.954717	1866.498436	858.0800052	6788.570844	1792.997903	2577.335626	1399.265149	986.3906102	8917.67845	8943.056259	1130.185363	1930.326379	751.444491
UBE2T	1461.751937	2732.74441	1721.970061	1246.313243	349.6823615	686.4151744	2163.104125	884.3465432	386.4865794	714.4445588	1072.54934	230.8120337	1959.740622	680.9980158	1968.488913	2193.604033	667.4424008	587.9035381	1232.081605	119.2227989	1088.46732	2139.864664	1066.116483	532.3916699	1701.673001	5867.339695	485.1164972	1336.732376	637.628316	129.2162096	3023.872403	521.0210711	592.0107704	685.718227	3498.77408	716.195704	1333.353812	1363.855102	622.075938	5697.043314	1565.15839	1698.202075	1277.923824	450.9967763	6500.577009	6140.429179	782.7115744	1562.420557	771.7263936
WDR62	1303.355275	2079.943018	1506.570821	663.2986126	265.5558803	612.0965389	2509.22842	505.1710764	1823.538295	865.1891759	738.6920698	134.2478155	1258.023491	609.2028761	2615.691676	1487.480347	1034.535721	578.6694511	808.4013694	400.2479676	896.8769925	2102.49316	638.1624194	306.4557016	2395.470343	3158.950233	293.8686473	813.2822868	752.2807261	299.2375381	1797.083973	261.7690406	636.0030781	1198.96793	2297.954306	610.4103106	1707.705111	458.9352181	1171.04192	3312.454672	416.7623381	2023.099257	371.7038047	435.172328	3319.004963	3196.966568	1209.889402	428.0442734	500.962994
[truncated: 8 more columns]
