# Supplementary material for: Identification of biomarkers and target drugs for melanoma: a topological and deep learning approach
Source: Front Genet. 2025 Mar 3;16:1471037. doi: 10.3389/fgene.2025.1471037 (PMC11911340; doi:10.3389/fgene.2025.1471037)
Supplement: Supplementary file 4 [file DataSheet2.zip › module_metadata/m29_benign.csv]

	LE.019.WP.020_N	LE.061.TM.062_N	LE.105.TF.106_N	LE.047.LF.048_N	BO.017.BU.018_N	BO.015.BW.016_N	BO.005.SA.006_N	BO.001.SH.002_N	FKH.021.022_N	LE.037.RG.038_N	LE.081.TR.082_N	FKH.008.010_N	LE.021.TH.022_N	LE.063.SP.064_N	FKH.027.028_N	LE.041.RL.042_N	LE.029.SE.030_N	X018_N	X031_N	LE.117.RB.118_N	X1397_N	BO.013.NK.014_N	X010_N
ADD2	590.7051274	90.46840684	805.5849138	253.1849813	392.5069432	393.450174	327.6049924	79.98479998	102.1561161	49.0132899	89.46594132	586.7552464	38.53085926	76.36976617	27.87617812	117.8506934	31.80620565	215.8876018	346.0431428	129.3393844	90.51828938	122.8058994	32.20534009
AURKA	184.9296777	71.33085924	301.6799472	118.4714629	164.444805	425.016377	264.4884342	146.3551659	153.2341742	154.819757	159.6353071	278.9492155	207.9060947	162.530528	352.3548914	539.8322084	150.0600472	257.2058031	259.783113	125.0987488	247.1454418	353.0669606	123.4538037
BLM	464.6167108	348.8252995	563.5779233	435.6692508	314.4856854	702.3480183	594.3475894	386.3095659	288.0802475	398.330229	242.0843118	973.1159414	431.0639879	233.0256968	332.2840432	460.7581948	373.5190305	378.0615419	527.5904148	146.3019266	80.34769506	360.0445686	331.4466251
CCNE1	175.759611	127.8736135	217.1432587	101.2739925	153.6418616	384.4312588	199.1177133	217.8309446	144.0401237	150.1518246	119.2879218	136.2682949	173.3888667	90.07716009	188.4429641	447.0723078	227.536702	102.2625482	539.626698	78.45175774	360.0390386	294.4550541	980.9209835
CCNJL	167.3537166	205.2936925	389.5317999	405.0959701	265.2722766	323.5535815	181.8357985	319.9391999	247.217801	154.819757	543.8125845	314.2186565	119.6062089	227.1510994	307.7530064	124.6936369	169.6330968	432.8081586	548.6539104	63.6095333	252.2307389	272.1267088	446.8490937
CEP55	194.8639165	99.16729212	702.814822	129.9364432	225.6614842	759.8436025	590.5906514	92.7483319	175.7085197	60.68312083	59.64396088	881.736026	133.2525549	138.0530388	314.4432892	1208.920016	146.7978722	183.8659958	290.8768446	57.24857997	287.827819	646.1264932	497.8408822
DNAJC6	335.4716053	284.4535484	263.5555582	273.2486968	206.4562515	807.1929071	227.670442	166.776817	216.5709662	206.9450018	187.7030533	136.2682949	304.2332429	281.0015755	366.850504	492.6919311	382.4900115	179.7341757	275.8314906	89.05334662	259.350155	382.3729139	108.6930228
DTL	196.392261	129.6133906	348.0922467	153.8218188	238.8650817	828.6128306	336.6216436	136.9952425	98.06987148	110.4743995	28.0677463	371.9322873	316.2741364	92.03535923	382.4611638	1148.854179	125.5937351	105.3614133	571.7234533	48.76730887	369.1925735	827.544299	33.54722926
E2F1	416.4738608	183.5464793	633.1963726	151.9109888	597.7628677	1015.75532	518.4574421	215.2782383	157.3204188	119.8102642	210.5080972	783.9434849	280.9541821	203.6527098	519.6119601	1078.143763	181.8662528	193.1625911	655.9774358	273.5209932	589.8944701	802.4249105	410.6180861
FBN2	74.12470551	381.8810635	38.12438893	176.7517794	148.8405534	63.13240614	208.885752	136.9952425	119.5226559	82.46680523	68.41513159	56.11047438	132.4498287	70.49516877	80.28339298	188.5611094	26.09739951	174.5694005	275.8314906	61.48921553	75.26239791	33.49251801	197.257708
FCGR3A	133.7301388	54.80297722	639.8267011	31.52869578	211.2575597	311.1525731	301.3064265	20.42165106	51.07805806	70.7969743	47.36432187	971.512785	104.3544105	77.34886573	165.0269745	113.2887311	48.93262408	35.12047111	65.19653414	366.8149754	145.4394987	135.3655936	2.683778341
FOXM1	493.6552552	429.7249325	411.0803676	398.4080649	360.0981131	738.423679	292.2897753	166.776817	239.0453117	253.6243255	133.3217949	500.1848002	362.0295318	132.1784414	566.4439394	885.7810181	162.2932032	215.8876018	694.0923327	156.9035155	465.8132195	1041.059101	394.5154161
HMMR	205.5623276	95.68773801	618.2781335	66.87905166	150.0408804	461.0920377	305.8147521	81.68660424	63.33679199	37.34345897	15.78810729	315.8218129	71.44263487	76.36976617	320.0185248	1026.441523	54.64143022	168.3716703	241.7286881	27.5641311	264.4354521	630.7757558	163.7104788
HSPA6	107.7482833	90.46840684	484.0139812	91.71984228	171.6467672	279.58637	173.570535	39.99239999	45.97025225	72.35295176	52.6270243	251.6955565	51.37447901	83.22346313	197.3633411	406.774974	20.38859337	50.61479659	201.607744	114.4971599	242.0601446	224.678975	263.0102774
KIF2C	443.9840608	244.4386762	522.1383701	210.1913052	304.8830691	546.7717317	356.1577211	131.8898298	296.2527368	162.5996443	266.6435898	597.9773413	317.0768626	197.7781124	509.576536	1094.870958	107.651773	369.7979016	700.1104743	146.3019266	395.6361187	1061.991925	318.0277334
KIF5C	311.7822665	920.3420619	535.3990271	1142.676368	484.9321256	1384.403477	638.6794576	1978.347446	436.2066158	1012.941325	582.4057356	657.2941285	341.1586497	1501.938735	2084.023076	507.1381451	2060.879017	757.1560388	308.9312695	1170.415413	337.6637312	474.4773384	268.3778341
MAD2L1	275.866172	388.8401717	593.4144016	416.5609504	724.9975343	578.3379348	642.4363956	382.9059574	595.570157	363.3207362	489.431326	694.1667259	676.6982157	419.0546143	651.1875208	1074.342127	468.1221037	383.2263171	227.6863577	356.2133865	408.8578913	579.1414572	319.3696226
NR4A3	288.0929276	556.7286575	482.356399	214.0129653	678.1847796	1886.080633	1343.481024	388.8622723	171.6222751	1083.738299	185.9488192	1187.9389	124.4225663	93.99355836	360.1602213	92.7599006	92.15644201	79.5375375	432.3031725	86.93302885	269.5207493	233.0521045	1439.84708
ORC6	236.8933887	176.587371	235.3766621	173.8855343	246.0670439	516.3328931	231.4273799	106.3627659	115.4364112	136.1480275	96.48287789	251.6955565	211.1169997	84.2025627	274.3015927	641.7160337	160.6621157	153.9102998	175.5291304	78.45175774	79.33063563	459.126601	101.9835769
PFKFB4	434.0498219	388.8401717	382.9014714	341.0831635	253.2690062	591.8663076	229.1732171	302.0702553	360.6110899	241.1765059	350.8468287	296.583936	249.6478589	357.3713417	230.8147548	357.3537154	335.1884749	270.6342185	175.5291304	313.807031	385.4655244	551.2310255	648.1324693
PHACTR3	136.7868277	32.18587551	117.688331	47.77075119	79.22158488	192.7793116	210.3885272	22.12345531	11.23717277	31.89753787	21.05080972	206.807177	231.9878818	10.77009523	113.7348067	428.8244585	12.23315602	43.38411137	380.1459452	38.16571998	116.9618346	1091.297878	303.2669525
PRR7	305.6688887	271.4052205	469.095742	252.2295663	670.9828174	729.4047638	406.5006901	236.5507914	315.6623988	153.2637795	391.194214	674.928849	211.1169997	260.4404846	715.8602541	996.0284409	169.6330968	187.9978159	1310.951848	818.4426618	706.8563047	1293.648508	1172.811135
RRM2	343.8774998	93.94796095	722.7058075	128.9810282	459.7252577	994.3353967	674.7460623	167.6277191	114.4148501	58.34915464	33.33044873	798.3718926	239.2124179	73.43246747	647.8423795	1852.156704	75.84556732	32.02160601	742.2374656	84.81271107	401.7384753	1505.767789	324.7371792
TMEM132A	322.4806776	449.7323686	676.2935079	443.312571	433.3180627	927.8208974	384.7104498	734.328536	303.4036649	374.9905672	1464.78551	471.3279848	143.687996	444.5112031	467.2047453	1242.374406	600.2401887	212.7887367	503.5178483	156.9035155	311.2201859	253.9849282	9.393224193
TTK	190.2788832	157.4498234	303.3375293	93.63067233	219.659849	488.1487832	294.5439381	163.3732085	97.04831031	59.9051321	63.15242916	222.8387411	182.2188552	56.78777484	381.3461167	1184.58955	175.3419029	23.75796575	389.1731577	31.80476665	363.0902169	861.0368171	226.7792698
UBE2S	233.0725276	190.5055875	450.8623386	261.7837165	373.3017105	512.9507999	287.7814497	437.3636935	341.2014278	302.6376154	206.9996289	703.7856644	189.4433913	397.5144239	506.2313946	440.9896914	225.9056145	372.8967667	798.4067873	538.5607153	451.5743875	330.7386153	668.2608068
UBE2T	174.9954388	127.8736135	321.5709327	125.1593681	168.0457861	616.6683243	262.2342714	220.383651	95.00518799	132.2580839	101.7455803	381.5512258	276.9405509	114.5546492	267.6113099	970.1773211	190.8372339	276.8319487	377.1368744	27.5641311	559.3826872	551.2310255	147.6078087
WDR62	379.029422	291.4126567	411.0803676	196.8154949	411.7121759	791.4098055	247.9579071	78.28299573	209.420038	110.4743995	114.0252193	581.9457772	382.9004139	154.6977315	295.4874881	1004.392038	96.23416068	13.42841542	561.6932172	57.24857997	709.907483	1091.297878	673.6283635
