# Supplementary material for: Identification of biomarkers and target drugs for melanoma: a topological and deep learning approach
Source: Front Genet. 2025 Mar 3;16:1471037. doi: 10.3389/fgene.2025.1471037 (PMC11911340; doi:10.3389/fgene.2025.1471037)
Supplement: Supplementary file 4 [file DataSheet2.zip › module_metadata/m29_benign_trans.csv]

	7.45791951637425	7.48317052605814	7.49228182655371	7.5054010320681	7.50974299254474	7.51279034255781	7.51434002369199	7.51720950953333	7.52911792494046	7.53539685921521	7.53618653798242	7.53747803351268	7.54005696640269	7.54285686201203	7.54288398229584	7.55279914842982	7.55433529059101	7.55720447477611	7.56078217595073	7.57386202736052	7.57896559361229	7.59843791300152	7.63703973071848
ADD2	2.7721053326569	1.96127111478393	2.906650094792	2.40514988637839	2.59495239963497	2.59599215197256	2.51667415725882	1.90840351388768	2.01349498228238	1.69908542360229	1.95648510648927	2.76919651439825	1.59693625445986	1.88857128431744	1.4605397120544	2.07500171983715	1.51595600299929	2.33623472663963	2.54038346763035	2.11507566546797	1.96150789388154	2.09274133948074	1.52120793265359
AURKA	2.26934871646714	1.85932362424234	2.48098364953647	2.07726418155942	2.21865313477629	2.62942629465206	2.4240456061236	2.16836536572064	2.18818061250938	2.19262252273377	2.20584100790053	2.4470792548119	2.31995111042534	2.21359883898008	2.54821110751808	2.73306254741928	2.17914961606018	2.41196599868171	2.41627946524867	2.10071077735856	2.39470630202261	2.54908540289887	2.09500817455391
BLM	2.6680285585791	2.54385121462215	2.75172389191851	2.64015261102357	2.49897965869006	2.84717026816108	2.77477059948061	2.58805822346757	2.46101841787328	2.60133218720656	2.38575693120638	2.98861065062973	2.63554806981024	2.36926354700723	2.52281452123305	2.66441461158351	2.57347389047648	2.5787097248436	2.72311928358341	2.16820842712964	1.91034525196366	2.5575608160395	2.52172192848041
CCNE1	2.24738303712685	2.11016400591494	2.33874179649026	2.00976520996121	2.18932706914867	2.58594693339635	2.30128553165458	2.34010873502327	2.16148816148324	2.17941339404727	2.080222021696	2.13757023905743	2.24151875533798	1.95940948026029	2.27747848024027	2.65134810405301	2.35895595581113	2.01394283788672	2.73289748884287	1.90010350970373	2.55755416404391	2.47049142348802	2.99207654093294
CCNJL	2.22622270837516	2.31448594947426	2.5916564030246	2.60862867978303	2.42532595146933	2.51128640600174	2.26206123280308	2.5064227655858	2.39483292381402	2.19262252273377	2.73624713068848	2.49861191368815	2.08136966619218	2.35822256586434	2.48961119511492	2.09931329256929	2.23206327280757	2.63729771550123	2.7400893220155	1.81029660397212	2.40351642221568	2.43636417145899	2.65113169968147
CEP55	2.29195443442072	2.00072593340029	2.84745840862738	2.11706053943008	2.35537772824066	2.88129539323342	2.7720213024488	1.97196354890034	2.24725748877954	1.79016633853448	1.78278755891935	2.94583085126586	2.12792255931322	2.14318048417214	2.4989212925776	3.08275666142556	2.16966818170123	2.26685703449863	2.46519964256824	1.76528534225238	2.46063902081014	2.8109891800958	2.69796203860422
DNAJC6	2.52694842017413	2.45553544597981	2.42251689030668	2.43814457253148	2.31692652641998	2.90751503464802	2.35921003121843	2.22473195086369	2.33760094038087	2.31794848605336	2.2757789273012	2.13757023905743	2.48463183079604	2.45025153466349	2.56567135541527	2.69345602916933	2.58375405666329	2.25704028269121	2.44221549118907	1.95449985698445	2.4155578405699	2.58362142581041	2.0401790044587
DTL	2.29533012163209	2.11598770347486	2.54294020328912	2.18983216511113	2.37996703025728	2.91887546013085	2.52843027976272	2.13986411399824	1.99594159959735	2.04717514153262	1.46341136106468	2.57162998483411	2.50143467066148	1.96864803887571	2.58372138601271	3.06064276794397	2.10241221374751	2.02678409947857	2.75794496804474	1.6969441572297	2.56842770204433	2.91831573339136	1.53841322203307
E2F1	2.62062928828499	2.26610576432351	2.80222375367292	2.18443869668582	2.77725485971875	3.00721645345489	2.71554997264732	2.33501282336103	2.19953693002533	2.08210383408685	2.32532699819789	2.89483838912789	2.45017854066753	2.31101749949874	2.71651414100289	3.0330793050338	2.26213356564575	2.28816555902291	2.81755045376704	2.43857556147209	2.77150992564341	2.90494529307274	2.61449444898851
FBN2	1.87578278257309	2.58306388757823	1.59244756751549	2.24981395696711	2.17562936833223	1.80707753422133	2.32198295769721	2.13986411399824	2.0810686934461	1.92151379079207	1.84145415128669	1.75671576758485	2.12531802065112	1.85427669568332	1.91000182389821	2.27774924172861	1.43292761439294	2.24444882619423	2.44221549118907	1.795805072705	1.88231045662489	1.53772489972928	2.29723008111848
FCGR3A	2.12946475719604	1.74665737018713	2.80674059904809	1.51226665083476	2.32686316689021	2.49436691920812	2.48044737960859	1.33085294075418	1.71665478144435	1.85610614239687	1.68452510278482	2.98789531942546	2.02265272139374	1.89403271349424	2.22017865385204	2.05800341095211	1.69838438987883	1.55775340606946	1.82083525162586	2.56562940734139	2.16565823351053	2.13470480731037	0.566293490097904
FOXM1	2.69430262736721	2.63420001161348	2.614981924289	2.60141682995433	2.55762521904882	2.86889335412778	2.46729692282306	2.22473195086369	2.38029322822769	2.40589989156339	2.12814648650966	2.69999789135371	2.55994195554879	2.12443392799653	2.7539229618795	2.94781638829602	2.21296810834863	2.33623472663963	2.84204249799828	2.19839179907261	2.66914314616213	3.01789235093116	2.59716341576462
HMMR	2.31505111869723	1.98537140011961	2.79188574549004	1.8317357661485	2.17909450841419	2.66472848526239	2.48687623728998	1.91743515676082	1.80845940198443	1.58369128808885	1.22500173605208	2.50081507473559	1.85999423800716	1.88857128431744	2.50653009466744	3.01175711331101	1.7453982846678	2.22884077044992	2.38512110862377	1.45582101767664	2.42395892765861	2.80056295597194	2.21672122965094
HSPA6	2.03642240990969	1.96127111478393	2.68575425792287	1.96717268420463	2.23715845062439	2.44806657054993	2.24197094288169	1.6127033457842	1.67182289253345	1.86541759476126	1.72938369914573	2.40259760517873	1.71911971589402	1.92543309492475	2.29746141464767	2.61042056870251	1.33018222394813	1.71277422015836	2.3066560407883	2.06257130496476	2.38571375193539	2.3534911006515	2.42162083342752
KIF2C	2.64834445495715	2.38994299986103	2.71861657495301	2.32467603421503	2.48555543906399	2.73859961630152	2.55286004321845	2.12349174519594	2.47312586184974	2.21378235508888	2.42755684627045	2.77741039378413	2.502532079008	2.29836856221813	2.70806085253664	3.03975941771772	2.03603681761314	2.5691372677429	2.84578645533998	2.16820842712964	2.59839225963699	3.02652996542521	2.50382843835201
KIF5C	2.49524212233054	2.96442089840042	2.72948798147359	3.0583031472925	2.68657561178086	3.14157627326763	2.80596240418917	3.29652203505337	2.64068672506105	3.00601282386712	2.76597069445864	2.81841998152164	2.53422752334591	3.17694127759707	3.31911086589203	2.70598179791094	3.31426317899272	2.87975859852871	2.49126539516866	3.06871093399689	2.52976868887046	2.67712982297194	2.43036185670208
MAD2L1	2.44226989611682	2.5908865896526	2.77408932306013	2.62071987740138	2.8609351457115	2.76293196684692	2.80850562287182	2.58422485149191	2.77566152429525	2.56148389087118	2.69057820268987	2.84208897646728	2.83103634219504	2.62330575979585	2.81437248459636	3.03154665981371	2.67128589615071	2.58458710800064	2.35924025751305	2.55292772562006	2.61263330129906	2.76353390147841	2.50565132962618
NR4A3	2.46103746717441	2.74642296020675	2.68426747245201	2.33246464869921	2.83198794488932	3.27579045751459	3.12855467697193	2.59091120973351	2.23709683615802	3.03532497412078	2.27172272642234	3.07515953664168	2.09837568272961	1.97769415619877	2.55769991046413	1.97201713825492	1.96921289286251	1.90599834657125	2.63679186880405	1.94415203267347	2.4322005816825	2.36931255047789	3.15861789071247
ORC6	2.3763823727182	2.24941207799648	2.37360459563764	2.24275388818935	2.39281481902851	2.7137700926323	2.36628728653706	2.0308536913461	2.06608881115997	2.13718956584484	1.98892834194577	2.40259760517873	2.32657547558895	1.93045265755697	2.43980872392083	2.80801913429748	2.20860825818654	2.19008029443832	2.24681638183764	1.90010350970373	1.90488120340694	2.66287734157508	2.01276797198291
PFKFB4	2.63853899520118	2.5908865896526	2.58421977666462	2.53413169979459	2.4052934256234	2.77295677023167	2.36205478783251	2.48154331481378	2.55824174096406	2.38413200894371	2.54635364095586	2.47360948367876	2.39906399910711	2.55433327264415	2.36514107495928	2.55431191158037	2.52658282102157	2.4339844783097	2.24681638183764	2.49804442346594	2.58711075768344	2.74212080256572	2.81233333287962
PHACTR3	2.13920770138409	1.52095327968926	2.07440802281791	1.68815944485053	1.90429123777327	2.28730740874382	2.32508141291965	1.36405273069757	1.0876810916481	1.51716339553399	1.34342454167104	2.31766054263248	2.36733333302493	1.07077997666639	2.05969518829894	2.63329112471838	1.12166343289599	1.64722752913985	2.58109130391287	1.59290611454943	2.07174151829194	3.03834108995335	2.483254784674
PRR7	2.48666971940846	2.4352154263414	2.67218631748419	2.40351441118459	2.82735816828631	2.86356359706363	2.61012834855175	2.37575648160886	2.50059649733729	2.18826396747696	2.5935011822782	2.82990098275675	2.32657547558895	2.41737283985122	2.85543450184849	2.99870754702756	2.23206327280757	2.27645678540045	3.11791789561003	2.91351857043238	2.84994510456876	3.11215187516921	3.06959822499875
RRM2	2.53766486142609	1.97748564250461	2.85956205770977	2.11387996808128	2.66344202162766	2.99796944897862	2.82978352366212	2.22692896567836	2.06226169184883	1.77341453731255	1.53567948008434	2.90274887359218	2.38059545471571	1.87176241628924	2.81213920831455	3.26791214506363	1.88561882116582	1.51879819140768	2.87112759373751	1.93355162279844	2.60502312156741	3.17804632747954	2.51286733117735
TMEM132A	2.50984834416293	2.65391874733123	2.8307769127587	2.64768860097145	2.63780789145713	2.96793197796589	2.58626140508072	2.86648142002704	2.48344987686419	2.57517694954368	3.16607042416691	2.67424367770494	2.16043250149075	2.64885862954761	2.67043581099914	3.09460192347337	2.77904800243267	2.32998482099488	2.70287653485655	2.19839179907261	2.49446097797554	2.40651451065741	1.01675029558537
TTK	2.28166702744537	2.19989175948436	2.48335551056691	1.97603192566834	2.34372331665016	2.68944097751781	2.47062205596466	2.21583103249358	1.99144011376753	1.78465388949334	1.80721310577424	2.34993525462246	2.26297016522674	1.7618359719657	2.58245668363355	3.07393436270228	2.24635552293981	1.39371495780188	2.59125738842151	1.51593695283931	2.56120900960292	2.93552581469004	2.35751419638426
UBE2S	2.36935044482923	2.28218144976687	2.65500614566889	2.41959845048707	2.57322181177649	2.71092154632087	2.46056929225052	2.6418345774892	2.53428181725759	2.48235557206116	2.31806256012225	2.84805706178411	2.27976590652314	2.60044404494621	2.70520612594541	2.64541214034388	2.35584524210002	2.57275170957674	2.90276783128263	2.73204032174576	2.65568997232714	2.52079602755086	2.82559539262806
UBE2T	2.24550141253199	2.11016400591494	2.50862522995701	2.10091950505634	2.22800434933233	2.79075533011469	2.42034243095625	2.34514554543768	1.9822947023578	2.12469356431528	2.01176314935487	2.58268959790192	2.44395191398622	2.06278742347403	2.42912429472046	2.98729853221952	2.28293290371022	2.44378218505283	2.57764903009353	1.45582101767664	2.74848470946589	2.74212080256572	2.17204163032779
WDR62	2.57981722113682	2.46599616656218	2.614981924289	2.2962603069073	2.61564728169103	2.89894984098084	2.39612592436671	1.8991800517248	2.3230870946949	2.04717514153262	2.06079306993674	2.76562816066297	2.58421858034973	2.1922822849881	2.47200637067235	3.00233544159789	1.98781886974554	1.15921863794466	2.7502716801258	1.76528534225238	2.85181308562858	3.03834108995335	2.82906459634412
