# Supplementary material for: Identification of biomarkers and target drugs for melanoma: a topological and deep learning approach
Source: Front Genet. 2025 Mar 3;16:1471037. doi: 10.3389/fgene.2025.1471037 (PMC11911340; doi:10.3389/fgene.2025.1471037)
Supplement: Supplementary file 4 [file DataSheet2.zip › module_metadata/m17_benign_trans.csv]

	7.45791951637425	7.48317052605814	7.49228182655371	7.5054010320681	7.50974299254474	7.51279034255781	7.51434002369199	7.51720950953333	7.52911792494046	7.53539685921521	7.53618653798242	7.53747803351268	7.54005696640269	7.54285686201203	7.54288398229584	7.55279914842982	7.55433529059101	7.55720447477611	7.56078217595073	7.57386202736052	7.57896559361229	7.59843791300152	7.63703973071848
APEX2	3.21991280025288	3.07718144935502	3.40433769743219	3.17109684135976	3.27928312572844	3.42125920390741	3.27783822305406	3.19568179245305	3.29165509382277	3.10456685507073	3.32671858407902	3.42367515501954	3.17530351689642	3.20594108870608	3.32602323873166	3.42361616725643	3.25627678230225	3.190452877162	3.4088714898998	3.25911393505485	3.46020309948939	3.39042601112915	3.46492528754619
ARHGAP24	3.46574417748361	3.52233903881712	3.34024742969995	3.92150701143783	3.48598163581467	3.44859266345989	3.5771150958403	3.69727113505211	3.72851102189412	3.83719388609482	3.89318573630827	3.1367508636873	3.7664748156213	3.68753450293739	3.41201242917527	3.25452209648312	3.63228651842034	3.89751389736435	3.62826679489006	3.69533305948404	3.56856500965768	3.25791641049212	3.81965926022288
ARHGEF3	3.45667885512448	3.31588534927668	3.7694101041015	3.220003552028	3.48461744804076	3.6814623961875	3.81113598322088	3.22877092480552	3.22700589438846	3.05984933942943	3.14092783772912	3.8744437555417	3.31284911138167	3.14677634995648	3.28506229853578	3.60726420366919	3.06257987253661	3.19448490293396	3.53647825582302	2.95933543239322	3.48864319981481	3.73207889818721	3.26435644083131
BLOC1S2	3.35099294465059	3.35960914020266	3.6099868348338	3.36293772727615	3.54909703632221	3.51038286250209	3.58439801711528	3.43640834795429	3.44239050955427	3.37030172494834	3.47083436541406	3.56226716191051	3.56412673822673	3.51470610859321	3.58748460483463	3.87219617214358	3.29619950267336	3.22465890897173	3.22945398601387	3.30388294592342	3.34380270822506	3.71769136219775	3.53861955021187
CHKA	3.52141171759687	3.43793262100298	3.2363426998338	3.45222359907544	3.34313278833679	3.20918458566828	3.29587440419862	3.6148304114497	3.28526150798294	3.5860419747312	3.32020713814117	3.15124328599615	3.18995500994588	3.42826368792444	3.53300000493628	2.99969998222396	3.52752622794676	3.4606136274146	3.36642401933152	3.24937105701192	3.11658163539812	3.06314258445445	3.17097877829692
COMMD1	3.23755108213116	3.23175281531368	3.3389299907068	3.27664810112991	3.38159438593913	3.13337093676983	3.25973876239725	3.38793930714469	3.25870217329857	3.20658376410428	3.41889431882489	3.46638717767787	3.21382400324431	3.27322720137377	3.42947184690382	3.33635019737221	3.31340343703768	3.36625777586057	3.44269156359554	3.36758498114355	3.38664880750048	3.22090953865316	3.68181133768965
DDX19B	3.38675159811753	3.38571325360276	3.37438670084507	3.4045912481658	3.47407216443564	3.35023748831025	3.39560421281094	3.29446347554768	3.44843577853601	3.33677754371212	3.48726705342821	3.43173654276941	3.41205169317104	3.41358430175258	3.4441717041542	3.41213628916863	3.36096054747058	3.43715814360724	3.54661789601292	3.26012690063473	3.50812920492602	3.52126179383361	3.53608301832424
DNAJC8	3.2970454479403	3.36306161634015	3.56437860878934	3.37848747158022	3.50837861368935	3.41546699776973	3.47958535986622	3.49692659804279	3.52167910472061	3.49652456466988	3.579659796017	3.57244806743279	3.45799481193556	3.51379523426811	3.53709662415798	3.46807298976998	3.56871601133272	3.65396298279693	3.62259100695154	3.66634338322987	3.69895672375514	3.4347080421495	3.85637434745376
DOCK2	3.38743213808726	2.8169210923743	3.81415519334854	2.95702178129368	3.5322864418852	3.97045573286628	3.8570631650131	2.3773093362969	3.13278245685436	3.02587852559244	2.84021167574363	4.04184562451566	3.05997812403639	2.96025271752946	3.01666105329924	2.80076617751438	2.62930589198141	2.79075942935081	3.55893827842807	2.60164693508416	3.26140672613087	3.32016619483587	2.86866738293548
EXOC8	3.27063599815846	3.19428941734238	3.34417593585335	3.27532942335072	3.24568029435144	3.41339298754253	3.39665281231059	3.35658198716853	3.21716222422579	3.39384887766364	3.24606778539846	3.38813858233906	3.44027234846054	3.36337459057461	3.30566631007202	3.41264732680125	3.30541291600829	3.35570744205067	3.2843854450595	3.35108017567249	3.11387148532334	3.39362078302272	3.40618334100453
EXOSC7	3.54767419678498	3.4875026890664	3.50852934702652	3.42095111217788	3.51797372796009	3.44050070791349	3.34808361370458	3.36987117655287	3.49625827485673	3.37188318274604	3.44509392982082	3.50744184841525	3.5978762403151	3.4569558980927	3.49937064843116	3.67523154812713	3.4249613238267	3.25186839536914	3.47625504943203	3.18281057700933	3.45403619338228	3.80690075447363	3.58206524776841
FDPS	3.26742071879536	3.32276712837779	3.31901871963585	3.38656985249818	3.34052274219152	3.23244456060978	3.23727657266826	3.15600893899221	3.34491859348544	3.27627302750101	3.36845157775495	3.38870791611185	3.33160634260808	3.3185987066662	3.13111708062266	3.27708033906413	3.31271441582205	3.31662188461028	3.39523663059109	3.18642233619089	3.65706888541806	3.3236319818833	3.44195164388195
GFOD1	3.3988410804851	3.08252513345775	3.54119841054229	2.97759883906754	3.4043702863464	3.27423094480666	3.35907046639473	2.93212138458003	2.79600081744517	2.77137833449073	2.92944412704078	3.57058063232206	3.11602060381175	2.98206239363685	2.82681527323486	3.4419007675613	2.42363274808979	2.70158192525336	3.18656906329811	2.6814147554681	3.16690847981602	3.30029016712576	2.91641180709608
GRPEL2	3.32931016600475	3.28525859554207	3.29194674621243	3.36776814813893	3.3580150423577	3.35588371498732	3.34055187352989	3.32732862672708	3.34531942290325	3.37998702654652	3.32238848565215	3.45162802097298	3.45823762144134	3.33796580958863	3.31631481434783	3.40970061419126	3.28163198847069	3.30120388341037	3.25464842741646	3.38042828458406	3.28219278290019	3.28609744953425	3.43451580493482
H3-3A	3.35408789364995	3.34192266464383	3.32993118720837	3.27290139879187	3.30996129161443	3.30730956082555	3.2856840572442	3.53810337413613	3.43479515275222	3.28284050264623	3.25716507642333	3.46733768989295	3.32948921561609	3.22281131902632	3.41219991623954	3.32587479684637	3.20772319966109	3.02436784133446	3.21002036277831	3.37657632678163	3.06310038926327	3.25286726541547	3.2259259374057
HABP4	3.4042388786153	3.41341010881722	3.47825674892298	3.50550212230544	3.45310008756289	3.37652930503862	3.41018601692736	3.45351881884587	3.38382556460259	3.28704799102118	3.55975779194194	3.53754033749188	3.26121384548226	3.44976994231835	3.61618654598553	3.18663449071771	3.4034006122307	3.35531172377206	3.54550288940518	3.45881166873778	3.37395291005137	3.2762643053336	3.58857620166997
HCCS	3.1218165095706	3.06466812455557	3.3389299907068	3.1436655277024	3.28688902041111	3.29383162776689	3.32754776033693	3.30812761170888	3.19762435869685	3.15961804571906	3.12063449000696	3.29545395800034	3.15723745208037	3.19250286465171	3.34349685513881	3.41379496771767	3.27491372722549	3.32028507836978	3.33152132496544	3.14229177829898	3.33856771472927	3.38646144552396	3.36444159752322
HOXB7	3.06597914203735	3.14253718903899	3.42673320020728	1.77291051332691	3.37636666985184	3.13373093296579	3.28126688485438	3.55200813577514	3.39540271453544	3.26042765560419	3.61433596705722	3.29048901351264	3.13303089013279	3.41243429660129	3.50922624962414	2.80699038420386	1.6036433540442	3.48271937469259	3.47581835261431	3.70760119323891	3.37413958421237	3.19616561975137	3.64408610127959
KCTD18	3.36553715715894	3.42605693981489	3.3366148123302	3.36059266708547	3.43029014244321	3.3082736494607	3.45016514846269	3.38459876851925	3.51819505950548	3.45139233033472	3.43513876360438	3.4330228666882	3.51333365016133	3.43907257351843	3.49721830954184	3.45783861266798	3.4680182332963	3.31899571178964	3.27408004051658	3.44680101058882	3.36679916765227	3.419290768928	3.54729990244553
KLC4	3.49717132392478	3.49397088228761	3.30426692165843	3.45688557137639	3.36594310073461	3.31163120448304	3.2708986094496	3.39275285830647	3.51994057586527	3.25501473564692	3.51466626342196	3.3113788791404	3.3320934480458	3.428739275847	3.44155167304084	3.29384978779305	3.30488665284187	3.40817712649743	3.60271888534054	3.28038842310291	3.47465591065963	3.34000410857023	3.4784965873129
MRPS2	3.19649068942768	3.20478849282172	3.37650949986309	3.20988585089302	3.39982662297202	3.27161924728245	3.24234877945172	3.38475116989389	3.45142714735561	3.30532573048059	3.49244588898527	3.38956051969491	3.26463913001215	3.4241199617372	3.44521530684497	3.34314606194316	3.30242229043286	3.53782373432062	3.68480819889336	3.45073287092106	3.64222478358065	3.31167455482053	3.71774944033144
NECAP1	3.5050224871209	3.47704969938834	3.45515580393804	3.51939952114962	3.42932131133781	3.47051261550298	3.41170615579486	3.50369949505987	3.49823492467863	3.59514831381875	3.43986826248319	3.40817848657668	3.66068954258176	3.504446773095	3.43234453538742	3.4688589792269	3.62073640106207	3.47331826812848	3.33576429756725	3.49119134302176	3.40179507488571	3.35950534523874	3.55141218830858
NEDD8	3.37627390028526	3.34192266464383	3.50584243132517	3.42580353339943	3.63702726535338	3.40845104593075	3.54743771890273	3.57610440708671	3.5333980077915	3.4486351129558	3.60441017403178	3.65793070946495	3.58799688005907	3.54410549753222	3.62695072059553	3.6315331542596	3.60325575248858	3.58903450462686	3.65200683972322	3.63931244086595	3.69317610431365	3.45131524011888	3.92690173478141
NFS1	3.4042388786153	3.34295295880255	3.17880426969556	3.31243791230843	3.25621034450722	3.31210874328578	3.26349066494131	3.3623959761278	3.32080185792112	3.32654461728177	3.25420512920086	3.35284498859512	3.37706731209123	3.29359518340198	3.30350491589846	3.31225404793593	3.29332482868501	3.31683822402711	3.33091178805417	3.1661753193332	3.25507004629047	3.35067583248666	3.4775272856751
NOC2L	3.27027991802706	3.4186284028572	3.33760854327845	3.2965915983103	3.42601102463252	3.40711085845731	3.21657197915978	3.30116460608983	3.5094979508844	3.38181428514892	3.6267474675272	3.38699767098124	3.33435941154056	3.4019448742452	3.38969553465457	3.47454293743505	3.33718132554073	3.3389743556178	3.53812163816334	3.41185980342118	3.49996471033934	3.55275874077525	3.60262391299014
NOP16	3.16087118120043	3.08158689555541	3.07414738293074	3.08809589953414	3.12884054131564	3.27475140493101	3.12831189564863	3.20315300588825	3.01055616738423	3.2218506261119	3.16031511553594	3.24384383691937	3.23054380129204	3.06124206296242	3.12097375732533	3.34732155049342	3.2341266949015	3.17543986237687	3.35829197800087	2.7804399117949	3.40371713461096	3.12278762459138	3.49910691763979
ORC3	3.1803625129365	3.3349908562976	3.23298777312794	3.45105024442249	3.19916000442028	3.20431810521568	3.25213629530999	3.27134880179992	3.2650140729229	3.50831815108619	3.21609128487628	3.22642311807724	3.32555335011504	3.43876302885199	3.25274033950632	3.36719213316624	3.44372073760447	3.34872977099073	3.17884678267529	3.32573668291325	3.2451371114466	3.1930682502796	3.282671437729
PAFAH1B3	3.17573718067701	3.26398260687005	3.3336199029727	3.1716561220829	3.37833444516187	3.20462386297047	3.23233559071158	3.46608128204733	3.39913519616918	3.05955485952734	3.59367006446769	3.33228281138649	3.13405623030095	3.25612151684643	3.34981826759521	3.16887273505494	3.32962025788017	3.46953052984459	3.6156806739001	3.28804584360645	3.46537698664854	2.93482218066997	3.89979951641688
RGS10	3.17529409260765	2.759763324598	3.77415839764905	3.06905314577458	3.60819484657185	3.54689863544819	3.72610155076121	3.04019155963057	3.15196001968657	2.48012432753201	2.99734117225058	3.92444174126675	2.95504224257399	3.09463787898303	3.15582334638019	3.33390803207478	3.20991304286796	3.28382034357745	3.74965402334211	2.73374362908135	3.31930844003444	3.32877934916822	3.47927047402232
RNF168	3.49969917191663	3.48168502458715	3.49354125147765	3.52463798896644	3.43548480809349	3.5883559156068	3.56270853040262	3.42945332424357	3.4793776211811	3.55583005902468	3.46119496502559	3.52979805789475	3.54377951221758	3.5175564821893	3.51959566570706	3.62075589888656	3.48585199210748	3.40164351898396	3.23175930378582	3.52518765825767	3.18140125984081	3.76044642739337	3.27808779696314
RPA2	3.31379974452832	3.29148194079635	3.52880777571382	3.33373260472196	3.48187614926506	3.46801989816799	3.75030703980609	3.56928393601817	3.49156312108911	3.4376745268925	3.57461700414857	3.663858960794	3.36157773471386	3.54821630899319	3.61665505370677	3.71734451539394	3.55294379179285	3.57850696538559	3.30277457175506	3.45881166873778	3.52913579012996	3.458754822688	3.53233576628781
RRAGB	3.5303108806524	3.51153899385878	3.23340855900035	3.62669839001837	3.35434201580168	3.27811927668218	3.37614591031621	3.50149239957346	3.50188214683314	3.51641801722456	3.42178852628567	3.18252747273589	3.56088090761517	3.50894861711746	3.42458067699502	3.28365985736861	3.53647414906884	3.48507490136238	3.31094067824351	3.37927628031579	3.43790239796071	3.36737931693928	3.44468142018432
SEC61B	3.26309631234925	3.189431892811	3.60268041740575	3.26146335828246	3.58591732320692	3.3874995522842	3.60416348316362	3.59359704190298	3.39629431464745	3.42516260478668	3.52411247778664	3.65547500124855	3.48870023498812	3.42090535754408	3.56487134530787	3.60102035560263	3.43871954449261	3.40093125945704	3.54338892305654	3.40502871158288	3.47034043497852	3.37943515878469	3.81262887309619
SIRT7	3.34638351719016	3.20713965883129	3.33991844448104	3.22694825830207	3.436821491649	3.50044394472665	3.29039129945658	3.03680964838794	3.20598726832739	3.05541103794658	3.26260916598312	3.56926863347277	3.3094431908705	3.17038478082779	3.32119615421042	3.42622282432116	3.13887788521227	3.0936128863935	3.4217615144357	2.8375776815496	3.36660931082639	3.6392691266743	3.56542682558623
SNRPC	3.14902483947295	3.19501338242793	3.33495352421948	3.24549269449711	3.44681076902965	3.24404237378801	3.40250447012874	3.43950885152829	3.37642992586055	3.39453049076858	3.47849601527915	3.34943295900381	3.31487991586331	3.47313167903867	3.49225825020842	3.46784815983218	3.51418271981311	3.18784095217288	3.57208716962619	3.48400023587385	3.37057897967429	3.13182900438314	3.65967369218439
STARD13	3.42218055396133	3.38571325360276	3.3992000954798	3.70060332512105	3.34924033938651	3.41301482828172	3.42466246360623	3.13836805409416	3.26693788379921	3.59196115553925	3.27289055686818	3.44141837063013	3.30185479598717	3.36502903277743	3.59726420367727	3.27585737457817	3.55649856314282	3.21355357777474	3.09717655604534	3.79125871028761	3.22059392540466	3.27882328248355	3.17176430201099
SUFU	3.49685430596833	3.54240752289368	3.61838736571603	3.61768646541735	3.46505473346402	3.56057881965483	3.48517352508542	3.5084242983954	3.46319074208512	3.46975977947522	3.54826993262991	3.51960641768542	3.40346298386691	3.6411364552246	3.60297965237013	3.55506344138587	3.51623754382531	3.70639664620845	3.49000242597571	3.78101285244144	3.45543140192236	3.73776957215501	3.24423978867896
TCEAL1	3.22960458886697	3.32971841378184	3.37225347475627	3.43747532359671	3.40601081215104	3.18652417144892	3.3837645173492	3.54140911133058	3.51900155429852	3.56988167879273	3.44482045670741	3.33967045891618	3.51011445002264	3.53601286830644	3.51754149471921	3.28434667495059	3.51211812735511	3.60658772280669	3.3813408547832	3.62404584853122	3.53083048141705	3.12597356272281	3.72086367621487
TMTC4	3.4882061568335	3.42761220983948	3.30031909968337	3.27532942335072	3.36728778270532	3.199705716137	3.24328161064635	3.577181897389	3.20349526101665	3.42490865249945	3.34430988492384	3.05046076338317	3.31250971890535	3.39754095092193	3.35668847129646	3.27498171538784	3.60113129100347	3.52395141779217	3.1653655471267	3.17054972379215	3.30290974290507	3.17804632747954	3.35988534274251
TSPAN31	3.44361304904432	3.59046520661217	3.51671087748275	3.58582531340948	3.44456908315904	3.44579513848035	3.61061033111307	3.73430360734201	3.65898650560911	3.62945937587872	3.75255937548733	3.4562791474717	3.56269774356087	3.71123602381534	3.61194707669972	3.5200200372654	3.72790241290892	3.63494257401312	3.49879327354857	3.61587209363757	3.54263832769185	3.42159262766357	3.48445844662155
UST	3.45353667839178	3.36010403451363	3.48301722289554	3.3316108413973	3.4728455079881	3.55324508354201	3.40366539955332	3.61536832909809	3.44126767051062	3.54690709260835	3.48452948124544	3.2854666517118	3.44879005200021	3.54215745106463	3.39790884379788	3.58970301071255	3.41649220007141	3.37862642598943	3.44722609763528	3.47730212299731	3.37970282330622	3.51649072401262	3.30862928228162
ZMYM6	3.44049492081185	3.36240611439388	3.27316925617804	3.45630555432267	3.32130231570357	3.29532243904678	3.30904654095126	3.31174799761697	3.39307595136315	3.45932587514752	3.22887134558828	3.32377737650117	3.49409771734387	3.24417003681273	3.33395103366247	3.28245530655652	3.42999096012598	3.24630681985673	3.13100007349388	3.30479679684822	3.09370019119948	3.22813760756358	3.11660776125378
ZNF787	3.30352805017648	3.18624511493035	3.46117174208656	3.19025541058665	3.51320266900678	3.41527886019496	3.37463356458677	3.27450276892682	3.38290796787049	3.14848037536854	3.41186849973281	3.63044877781719	3.19465679790896	3.3903312144226	3.47573528792858	3.34806296747872	3.23495226132771	3.27652493405351	3.58586817231275	3.48035953204333	3.47048996047692	3.40497890435102	3.40778148673061
