# Supplementary material for: Identification of biomarkers and target drugs for melanoma: a topological and deep learning approach
Source: Front Genet. 2025 Mar 3;16:1471037. doi: 10.3389/fgene.2025.1471037 (PMC11911340; doi:10.3389/fgene.2025.1471037)
Supplement: Supplementary file 4 [file DataSheet2.zip › module_metadata/m17_benign.csv]

	LE.019.WP.020_N	LE.061.TM.062_N	LE.105.TF.106_N	LE.047.LF.048_N	BO.017.BU.018_N	BO.015.BW.016_N	BO.005.SA.006_N	BO.001.SH.002_N	FKH.021.022_N	LE.037.RG.038_N	LE.081.TR.082_N	FKH.008.010_N	LE.021.TH.022_N	LE.063.SP.064_N	FKH.027.028_N	LE.041.RL.042_N	LE.029.SE.030_N	X018_N	X031_N	LE.117.RB.118_N	X1397_N	BO.013.NK.014_N	X010_N
APEX2	1658.253721	1193.48706	2536.100655	1481.848702	1901.318037	2636.905321	1894.99952	1568.212621	1956.289624	1271.233582	2120.869079	2651.620704	1496.281701	1605.723289	2117.47449	2651.260438	1803.167197	1549.432549	2562.725304	1814.992017	2884.380547	2456.117987	2915.925167
ARHGAP24	2921.430404	3328.193506	2188.008408	8345.550232	3060.833961	2808.264709	3775.722676	4979.47925	5350.937362	6872.752428	7818.621577	1369.095575	5839.833356	4869.062143	2581.334094	1795.892502	4287.313413	7896.941223	4247.804955	4957.302962	3702.09633	1809.991494	6600.752829
ARHGEF3	2861.060798	2068.594918	5879.443805	1658.600481	3051.231345	4801.44496	6472.452762	1692.444332	1685.575916	1146.755386	1382.336505	7488.343595	2054.176434	1401.091479	1926.801432	4047.220909	1153.994384	1563.893919	3438.364908	909.6163262	3079.655958	5395.086442	1837.046274
BLOC1S2	2242.845471	2287.806827	4072.679287	2305.416452	3539.764451	3237.790543	3839.590622	2730.544927	2768.430747	2344.858028	2955.884532	3648.783991	3664.445261	3270.192551	3866.983429	7449.684476	1976.878013	1676.486018	1695.109888	2012.18157	2206.001906	5219.250723	3455.364614
CHKA	3321.092476	2740.148861	1722.22783	2831.85013	2202.600125	1617.767907	1975.397993	4118.366297	1927.685911	3854.156161	2089.292865	1415.587111	1547.65618	2679.795513	3410.929155	998.3094221	3368.195624	2887.109316	2324.005686	1774.705979	1306.921369	1155.491871	1481.445644
COMMD1	1727.029221	1704.111625	2181.378079	1889.810917	2406.655722	1358.474096	1817.606598	2442.089106	1813.271061	1608.102702	2622.580044	2925.76045	1635.15334	1874.975669	2687.263571	2168.452758	2056.801299	2323.115868	2770.351189	2330.229237	2434.840278	1662.066206	4805.305119
DDX19B	2435.416871	2429.598657	2367.027278	2537.582303	2978.011395	2238.945689	2485.590172	1968.987523	2807.250071	2170.588553	3069.909751	2701.318552	2581.56757	2590.697452	2779.812482	2582.070676	2294.940069	2735.264926	3519.60982	1819.232652	3221.027219	3319.945847	3435.236276
DNAJC8	1980.734399	2306.074486	3666.571665	2389.492974	3222.878112	2601.957024	3016.069815	3138.977948	3323.138457	3136.072565	3797.916921	3735.354437	2869.746288	3263.338854	3443.265521	2937.14341	3703.384099	4506.782807	4192.638657	4637.134978	4998.847104	2719.871566	7183.132729
DOCK2	2439.237732	655.0260611	6517.612924	904.7780275	3405.327823	9341.34138	7194.536243	237.4016936	1356.633222	1060.398637	691.1682525	11010.47823	1147.095789	911.5416962	1038.108873	631.0714549	424.8982857	616.6741544	3620.915204	398.619742	1824.60462	2089.095811	738.0390437
EXOC8	1863.816049	1563.189684	2207.899393	1884.078427	1759.679446	2589.556016	2491.601272	2271.90868	1647.778153	2475.560134	1761.25108	2443.21037	2754.956437	2307.737678	2020.46539	2585.111984	2019.286287	2267.336296	1923.799269	2243.296208	1298.784894	2474.259768	2546.905645
EXOSC7	3528.183148	3071.57639	3223.997238	2635.034635	3294.897735	2756.405947	2227.864226	2342.533557	3134.149643	2353.415904	2785.72382	3215.93176	3960.651241	2862.887132	3156.69841	4733.035912	2659.488119	1784.946296	2993.022429	1522.388164	2843.69817	6409.630633	3819.016579
FDPS	1850.060949	2101.650682	2083.580734	2434.397481	2189.396527	1706.829695	1725.937311	1431.217378	2211.679914	1888.178644	2334.885645	2446.416683	2144.884499	2081.565678	1351.437115	1891.693711	2053.539124	2072.107795	2483.486439	1535.11007	4539.136241	2105.84207	2765.63358
GFOD1	2504.192371	1208.275164	3475.949721	948.7271186	2536.291043	1879.316447	2284.969683	854.305736	624.1738695	589.7154563	849.0493254	3719.322873	1305.232857	958.5384753	670.143322	2765.309496	264.23617	502.0161458	1535.629135	479.1918176	1467.616759	1995.595864	823.9199506
GRPEL2	2133.568843	1927.672977	1957.604492	2331.212658	2279.421056	2268.257163	2189.543458	2123.85171	2213.723036	2397.761261	2099.81827	2827.967909	2871.351741	2176.538336	2070.642511	2567.624462	1911.634514	1999.800943	1796.415272	2400.199723	1914.10585	1931.401872	2718.667459
H3-3A	2258.893087	2196.468532	2136.623362	1873.568862	2040.555974	2028.128547	1929.56335	3451.259029	2720.417372	1916.964227	1806.861168	2932.173076	2134.449058	1669.36476	2582.449141	2116.750519	1612.329963	1056.712998	1620.886141	2378.996546	1155.379514	1789.05867	1681.38713
HABP4	2535.523432	2589.658146	3006.853979	3201.595745	2837.573131	2378.738874	2570.49697	2840.311302	2419.05683	1935.635957	3627.756209	3446.786283	1823.794005	2815.890352	4131.249597	1535.860649	2530.632208	2265.270386	3510.582608	2875.150905	2364.663178	1888.140703	3876.717813
HCCS	1322.782116	1159.561407	2181.378079	1391.084275	1934.927194	1966.123505	2124.924125	2031.95428	1575.247311	1443.169091	1319.184076	1973.485542	1435.274507	1556.76831	2204.448166	2591.954928	1882.274939	2089.668031	2144.464461	1386.687826	2179.558361	2433.789642	2313.41693
HOXB7	1163.070121	1387.472201	2670.364807	58.28031645	2377.847873	1359.601461	1910.027272	3563.57811	2484.436744	1820.493625	4113.679066	1951.041352	1357.410063	2583.843755	3229.176473	640.1953796	39.14609926	3037.920751	2990.013358	5099.364253	2365.680237	1569.961782	4405.422146
KCTD18	2319.262693	2666.208336	2169.775005	2292.996057	2692.333559	2032.638005	2818.454877	2423.369259	3296.577867	2826.433051	2722.571391	2709.334334	3259.871238	2747.353383	3141.08775	2868.713975	2936.772988	2083.470301	1878.663207	2796.699148	2326.014919	2624.976099	3525.142851
KLC4	3140.747831	3117.680482	2013.962285	2862.423411	2321.432502	2048.421106	1864.944016	2469.317974	3309.858162	1797.931952	3269.892443	2047.230737	2147.292677	2682.732811	2763.086775	1966.205762	2016.839656	2558.629616	4005.073244	1906.165681	2982.018252	2186.782321	3008.51552
MRPS2	1571.138088	1601.464779	2378.630353	1620.38388	2509.883848	1868.042803	1746.224776	2424.220161	2826.659733	2018.880751	3106.748668	2451.226152	1838.243077	2654.338924	2786.502765	2202.667476	2005.422043	3449.036854	4838.585857	2822.142961	4386.577327	2048.625685	5219.948873
NECAP1	3198.060748	2998.505754	2851.041259	3305.735982	2686.331924	2953.694716	2579.513621	3188.330272	3148.451499	3935.844978	2752.393371	2558.637632	4577.144989	3193.822785	2705.104325	2942.465699	4174.768377	2972.844584	2165.527957	3097.784272	2521.29033	2287.259875	3558.69008
NEDD8	2377.339782	2196.468532	3204.106252	2664.652501	4334.380954	2560.244542	3526.261994	3766.943718	3414.057401	2808.53931	4020.704657	4548.154738	3871.548629	3499.30185	4234.94898	4279.880988	4010.028543	3880.812057	4486.524573	4357.253031	4932.738241	2825.931207	8449.876106
NFS1	2535.523432	2201.687863	1508.399736	2052.231471	1802.891219	2050.675835	1833.385737	2302.541157	2092.157258	2120.019285	1794.581529	2252.434757	2381.688738	1965.052829	2010.429966	2051.362392	1963.829313	2073.14075	2141.455391	1465.139584	1798.161074	2241.207663	3001.806074
NOC2L	1862.287704	2620.974133	2174.747751	1978.664514	2665.926364	2552.352991	1645.538838	1999.62	3231.197953	2407.875115	4232.966988	2436.797745	2158.530845	2522.160483	2451.988627	2981.242379	2172.608509	2181.601029	3451.404215	2580.426734	3161.020712	3569.744211	4004.197284
NOP16	1447.342188	1205.665499	1185.171221	1223.886645	1344.366289	1881.571176	1342.729636	1595.441489	1023.604284	1665.673868	1445.488934	1752.249957	1699.371438	1150.44199	1320.215796	2223.956633	1713.457386	1496.751842	2280.875671	602.1702486	2532.477984	1325.745504	3154.78144
ORC3	1513.825171	2161.67299	1708.967173	2824.20681	1580.830716	1599.730077	1786.048319	1866.879268	1839.831651	3222.429314	1643.717392	1683.314231	2115.183628	2745.395184	1788.535588	2328.12144	2776.926416	2231.18287	1508.547498	2116.077141	1757.478697	1558.797609	1916.217735
PAFAH1B3	1497.777555	1835.464793	2154.856765	1483.759532	2388.650817	1600.857441	1706.401233	2923.69971	2505.889528	1145.977397	3922.467545	2148.229591	1360.620967	1802.522301	2236.784532	1474.274158	2135.093497	2947.020708	4126.439099	1940.090766	2918.960568	859.6412955	7938.616332
RGS10	1496.24921	574.126428	5944.089508	1171.338819	4055.90508	3521.886371	5321.326963	1095.96194	1417.926892	301.081638	992.8965252	8402.14275	900.6588351	1242.47735	1430.605461	2156.287525	1620.485401	1921.29636	5617.935196	540.6810331	2084.971834	2130.961458	3013.883077
RNF168	3159.087965	3030.691629	3114.596817	3345.863413	2724.742389	3874.751427	3652.49511	2687.148919	3014.626987	3595.085915	2890.977868	3385.86634	3496.675478	3291.732742	3307.229772	4174.955854	3059.920092	2520.410279	1704.1371	3350.102087	1517.452671	5759.317575	1896.089398
RPA2	2058.679965	1955.509409	3378.152375	2155.416294	3032.026112	2936.78425	5626.390328	3708.231472	3100.438124	2738.520325	3754.061067	4610.677838	2298.205209	3532.591235	4135.709786	5215.083264	3571.266014	3787.846104	2007.050228	2875.150905	3380.705549	2874.774462	3405.714714
RRAGB	3389.867975	3246.423984	1710.624755	4232.488555	2260.215823	1896.226913	2376.63897	3172.163131	3175.012089	3283.112435	2640.122386	1521.395434	3637.152569	3227.11217	2657.157298	1920.586139	3438.332385	3054.448031	2045.165125	2393.83877	2739.958108	2329.125523	2783.078139
SEC61B	1831.720815	1545.791913	4004.718419	1824.842695	3853.04981	2439.616552	4018.42087	3921.807906	2489.54455	2660.721452	3341.816043	4522.504235	3080.060562	2634.756933	3670.735135	3989.436053	2745.120211	2516.278459	3493.531206	2540.140697	2952.523529	2394.715037	6494.743585
SIRT7	2219.156132	1610.163664	2186.350826	1685.352102	2733.144678	3164.511858	1950.602202	1087.452919	1605.894145	1135.085555	1829.666212	3708.100778	2038.121909	1479.419445	2094.0585	2667.227306	1375.82228	1239.546039	2639.958121	686.9829597	2324.99786	4356.818384	3675.434438
SNRPC	1408.369405	1565.799349	2161.487094	1758.919059	2796.762012	1753.051635	2525.413714	2750.115676	2378.194383	2479.450078	3008.511556	2234.800037	2063.809149	2971.567184	3105.406242	2935.622756	3266.252657	1540.135953	3732.250824	3046.896645	2346.356108	1353.655936	4566.448847
STARD13	2642.507543	2429.598657	2506.264176	5017.839705	2233.808628	2587.301287	2657.657931	1374.206936	1848.004141	3907.059395	1873.522065	2762.238496	2002.801955	2316.549574	3955.072151	1886.371421	3600.625588	1634.134861	1249.767408	6182.846637	1660.858051	1899.304875	1484.129422
SUFU	3138.455315	3485.643329	4152.243229	4145.545788	2916.794716	3634.622811	3055.14197	3223.217259	2904.298381	2948.577281	3533.027565	3307.311676	2530.995817	4375.595961	4007.479366	3588.743695	3281.747988	5085.237625	3089.312695	6038.665028	2852.851704	5466.258043	1753.849146
TCEAL1	1695.69816	2135.576335	2355.424203	2737.264043	2545.893659	1535.470306	2418.716675	3477.636995	3302.707234	3713.340201	2783.969586	2185.102188	3235.789451	3434.681278	3291.619112	1923.627447	3250.757326	4040.920087	2405.250598	4206.710469	3393.927322	1335.514155	5257.52177
TMTC4	3076.557365	2675.77711	1995.728881	1884.078427	2328.634465	1582.819611	1749.981714	3776.303642	1596.700095	2659.165474	2208.580787	1122.209488	2052.570982	2496.703894	2272.46604	1882.569786	3990.455493	3340.576575	1462.408412	1479.981808	2007.675317	1505.767789	2289.262925
TSPAN31	2776.237681	3893.621048	3285.327776	3852.233376	2782.358087	2790.226878	4078.531878	5422.799258	4559.227462	4259.488289	5655.650879	2858.427881	3652.404367	5142.230922	4091.107901	3310.463994	5343.442549	4313.620216	3152.503182	4128.258711	3487.49679	2638.931315	3050.114084
UST	2840.428148	2290.416492	3040.005621	2144.906728	2969.609106	3573.745133	2532.176203	4123.47171	2761.279819	3521.954974	3050.613175	1928.597162	2809.541821	3483.636257	2498.820607	3886.791901	2608.108863	2390.257945	2799.438874	3000.249654	2396.19202	3283.662286	2034.303982
ZMYM6	2756.369204	2302.594932	1874.725386	2858.601751	2094.570691	1972.887692	2036.260388	2048.972323	2471.156449	2878.558296	1692.835948	2106.547524	3118.591421	1753.567323	2156.501139	1915.263849	2690.47878	1762.221285	1351.072792	2016.422206	1239.795447	1689.976638	1307.000052
ZNF787	2010.537115	1534.483362	2890.82323	1548.727753	3258.887923	2600.82966	2368.373706	1880.493702	2413.949024	1406.603621	2580.478425	4269.205522	1564.513431	2455.581712	2989.441341	2227.758269	1716.719561	1889.274754	3852.613656	3021.452832	2953.540588	2539.849282	2556.29887
